# Supplementary material for: Identification and Expression Profile of Chemosensory Genes in the Small Hive Beetle Aethina tumida
Source: Insects. 2021 Jul 21;12(8):661. doi: 10.3390/insects12080661 (PMC8396569; doi:10.3390/insects12080661)
Supplement: Supplementary file 1 [file insects-12-00661-s001.zip]

Archive with 7 entries (7 files):
- Supplemental information/Supplementary figures.pdf
- Supplemental information/Table S1.xlsx
- Supplemental information/Table S2.xlsx
- Supplemental information/Table S3.xlsx
- Supplemental information/Table S4.xlsx
- Supplemental information/Table S5.xls
- Supplemental information/Table S6.xlsx
