# Supplementary material for: Identification and Expression Profile of Chemosensory Genes in the Small Hive Beetle Aethina tumida
Source: Insects. 2021 Jul 21;12(8):661. doi: 10.3390/insects12080661 (PMC8396569; doi:10.3390/insects12080661)
Supplement: Supplementary file 1 [file insects-12-00661-s001.zip › Supplemental information/Table S1.xlsx]

## Sheet: Sheet 1-ORs
Number	Species	Protein name	Accession number/Reference	Protein sequence
1	Anoplophora glabripennis	AglaORco	Mitchell, R.F., et al., 2019	MMKFKVSGLVADLMPNIRLIQASGHFMFNYHADNSGALHALRLGYSCAHLLFCLFQYGCIFGNLVVEKDDVNYLAANTITVLFFTHCITKFVYFALRSKLFYRTLGIWNQSNSHPLFVESNNRYHALALKKMRTLLICVTATTVLSAAAWTGITFVEESVHNIKDPDNENETITEEIPRLLIKSWYPWDAMSGMAYYGSLIFQIYYVLFSLAHANLMDSLFCSWLIFACEQLQHLKEIMKPLMELSASLDTYVPKSADLFRAPSAKSQDNYIENDYNAKNEELNLKGIYNTRQELGGNFRSGALQTFGQGGVGPNGLTKKQELMVRSAIKYWVERHKHVVRLVTAIGDAYGVALLLHMLTSTVMLTLLAYQATKINGVNTYAATTIGYLVYSLAQVFHF…
2	Anoplophora glabripennis	AglaOR2	Mitchell, R.F., et al., 2019	MKQNYDFYGYFTSNIMIYKIVGFWRPDEDMKFKKLYNCYTAFCTLAWMAFLLSEIIYITNNRKNVQEITAALYVTGTFTIDFIQMIFTYKNMNHLKILMKEMNRTLFQVKCREHYRIAENTKRTYNVLFKSCLYLALLTAVFVMIVPLVGKERATSIKGWFPYDWTKPLYFALTYIFQNLVFIWNALICSNFATFTSALLMQVGLQCDLLCCTLDSLDDFYTEDDVLYEISLENKKKLRKDEERFSEAMTKNLVVCIEHHRQIMRVTKNIEQICGTSIFILFIGGTLILCSSLFQLSVVKVGSVESVMLLLYLICMIVDQLCYSWFGNEVICKSSLILQSAYKTPWVDCNIKFRKILLQFMTQTCQPISILTGGLFTMSVQVFVSIMRTAYSYFTLLKN…
3	Anoplophora glabripennis	AglaOR3	Mitchell, R.F., et al., 2019	MQQNYDFSSYFRPSIIMLKLFGFWRPDRNMKFKGIYNCYTCLCSSIWVAFLLSQIIYIINNRNDVQEITAALSVTVTFTVDLIVMMFTYKNMNCLKILIKEMNRPLFQVKCQKHYHIAKNTERMYKLMFKSCLYLATLTDVFVMVVPLMGKEKMSSVKGWFPYDYTKPLYFILSYIFQKLVFIWNTFISFNIGMIILALLIQVGLQCDLLCCTLDSLDDFYTEGNVLYEISLEDKLKLTKDREIFSKEMIKNLVICIKHHRQILRVVKDVERISGTGLFILFVGGGLILCSSLFPLSIVEIGSIEFIMLLFYLICMLVEQFCYCWFGNEIIFKSSLILQSAFNTPWIGCNVKFQKILLVFMMNTKPMSILTGGLFTMSVPVFVSILRTAYSYFTLLQNIQ
4	Anoplophora glabripennis	AglaOR4	Mitchell, R.F., et al., 2019	MQQNYDFSSYFRPSIIMLKIFGFWRPERNMKFKGIYNCYTALCSLIWMAFLLSQIIYIINNWNDVQEVTAALSVTVTFTIILIQMMFFYKNTNYLKILIKEMNRPLFQVKCQKHYHIAKNTERMYKLMFKSCLYLSVLTDVLVTVVPLMGKEKKSSIKGWFPYDYTKPLYFILTYIFQNLVFIWNTFVNLSIFMIILALLIQVGLQCDLLCCTLDSLDDFCTKDNVLYEIGLEDKLKLRKDRERFSEEMTKNLVICVELHRQVIRVIKDVERINGTGIFILFVGGGLILCSSLFSVSVVKIGSLEFIMLLFYLICMLIEQFFYCWFGNEIIFKSSLILQSAFNTPWVSCNVKFQKILLVFMLKTSKPISILTGGLFTMSVPVFVSILRTTYSYFTLLKN…
5	Anoplophora glabripennis	AglaOR5INT	Mitchell, R.F., et al., 2019	MQQNYDFSSYFRPSIIILKILGFWRPERNMKFKGIYNCYTALCSLIWVQFLLSQIIYIINNRNDVQEVTAVLSVTVTFTINLIQMMFFYKNTNYLKILIKEMNRPLFQVKCQKHYHIAKNTERMYKLMFKSCLYLAILTDALVTVVPLMGKEKKSSIKGWFPYDYTKPLYFILTYIFQKLVFIWNTFICLNTAMTIIGLLTQFGLQCDLLCCTLDSLDDFYTEGNVLYEISLEDKLKLTKDRERFSIEMTKNLVICVEHHRQIIRVVKDVERISGTGLFILFVGGGLILCSSLFPLSVSSLILQSAFNTPWIGCNVKFQKIMLLYMMKTSKPMSILTGGLFTMSVPVFVSTLRTAYSYFTLLQNIQ
6	Anoplophora glabripennis	AglaOR6	Mitchell, R.F., et al., 2019	MKKNKTFDYSQLMAHIFKIYKILGFWRPDPDMKHKNLYHCYTAFWLSLSITFMSSQVIYMYNNRKSLKEVLAALYITLTFVSILARQLTTYKAMNELKEIIKQLNRPLFQVKCQKHYEIAEETNRNQRLLYNICLFLGVSTDIFAALFPLFSKEKVILAKAWFPYDWTKPFNYFMTYIFQNAVLIWHTFVCYSIDIFTFILLVQIGIQCDILCYTLNHLDDFYFKDGILHEISLRDKLELRKDMEKFSKAMVKNLVVCVQHHREIIKLAKDIQRIKEIGIFVLFASGALVLCTCLFQLSMVQFGSVESMMLLFFSICMLTEQFLYCWFGSDVIYKGSLILQAAYNTPWTDCNSKFRKILLQLTTQACCPLNILAGGLFIMSVPVFISVLQTSYSYLTLL…
7	Anoplophora glabripennis	AglaOR7	Mitchell, R.F., et al., 2019	MKKNKTFDYTQLMAHTIKIYKFLGFWRPDPDMKHKNLYHCYTAFWLSLSLIFISSQVIYMYNSRKSLKEVLAALYITLTFVSILARQLTTYQSMNELKEIIKDLNRPLFQVKCQKHYEIADKTTRNQRLLYNICLFLGLSTDIFAAIFPLLANEKVILAKAWFPYDWTKPFNYFMTYIFQNAVLIWHTLVCYSGDMSTFTLLLHIGIQCDILCYTLNHLDDFYFKDGMLHEITPRDKLEFRKDMEKFSQAMAKNLVVCVRHHREIIKFAKDIQRIKEVDIFILFASRALILCTCLFQLSMVQFGSVESMMLLFFSMCMLTEQFVFCWFGSDIIYKGSLILQAAYNTPWTDCNNRFRKILLQFMTQACCPLNIPVGGLFVMSLPIFISVLQTAYSFLTLL…
8	Anoplophora glabripennis	AglaOR8	Mitchell, R.F., et al., 2019	MKETLNFKEIITLNVEVLNGFGYIAPEFQHKIEAVWFGIRSVVFIGFIYLGMLTSEIVNMILVSGDMEKMIEATFLTLTHLVEIRKVYAVIRYRDRLKKLLNSINRKEFLPKTTTQAKALQNYVQDSKVISKVFLGACVATCSFWGIYPFVDDGDLRLPLGGWFPFDTRYSPWFELAYVYQVIGSTVNGLVNVSLDTFMSGLIMVVCAQLNILNDSLKNMREQAETELKGVGIEVGQYMTNTLQEKMNEKLLNCVNHHRCIIEFANELTFLFTTSILGQFIVSVVIICITLFEITLLPALSIKFFSLILYQFCMLLEIFLLCYYGNEVIRESAELTKFAFCSDWMDCSPEFKRNLVFFMTRSQMALKLYAGGFFTLSLETFVKILKSSWSYFAVLNSVH…
9	Anoplophora glabripennis	AglaOR9	Mitchell, R.F., et al., 2019	MNFNFQLYFQIDFTRLKFFGVWINDGKKKPRLYPQYFCVINIFFIFLFNILQFIHLSYTSDSLRSIASSGYIIATCFMSNVKSFFMFRNRHRFEKLSSALNENVFQPKNNFQLLLTKKVLSLYSHVKTSLLVFCSVAVFSSMVNPLFHKNNDQDLVMPAWYPFDISTFLVHNVVYIHQCIAVFYTSYINIYVDIMLAGFATFIALQCDLLCDSLRKIPKEKYVLNKYVEHHWKILSFAKDTETLFSQIYFGQFINSTLAYCMTLFLLTLVDRTSFEFFYLVFYQTSMFCLLLVPCWFSSEITTKSKNIPIAAYECFWTDKPNYFKKDLLFFIHMSQEPIKLYAIGFFHISVEIFVKLLQSLIYSFSYL
10	Anoplophora glabripennis	AglaOR10	Mitchell, R.F., et al., 2019	MKRFQLKEYLHYNLVVMKYLGLWPKKDFTSDKSYLIYTIIVNGFFNFTMSVGLTGYILTSSNLLEDVIGAGYIILGIMATAKTFFIMKYSKMFKLLVDAEIHRSVNVELNEEQTKILCDYVGFWKKVHLIYSYLSVLVFFNYVTLPIFSKTPYTLPLNCWYPFDYKRPVVYEIVYFHQSVSALIDIFVNLNGATLAAGFLAYLSAECDVLVDLLKNLNNGSAMNEINLDTEMLKICVQYHKKIVEYSKLVESYFSKYLLIQFTSSCVSTALIMTSMSMNHDVNADFWFLSVLQLGVWADLYIYCWYGNEVTEKSKKIPYAAFESNWVPASKGYKKDLLFFICRTQKPIKLYAVNFFELSLSTFIGILRMAYSYYMLLSQLSKDE
11	Anoplophora glabripennis	AglaOR11	Mitchell, R.F., et al., 2019	MKKFQLKEYLHYNLVVMKYLGLWPKKDFTSDKSYLIYTIIVNGFFNFTTSVGLTGYILTSSNLLEDVIGAGYIILAIMATAKTFFIMKYSKMFKLLVDAEIHRSVNVELNEEQTKILCDYVGFWKKVHLIYSYLSVLVFFSYVALPIFSKTPYTLPLNCWYPFDYERPVVYEIVYFHQSVSALIDIFVNLNGATLAAGFLAYLSAECDVLVNLLKNLTNGSAMNEINLDMEMLKICVEYHKKIVEYSKLVESYFSKYLLIQFTSSCMSTALIMTSMSMNHDDNADIWFLSVSQLGVWADLYIYCWYGNEVTEKSKKIPYAAFESNWVTASKGYKKNLLIFICRTQTPIKLYAVDFFELSLNIFISILRTAYSYYMLLRQLSADE
12	Anoplophora glabripennis	AglaOR12CTE	Mitchell, R.F., et al., 2019	MPPRDLVQSSFKYHLLILKIFGLYPYDSFPKLYKPYAFFFYIAFTVITPILALVAIIVSEDHDIAAISQKGFMIVELNAMIVKLLPCKINPEGTRRTVFALNKKIFNSQLPEQDHILSEAVRNIKYVLLIFSTTCTCAVMTWASLPLMYNDRRFPFEVWLPFDPFQNTAVYLFLYLFVFLCTMNGGVDNAVLDTMVASLIYHAACQIRVLKDTLLHLDRRIEDQISKEGKSLSTEEREQLKNKVIYKKICDCIDHYDAIYEFVQDLERTYTVVVFSQLLSSVIIXXXXXXXXXXAVPLTIPFFSTSSFTVAILMEQFLYCYSGALLNEE
13	Anoplophora glabripennis	AglaOR13	Mitchell, R.F., et al., 2019	MSSEDLVQRTFKYNIAIMKIFGLYPFDSWPEIYKLYSFIFYLVFTFITPALIVVLLVVRAEESIQIIRQDGFMMVELITLTMKMLPCKVNPEGTRRTMYALKQRIFNSQLPEQDWILAETVDNCRFVFLTYCTSCVFTVLCWACVPLVYEVRRFPITVWLPFDPFENTPIYFSLYIFLVLVVVNAGVDNICVDTLLAFQVYHAASQIKILKDTLAHLGERAEEQILKEGKSLSLEDKDNLKNNIIYKKICHCVDHYEAIYKFVEDLETTYSFIVFSQMIATIVVICICCLRFTVDIPFTMPFFGTATFTAAALIEIFLYCYSGTLLYEESNSVINAIYMSEWYTYDEKSKKALLTLMERAKRPIKVTAGKLLDLSLATFTAIIRRSYSLLAVLKNY
14	Anoplophora glabripennis	AglaOR14	Mitchell, R.F., et al., 2019	MFSRDLTESTFKYNIAIMKIFGLYPFDNWPKVSILYGFISYVVLTFITAVLVVVLLIVRIKDSVQILSEDGFIMVELIVLSVKILPCKLNIKGIKRTMHALKQEIFNSQLPEQDRILAETIDNCIFIFLTFCTCSVITVSLWACVPLAYEARRLPIAIWLPFDPFEDTAIYISLYIFLIYVVVNGGVENVCIDTLLAFQVYHAASQIKILKDTLAHLGERAEEQILKEDKSLSLEDKDNLKNNIIYKKICHCVDHYEAIYRFVEDLETTYSFIVFSQMIATIILICVCCLRFTVDIPFTMPFFGTATFTAAALIEIFLYCYSGMLLYEESNSIINDIYMSEWYTYDEKSKKALLTLMERAKRPIKVTAGKLLDLSLATFATIIRRSYSLLAVLKNY
15	Anoplophora glabripennis	AglaOR15CTE	Mitchell, R.F., et al., 2019	MPSNDLVQRSFKYHLIIMKIFGLYPFDSWPQYFTPYALFLYVIFTIATPILAVIHLIVGEKPIVDVITENGFMIVELIALIAKFLPFKMYPERTKKAFSALNKEIFNNHLPEQEAVLDETVENCRFIFRIFCMSCAFAVLSWASLPLMYEDRRFPIDVWLPFEPFENTAVYLSVYLFVCLSGVHAGFDNATVDSIVALLIYNASSQVIILKDTLMYLSKRTEDEISKENRSLSTEEKENLKSNIIYKKICHCVDHYNAIYQFVEDLEDIFSMVVFSQLIASIIIICICCLQLSVAVPFTIPFFGAVSFLTAALLELFLYCYSGTLLFEESGTIVTAIYMSNWYNYDKKSKKALLTMMERAKRPMMVTAGKLMNFSLETFST
16	Anoplophora glabripennis	AglaOR16	Mitchell, R.F., et al., 2019	MVLYEIVNAIEVPKNMLIVSGVWPHDGPTFWYRLRKLMSYGGTMLLLALMFLEVVVSISNILNLSYVIPLSFEYFSYAVRLMVFRLEKVNVRRLSERLKDPLLNSYGEEHNEFVKSAIARTNRIATVFKVNCLLTTSFLALTPFIADAMFPIPFSFFQEGSMWYVVYLVQVNGLAVGIWNNAGLDTLNIGYMGVALAELDILIYNIEHSAEASASGVTKSKSDVDEYLFTCYKHHNKIMEFIKNIEAVCTKSILVHYVSSIVVICNSGFHLIMTPLFSGQFIILIVFFSAIMIELAMYCWIGNEIILKSLQIGDACYMSKWYEFSPRTNKILFLIMERSKRPLTISAYKFSVLSMSAYLKIIQCSYSYFTVLRRVYMKD
17	Anoplophora glabripennis	AglaOR17	Mitchell, R.F., et al., 2019	MLKNTSNAIKIQKFILTLTGLWPEEHPTLYGKISGRISVVTAIIFTATLIAEAIKQIGNYVVLIEHLSLIISPTSFLIKLIMFLRKTGQFVRLYRNLDMDIFNKHPDQFNTIKRKSETTSAVIGLSYMFSCFVITFFFCARPLYTSANMPVRFSFEMGQYKPIVAVFQIFCMFNAALSNSCLDVIAMTLMGIASVQIDILNRNITNFKKECDESATGTDGYIRYLNHCVKHHNEIIRYIGDIEEVFSLVFLAQYLTSGALICNIGFLLVHIRGLNLQFFNTVFYFAAMMCQLGMYCWFGNEIIVKSSDTKTACYESDWIDCEVKVRKILIIIMERSKRPLFLTAGKFSVLSLNSFTTVVNSSYTYFALMQKLYSKTNN
18	Anoplophora glabripennis	AglaOR18NTE	Mitchell, R.F., et al., 2019	HADLLGFLNTEMVALKIAGFYPLRGNKYKHLHTISATYFLSITILYIILACIHSFLNLTNITELSETVTFLMTILAYLGKILNLFFYRKNLIKLEDMLQNPILTKLETEEEENILKRNFRYSRLFTNIFKAKSATAASVHAVYPLLGDYGSKNFLFLLWFPFDPKDYYIPVYFFEMTLLLSSTWFDITMDTLNILMMDLCATQFEILKKRLIRIGTSFTGDEAIDDKLRLRKLRKYIIHHNYIYSCSELVRDTYSIGEFCQVGCSVMVVCFGLFKLLIIPLKSAQFLMLVTYSTTMIYQISLYCCYGQKLLNASDTVTEACYMSRWNDCSTQVQKYLAMIMNRANTPFLMKAGGIFSLTLETLMTIYTSAYSFFAILWKVYHSEDQAA
19	Anoplophora glabripennis	AglaOR19	Mitchell, R.F., et al., 2019	MKRHIDLLKFIKEERTCMVFGGFYSIEKYKVLHNLSAILIMTVVSLYNLLGLVHGFQHISNVAVFSQSIAYLLTGISFSCKMINLIMHKNNLLLLDEILQNPIFTELETTEEEVVLKNTLKFGQTLKKTYKLYTSATVTVQVLYPMINNPGHKNFPLLFWFPFNPEDHYYKVYFAEILMIFCICTFNVTVDLLNVLFMDLCAAQFELLKYRLKHFGREFHGGEAVNDRTLYEKLNKIIVHQNLVYRFSKLTEETFSAGVFCHLACTVIVLCCAIFKAVITPINSMQFLMMATYSFCMTLEVSLYCCYGQKVLDSSSTITEACFMANWYNCNVKVQEDLVIIMNRANKFVTMKAGGMFPLTLETLMRIWSSAYSFLTLLMQIYNENY
20	Anoplophora glabripennis	AglaOR20NTE	Mitchell, R.F., et al., 2019	HIDLLDYIKAEKKTLAFIGYYPIKEKMYKTLHTLSAIFFGFFPMMYSVLGIMYGFQHMSNLEEVSELIGYLLTGMSIVVKMMNLIWYKKNILELDDMLQNPILTKLESEEEEILLKNKLKLGQILKKAFKIFIAVTAILHTHILYLLVINIDPNAITLLLWFPFNIDDYLYEVYISEFFLVPSIAVLDAILDILNIIFIDLCYVQFELLKHRLKHFGRTSHEEEAVDDTVVYDKLGKIIIHQNYAYRFSEIVEETFSVSIFCQLAVTVAVLCCAICKVVITPISMQFLIRTFYTFTIVLEIAAYCCYGQKVLDA??TIAEACFMSNWYNCSVKVQKNMVMVLNRANRPVTMKAGGMFPLTLETLMSIWRSAYSFLTFLMQVYKEDN
21	Anoplophora glabripennis	AglaOR21	Mitchell, R.F., et al., 2019	MQKFDLLASFDTEKYHLTLGGFYPSTHIKYKYLYVLSCIFNLFISWSQFLSMATFSYFNSSNLEKLSEILLFCMTQFAFLNKLTNFVAQKTSLMKLEVMLQSYLLTNVTQKEIDVLENHIKEGRLLAKVYRVLCFLVVLFYALFPFLDDRSGESHKFPLPCWFPFDEIKYYYQVFFMEILSIAVGAWINSNIDILTVMMCVLATAEFEVLRNRLATILQPLSTSASIAEGDALVKTKLRDCVNQYDELLCLVNQIEITFSKGIFVQFFCSVIVICLTGFQMIVISFNSMQFFLLIVYFSCMMCQVAMYCWYGHTVMESSDKIRDACYLADWNESDLIVQKSLLMIMERAKRPAILRAGNFFELNIPTLMKILRSSYSYFAVLQRLYGKK
22	Anoplophora glabripennis	AglaOR22PSE	Mitchell, R.F., et al., 2019	KFDLLASFDTEKYHLTLGGFYLGTHIKYKHVYVLSCIFNLFISWSQFLSMATFSYFNSSNLEKLSEILLFCMTQFAFLNKLTNFVAQKTNLMQLEVMLLSYLLTNVTQKEIDVLENHIKEGRLLVKIYRALCFLVVLFYALFPFLDDRSGESHKFPLPCWFPFDETKYYYQVFFLEILSIAVGTWINSNIDLLTVMMCVLATAEFEVLRNRLATILQPLSTSASVDGDAVVKIKLRDCVSYFGKPICWILVNQIEVTFSKGIFVQFFCSVIVICLTGFQMIISFSSMQFLLLIVYFSCMMCQVAMYCWYGHTVMESKSLVMIMERAKRPAILRAGTFFELNIPTLMKILR*TYSYFAVLQRLYPLNI
23	Anoplophora glabripennis	AglaOR23PSE	Mitchell, R.F., et al., 2019	EKLSEILLFCMTQFAFLNKLTNFVAQKTNLMKEVMLQSYLLTNVTQKEIDVLENHMKEGRLLAKVYRALYFLVVLFYALFPFLDNRSGESHKFPLTCWFPFDETKYYYQVFFLEILSIAVGAWINFNSDKIRDACYLAEWNGSDLTVQKSLVMIMEMAKRPAILRAGNFFELNIPTLMKILRSSYSYFVVLQRLY
24	Anoplophora glabripennis	AglaOR24CTE	Mitchell, R.F., et al., 2019	MENFNLLDFFATEKLYLTVAGFYPAELSLSRYLYILSALVNLSTSWLQFLSLITFSYFSLNDLRKLSEILLFCMTQFAFLNKLTNLIWHKSSLKELEAMLQKTVFTSVRIEEKHILTNHLQGGKLLAKMYRVLCFLVVLFYALFPFLDERSDKGHTFPLPCWFPFNEGDYYYPVFFFEVWSIAISATVNSSIDVLTIMTMILATAEFKILNRKLTNIASYSGVDGDYDDDVEVRSRLGECIIHYDEALNLVRHIELTFSKGIFVQFFCSVMVICLTGFQMLV
25	Anoplophora glabripennis	AglaOR25INT	Mitchell, R.F., et al., 2019	MMETFNTMDFIRAEKLYLTLTGFYPAEPGLRRYLFILSALVNLSISLLQFLSLITFAYFNLNDLRKVTDILVFCVTQFAFLNKLTNLIWHQSSLKELEALLQKPVFTSVRSEEKHIKTSHLQGGKLLGKMYRGMCFLGVVLYTLFPLLDKRSDKEPKFPLPGWFPFNEVDYYYPVFFFEILSIAILSVINSSIDLLTIMTMILATAEFKILNRKLTNISTSSGADGDYDDDDEVRSRMGECIIHYDEALNLVKHIELTFSKGIFVQFFCSVMAICFTGFQIIVCYKTRWDKCSVEVRKSLMIVMERAKKLATIRAGNFFTLNIPTLMTILRSSYSYFALLQRVYGNN
26	Anoplophora glabripennis	AglaOR26NC	Mitchell, R.F., et al., 2019	YYYPVFFFEIWSIAISAVLNSSIDLLTIMTMVLATAEFEVLNRKLTNISTSSGVGGDYDDDDEVRSRLEECIIHYDEALNLVKHIELTFSKGIFVQFFCSVMAICLTGFQMLV
27	Anoplophora glabripennis	AglaOR27CTE	Mitchell, R.F., et al., 2019	TFNTLDFFAAEKLYLTLAGFYPAEPGLRRHLFILSALVNLSISWLQFLSLVTFSYFNLDDLRKLTDILVFCVTQFAFLNKLTNLIWHKSSLKELEALLQKPVFTSVRSEEKHILTSHLQGGKLLAKMYRVMCFLGVVLYALFPFLDERSDKEPKFPLPCWFPFNEGDYYYPVFFFEIWSIAISAVLNSSIDLLTIMTMILATAEFKILNRKLTNISMSSGVGGDYDDDDEVRSRLGECIIHYDEALNLVRHIELTFSKGIFVQFFCSVMAICLTGFQMLVISFSSMRFALLVVYLLVMMCQVAMYCWYGHNVMDSSDEVTSACYMSRWDKCSVEVRKSLMIVMERAKKPATIRAGNFFTLNIPTLMT
28	Anoplophora glabripennis	AglaOR28	Mitchell, R.F., et al., 2019	MSTIEDYDLRNAFKIERKLLLLCGIYPNEGRINKKLYNLSAFCHISFSLLITLSMVIFLAMNMKNILSVVEALLFLATQMAFLCKLFNVLNKKHKLLEIEDILANPAFYGYPKEKRHLIEDSVRFTKIFGMCYRSICTVVSITYAIFPLMDDDEWALPLSGWNPIQIDTKFKYWTIFTFQWVSYYMSVYINSGIDILIYILITVVTSQFEILKDNLTNIRYETDTAKRDFAKNVVLHYGILKLVRVIEDTFSYATFFQFFSSVVVICFTGFEMMIVPPNSIQFISMCTYFNAMIFQVAMYCWFGHSIIASSDKINDAIYMSNWYEADLSLKKSIMIFMEKCKKPVVLTAGKIFPLSLVTFTSIMRSSYSYLAVLQSMYGQE
29	Anoplophora glabripennis	AglaOR29	Mitchell, R.F., et al., 2019	MELKTPYFKKHLKWLLVLGVDIIPVKNVWYKYFYKLWSLFIIGFVVLYTLLEVIDILNTSDFNSMTFGLCYSATHLLGLAKIIILIVKKKKVREMLNELESGDFLPKIERGGEEEIRLINIAVTRCARHAEIFNLIVYSIVSIRCLYALFDTGYNDELFDEQLNTTTPIHTRILPYRIWLPIETTKSPIFEIVFFFQAFTLTLYGYYIGMMDSMVYGMMIHMNTQYLILKRVLERYVSIATNMVSKNLLDKGVKDIRNGVISLPVGYERIDFLSEPVQEKVREIVHNCAKHHVHILEFCEKVEKEFSYLMLSQFLFSLYTLCFQLYQLSLMANVLSFDFISMCCYLTLLMYQLFCYCFYGNEIMVQSEKFSEALYNSDWLVLDNSTKKSLLLMMMRAQR…
30	Anoplophora glabripennis	AglaOR30	Mitchell, R.F., et al., 2019	MEEQYAEDFFVANRWILQCAGLWSPDGQHKVLRMLYKLYSIGIFLFVNIFFTATEFISLYYTYGNEYDLIKNISFALTHLMGAIKVVFFYFQKHKLLAIMDTLENKEFRYDSCTEKSFFPGLISRRYKNIGVKYTILFFILAHATLFSSYLPPTISTLMNSSRRGAEGQGLYVLPYYSWMPFKYNTDDSFLLALGYQAIPMFSYAYSIVGMDTLFMNILNSIGFNLEMIQGAFLTIRNRIIKQTGKSIYKSSILLDSEELKLKLCNEMKKICHHLQIIYKVCEDLENVHKYLTLAQMTATLFILCSCLYLVSSTPIASKQFYAEIVYMVAMGFQLTLYCWFGNEVTLKAAELPLYIWQCDWLTADNNFKASMILTMARARKPLYLTAGNFAPLTLSTFV…
31	Anoplophora glabripennis	AglaOR31CTE	Mitchell, R.F., et al., 2019	MDSYAEDNFFHVRWILRCAGLWPPATKNKAVQALYRAYAVFIFLFVNVYFTATELVSLLYTYGNEDDLIKNLSFALTHAMGTVKAVFFYVKGDKLIELMKVLESQELRYEPCEERNFFPGLISRKTKAAMKKYTLICFALPHLTLFASYIPPAATAILVMFEGNGTRQLPERLPYYSWVPFGFDTGPSYLIALGYQAGPMFSYGYSISGMDALCYGLMLCIAGNLAIIQGAFLTIRERSLKRIKGPEWAADGLYNSACLNAAMNGEMRSICRNLQTVLNSCKDLEHLQKYVILAQVSTIQMIICSCLYLVSTVPINSKQFYAEIVYLVAMGIQPFFLCLFGNEVTFQAKYMPDYLWQCDWLAADKKFKKSMIITMARLSKPVSLTAGNFASLTLTTFVS
32	Anoplophora glabripennis	AglaOR32	Mitchell, R.F., et al., 2019	MLSEDISYPSNFFHVNEIILLISGLRLPNKHDSLLKKCFYYVYAIFLYGASITFFVLEILKLEDTVKDPTKFFSHIGLLLTHLVGILKACLLLFKYDEIQKVMDLLQDKGFRYETSDGFQPGLMVREAKRKSFKVSVLVFSLYTLAGVLAFASAWTSIIVKVKGQQFEVNITCYDFLPFYFHIPFPVETKSQCENVFTFMGIALCAFAWFIASEDAIFCALLNCLKTQLDVVGEALLTIRLRTLRKIDFPPGYAGLRDDDCPELERSLYSELNGCIKHLTSLLQARDELEGIFTYIILAQTICSILIISSCLFVAAMVPISSPTFFSQGEYFLCILLQLWLICNFGNEITFSSSEIIRSLYESDWFSCSLRYKKSMIMIMCRMQRPFYLSIGKFTPLTL…
33	Anoplophora glabripennis	AglaOR33	Mitchell, R.F., et al., 2019	MSGMNYPKDFFYVNKILQRVTGFWLPGKEIHLILRVLFYLYITLAYSVSIFFFICEIIIVSETVKDLNKFVRQFGMLFTHVVGILKFYILVFRRKSLQKIMDMLQDKDYVYEPQGTFQPGLMLSKAKRLTSFVSVMVFILYNFVGMSAQISSTITLNEVVKDDHLPGNLTCYDFLPYYFYIPFNAVTKFQCHVAFTFMNVSLDVFAWIIGTHDGFFVTLMNCLKTQLEIVQCAFRTIRERCEKRLDLPENYKIFVDESNPTLEKTLYDELTHCTKHLNILLQVRDDIENVFTYVTLAQTLASLIIFASCLYVASTVSMTSPEFFAQVEYFLCVLVQLSVICFFGNEITTASAQTGVSLYECDWFSSSLRFKRSMILTMSRIQRPVYVSIGKFSPLTLAT…
34	Anoplophora glabripennis	AglaOR35	Mitchell, R.F., et al., 2019	MKQHSSYPKNFFETNEILSYLTGLWLCKSNNISKWKKYLQIIWILIEYTVGTIFLILQFLILSETSKDINKFFSHIGLLFSNALGTVKIAFIILRRNKFKKFMDILHDENYQYESLDEFKPSLIFLKEKRFSKVISISVLCTFTLVGVSAHASAVRVIRKEINGTIFEGDYNCQDFVPYYFLIPFEVDTTTKCEYVLFFMDISVCAFAWLVGCYDGFIAALLNCVKTHLVILKGAIRTIRKRVMRRLDLDENLEIFHDEHLPLFEEELYKEFKHLVMHLNIILNVTEEIEKMFNLMILAQTLSSLFNIASCLFTAAKEPVGSVMFFATLTYFLSMLIEFALVCWFGSEITTASEELMFALYDIDWFSASHRFKKSLLLTMSRMQRPIYLSIGKFFPLTL…
35	Anoplophora glabripennis	AglaOR36	Mitchell, R.F., et al., 2019	MMEHSGYLNNFFKTNEILCKIMGLWLYDSNGESRWKRYLQICFASFEYTTAGIFLTLQFLILNETSKDINKFFSHIGLLLSNVLGAAKVAVMVLQYSRFKNIMDILHDKNYQYEYTKKFNPSLIFRKEKRFSQLCSISMYCIYAFVGLSAHVSVAATIRNKVNGTKFEGEYSCQGFVPYYFLIPFEVDTTTKCDYVLFFMDISVLFCGTLVGCYDGFLAALLNCVKTQLLILQDAIRSIRERVMQRLALDERLDIFHDETLPKLEEELYKEFKHLVKHLTIILRVADELESMYNLMILAQTLTSLFNVASCLFSASREPAGSAVFFATLVYFTSILIELGVVCWFGGEITTASEDIMFALYEVDWFSSSQRFKHSLVLTMCRMQRPIYLSIGKFFPLTL…
36	Anoplophora glabripennis	AglaOR37	Mitchell, R.F., et al., 2019	MEYDSNFLKLVKKVLIVIGIWPMNLSIYANLAYRIYHGMVLTYFTIFVVTLAIATKDILHVNPEKQAYVIQYGFSYALFLWKVILCQKESIRKLMKIISTKERLITNSNDNDIKNIYRICLQHNTTVFYIALLVIVAVVVLFAVTIYFEVKSWPAPEGISNCSVSARELPLPQAVPFGIDKYFKLVYIFQVSSRVFAAFIFLGCDTLLNYLIYFPAAYIKVLGHKFEHIGDQNGNRLYSSEAFLKKLILEHKEMIEYVIHLNDILQWLLSMDFFILSYHISLTLMGIMSLLESPVFNMDFMITLFFSVSYLMGVFFQMCLLYYNCNELIVESLEIPNSIFRSNWYELPQAVQRSLLIVIMRTQKPLEMKIGKLYAMSNDLIVGFVKAGFTYVLLSHLDF…
37	Anoplophora glabripennis	AglaOR38	Mitchell, R.F., et al., 2019	MEDNIHMKFAKILMIILGIWPVKLTGWKLILYNAYFYASYVYYIMYDISQGAIIFVARGTFLQTVGNLGVTIVYIINIYKVFICRSTSVKKILQEIEAKERLILENDDDTIKKIYYDHVQSSMLAMKYYVSLGSVGISLYFIAPIVRNLVEEDDHKYLIFTSWFPFDSDKHYAVAYLIQFFGGFYGYAYIVYCGSFFFCMLKYCVGQIKILQHIFRNLRQYTVKYSRNNDLDEKCSEEIFVKLCIREHQYIISLVKRLDDCIKTLMLLEFQISSFQLSLVVYQILQSSGWTIERTAVLSYLVTLCSQLFIFYWNAHEIIIESTELAQAVFENEWYTFDRNIQNLLIFVILRAQKPVGISIGPIYKVKMDALIGIFKAIYSYVAVIQK
38	Anoplophora glabripennis	AglaOR39NTE	Mitchell, R.F., et al., 2019	RTAVLSYLVTLCSQLFIFYWNAHEIIIESTEMAQAVFESEWYTFDRKVQNLLNFVILRAQKPVGISIGPIYKVKMDALIGIFKAIYSYVAVIQK
39	Anoplophora glabripennis	AglaOR40	Mitchell, R.F., et al., 2019	MGFLPQVLHFKVAMYFSVCIGLWPLITTKNKTVRKLYEIMSKLHYIYFNLFCFTQLVQLVVLLMEDQVNYTEVVNNLCILFIYFNSALRCKSIKGKAIRNVIKDVGKSEKKLWESMDENLKKIYNENVKRNNLFCKIFAGNTLLTNVGYAIWPLFMEKQTVEINNTTMEVKYLPISAWMPFDVQKHYVSAYLLLLFNCNYLCTMFFISTEALAFGLMTYPLGQIHMLNHILRNFRKYKDSLQRSMNLKEEAASETQLRECIVKHQDIIKYVDIFNAEMKHTYLLDFLQCSLQLTCVLYRFMTQRNLVLILINLQFILVMLIRLFITYWTANEVTLQSLAVSDELYSMEWLDETQKVKKMILFMIMRGQRPLILFIGIFKAMSLEVFVTIIKVTYSYISL…
40	Anoplophora glabripennis	AglaOR41NI	Mitchell, R.F., et al., 2019	DIFAFSLIIFGVGQIKILKLILSNFQEFAMNIKDQLHCSQEEASYITLRECILKHQEIIEYIKEYNLVMKNIMVLDFLLSSVELASGVLTLLVVLKATYSYITVIY
41	Anoplophora glabripennis	AglaOR42	Mitchell, R.F., et al., 2019	MIFPKNEHLKITIYISAVLGVWPFIFEDNPVLRKIYDVYSKCIFCYYLLYVLTAIIQLFIIVTDEVLDVDEIVANLCITLLNFVAILRVNAIKTERVKNIIQNVFKLEEKMMNSGNDEIIEIYNRHARQNQTCNKIFLVNVYLVAILYFIHPLYVEDTIKYYPNRNETVVIKALPLSTWYPFDQQKHYVLTYIWEQIDAFMATTFIASSDIFAFSLIIFGVGQIKILKLILSNFQEFAMNIKDQLHCSQEEASYITLRECILKHQEIIEYINEYNLIMKNIMVLDFLLSSVELASGVLTLLVTEMTLPNTIYSSQLAFSLFLRVLVYYWYANEIMVHGSEIGMALCNSNWYEESERVQKMMVIMLMRCNRELYLEIGPFAAMTLRTFLGVLKATY
42	Anoplophora glabripennis	AglaOR43CTE	Mitchell, R.F., et al., 2019	MIFPKNEHLKITMYISAVLGVWPFIFEDKPVLRKIYDVYSKCIFCYYLLYVLAAIIQLFIIVTDEVLDVDEIVANLCITLLNFVAILRVKAIKTERVKNIIQNVFKLEEKMMNSGNDEIIEIYNRHARQNQTCNKIFLVNLYLVDILYFIHPLYVEDTIKYYPNRNETVVIKALPLSTWYPFDQQKHYVLTYLWEEMDVFMATTFIGCSDIFAFSLIIFGVGQIKILKLILSNFQEFAMNIKDQLHCSQEEASYITLRECILKHQEIIEYINEYNLIMKNIMVLDFLLSSVELASGVLTLLVTEMTLPNTIYSSQLAFSLFLRVLVYYWYANEIMVHGSEIGMALCNSNWYEESERVQKMMVIMLMRCNRELYLEIGPFAAMTLRTFL
43	Anoplophora glabripennis	AglaOR44	Mitchell, R.F., et al., 2019	MIFPKNEHLKVTMYANALLGVWPYIFQDNPCLRKLYNVYSRFTFYYFILFIISAIMELFILVADDENRTEEIVANLCITLIYIITAVRVYVMRSTTIRNLIKQILATEDAILKNDDEEIMEIYKFHARQSQITNLIFIVNITVETIFFFTHPLYVDEKIKFNKATNETKVIKALPLSSWFPYDPQDHYLASYMWHIFDGTVGASYVMYTDAYNFSLIIFPLGQIRILTHVLSNFPRYVLKVKDQLQCSRDEASFITLRECILKHKEIMRYLQEYNDSMKNIMLLDFLQSSLQLASVVIQLFVTKATVFNIIFHGEFTICMLIRLLVYYWYANEIMLESLNVSTAVYECGWYDEPQNVKQMMLLVIQRANKALELDIGPFTTMTLRSFLGIIKATYSYLM…
44	Anoplophora glabripennis	AglaOR45	Mitchell, R.F., et al., 2019	MIFPINDHLKITMYANSVLGVWPYIFQGNPKLRKLYNIYSKFMLSYFLFFLLTALIQLYILITDDELKVEEIGANLSITLLYPITVRRVLVIRSTKMKKLIKKILAAEEAILGGKDEEVLKIYKFHAQQSQFTNLLFIVGIAVQAVFYFTHPLSLDDVVKFNNVTNETTIIKALPMSSWLPYDPQKHYLISYLWHMFNGLIGASYVTVADAFSFSMIIFPLGQIRILLHVLTNFSEYVGKVMEQNQCDRDQASFLTLRECIIKHKEIISYLQDYNHSMKNIMVFDFLQSSLQLASVVIQLIVTTPTFFNVVFYGEFAICMVIRLLVYYWYANEIMLESINISTTVYECGWYDEPRKVKQMMVMVILRANKALGLDIGPFTTMTLNTFLGIIKTTYSYMM…
45	Anoplophora glabripennis	AglaOR46NTE	Mitchell, R.F., et al., 2019	FPKSEHLKISIYTSSMAGIWPFVFQENSTERRLYDIYFRYLFYYFILFIFSAIVQFFIIIQDYETGVQQVMNNLCVTLPHSICAMRLWSIKGDTIQNLIKGILATEKGILESNDEGTIKIYKFHARKSYITILLYTSNLTMAAILIFIHSLHDENKIKFDKATNETKIIKSLPLSSWLPYDPQDHYLISYLWLTFDGMVGAFYMMYTDAYNFNLIIFPLGQIRILTHVLSNFPRYVLKVKDQLQCSRDEASFVTLRECILKHKGIIRYLEEYNDTMKNIMLLDFLQSSLQLASIMIQFVLTKATVFNIIFHAEFVFSMLLRLLVYYWYANEIMLESINVSTAIYECGWYDEPKKVKQMMLLMIQRANKVLKLDIGPFTTMTLGTFLSILKASYSYLTVM…
46	Anoplophora glabripennis	AglaOR47	Mitchell, R.F., et al., 2019	MIFPKNEHLKISIYTSSIVGIWPFVFQENSSRRRLYDTYSKFLFYYFIIFILSAIIQLFILIQDDETEVQQIMANLCITLLHVITAMRVWSVKGETIKNLIKDILATEEDILNSNDEEVIEIYKFHVRQSQITNLLFIGNIMLETVCYLINSMYAEAVVKFDAATNETILVKALPLSSWFPYDTQEHYLMSFMFHVFDGSVGACYVMFTDAFFFSMIIFPLGQIRILQHVLSNFSEYVAKVKNQMQCTRDKASFLTLRECILKHKKIIGYLKDYNNAVKNIMLLDFLQSSLQLASLAVQLLLSKPTIFNIIIYGQFIICMLLRLTVYYWYANEIMVESIEISSAVYECEWYNEPHQVKQLMSLVILRANRPLGLDIGPFSTMTLNTFLGIIKTTYSYMT…
47	Anoplophora glabripennis	AglaOR48	Mitchell, R.F., et al., 2019	MGVTFLHYLKHTLLITGIVPYDMLTCNKTRYKLFRNTSHVFYLFLLTFMYLEFPYIWNDSEKFIESLNLITTYTVLAIKMFICRNTNFGGLMCDMVAVEQQTVASRDDKVLNIYKRYVKRAKYIQLFNIFVYVASAVVYSAPYILKYLILYKIKEQVDGEERKLPFYMWMPFDKKNHYLLAFAINLYFLFITCIYYSTVPVVIIVLLLYTSFRLKVLGCLLKNIKIYMSKFKENDENITVEAVIRYCVLEHLKIMQITNTLNNCLRNVTLLEFIVLSAQIALIAFEGFTSRSANTVVVCIVHVLLLLVHMLLFYWHADEIRHESMAISEALYESDWYEYSRTTSSTIHIMMMRSQRPLSLSVGPFGEMSLTMALKILKGVYTYMTFLQHSYGQTSSLGT…
48	Anoplophora glabripennis	AglaOR49NTE	Mitchell, R.F., et al., 2019	TGNISLLCYVKPIMIFLGALPYQLVDINKRFYTSYKYVLQSTFFLVLIFFYLETPNFHGPMEKLFQNVSILSTYTILYVKGLVCMSKNMSKLLLDMVYYESNIKASKSEEIFNIYLSAVKRSKIVQVFYIILTYLTGISFFQKALNYAMSSDEIKFNSTLEAHESLPYAMWLPLDEKEHYLAALCIQTLCALLAINYYCFVQCILVILPLSVTLRLKVLGNHLENIKYSRNNSLQTSEADDLDCIKDMVVLCIKEHTNIIEICSILNNTVKYLMLLEFLMSSAQISLALVLLTTTHETNEQLFALIYLFQLLTQLLILYWHGDEIREQSVAISNVLYGMQWYEYNKSINTSIHIMMIRSQKPLSITVGPFGEISLEMAVKIMKAAYTYVMFMKQVYE
49	Anoplophora glabripennis	AglaOR50	Mitchell, R.F., et al., 2019	MDSPFLHYVQYLMVVGGIFPVGLINSHKRIYILYRYVTHALLFLFLFCLFDGNKDFHGSKEMLFKYINDRILVIVIYINLVTSMSENFDELIFEMIAYEAELADVGTEKHLKINEQIVTKTRRVQVFYMSNILACYVALVVPAFVEYAVVQASEKSTNITINTYTATPYEFWVPFEESKHYLALLLIQAYYFALMGVSIYCPFQIILINLFLTVILRLKMLRANIESMNDIDTLDVNKFIRIYAKEHIDIMRNCRFLNDTMKYAMLLEFLITSGELSMFIFIVIMTNSPNSKMFSGACIVNLLVKILILCWHADQIREESIGISDAVYELPWFEYDKSDVTSLHIIMMRSQKPLTLTIGPFGTMTLELAVKIFKATYTYVTFMQNVYGKLD
50	Anoplophora glabripennis	AglaOR51	Mitchell, R.F., et al., 2019	MDSPFLLYIKHLMIIGGTLPVDLINSRKRIYIFYRYVTHTFVSLAGIYWLGGNMNIDGFDRTLFNYIYDRIFVMISYVNLAITTSGNFQKLIYEMIAYEAEVLDVGTEKHLKIHEQVVKKCRTLQVYYISILSSCSIAFVVPAFVEYALVESSEESTNSTINTHNYDLWIPFEESKQYLVWLLVQSCYTLIVTCIYCSYQTILINLLLVVILRLKILRARIENMKDIETLDAKRFIRIYAKEHIDLIRNCKHVDDTVKYVMLMEFLFASLRLALSIFLLVTTNTPNSKIYFGSVTVNVLINILILCWNADQIREESIGISDSIYQLPWFEYDKSDVISLHIMMIRSQTPLTLTTGPFGTVTLDLAGKILKATYTYATFMHQMYEN
51	Anoplophora glabripennis	AglaOR52	Mitchell, R.F., et al., 2019	MSQTIHLKLQKYIMLLIGTWNFKSYNNAFLVMYKAYSYFIFWHYVVMTQLVMVSIPIQWDCKSRVIELICFYIQYTNNIIMMVLSKYSNKMQKVFDHILDYEDIKLRSTTDVEQKIYFKYAKLNNRVSLFVTIVLLGTSVYWYTTSVRYSLFGQPTDVCPLTKGTIYQIWLPSIIRKYHWLMILNDIVFFMSVINITLYREIIMFAICIFMLGQIKILQQNVRDLEKNSEVVRKSRNVSYDDGLLISVVKCAQEHQQVTKLMEIVQSATSIFILVLYFSNTFEMAAYLFQLISEKSIYNILRPLYVFTLMISQLYIFYKYTNEILVESTALCDVIYNETNWIDYNQAVKKNLLLMMRRSQKQLSFKAAGLGDMSLQTFTNLIKLCYSIVACLKTAYDV
52	Anoplophora glabripennis	AglaOR53NTE	Mitchell, R.F., et al., 2019	VKHDAIYLNIHKYIMIIVGKWYVGFQNKALDKFYRLYSMFFETFVILITQQIFVSIIVYRSCPAERVIELICYYIQYTNMYVSSLLCRRASMRRVYEYIFDYEKTKLHKENDVSVNIYFKYTTLNRRMLVFFALLTNITGAIWYILVVRHTLTEHDTTLCALKRGLNFQIWYPFDMYNKCYFLTVLTDLMFYCSVVSIHIYNKLTPVTFMLFELGQIKILQNMIRCIDKNASELASFEDIDSDEAVLITMRGCVKKHQEIIRLLHMMDNACKKIVLIIFFSNSVELAAFIVKLLTETNTLDIFRTFGILIMLITQIFMFFWYANEIQVQSTAISDILYNNTDWINYNKPARMRMLLMMIRSQKPLTFNAAAIGDMSIDTFKRIMKLCYSITAFVKTVFN…
53	Anoplophora glabripennis	AglaOR54	Mitchell, R.F., et al., 2019	MGDDHTYLPFTIKILNMINMWPNEAKKCDFIKKYYILFGILLSITAIMADFILQFYDDDFSFTSLVDSLIGLSALLSVIYISVCFIVKDQEIKRLTENLKIFEEYIPKVKIEETEDKAKFHTKIFIIYGIMGNIIYDCLPLLTYEDCHKNRSKHMIKYGIPCGGIVHYVLPYKQDTFPLAEITIVNQMLISTVGTLIVMTVTMLVCGILIHVSANLKYLRSMISNLTYTPNNRIMQHVNSCVKYHTMICDTMMLVHITWTSFIISVLGFEIIMDTNYSNSIRFSLHLGGWLGMLFLICFYGQILMDDSFAVSEALYEAEWYEKPPIVRKSLVLILLRSQRPLVLKAAGVNVMSLATFLGVLYNAYSYFTLLLKIKP
54	Anoplophora glabripennis	AglaOR55	Mitchell, R.F., et al., 2019	MDILRVNIKTLKLFLLWPSDNMSWVTNIVLSVIHQTFIFLSSTPTFSAVGYQIAVGIDDINIIIESIIGCGDYLGFLFVYICFRVNVPKIKKTIKRSSVFLEYCGNSIVEEAEKKVRFYTLGLMIYFFIGLTINTILPLLDYNNCNERRLSDYYRLHDPCGMPTRVWVPFEINTPTLFYLLIFLHNDACVHISYTVLCITMILIGLLIHITAQIKNLRKHLIDIFNTEGSDSESDELIENTEEKLKFCIKYHNTIIGYTNEVFEAFNITLIVHVCLTSMVVAVIGYQIISADNLMDKLRYFLHLMGWIGMLFITCFYGQMILDESITIADAAYQSEWYNGPEHFKKMICLIIVRSQRPLLLRVASIGVVSLETFVSVIKTAYSYFALLLTIAK
55	Anoplophora glabripennis	AglaOR56	Mitchell, R.F., et al., 2019	MYKAEREEPFYTSLNYLSRMRQIPVSMKKSYMRKFITLFLMSKVVGLFCTAIGPILHLIISIMRNSGTNVTEDISIIFGASGGGIVSLLFTLKYKNWSNFFKDLVDTRQYTRPRNLQARATRLNHLGKICFFCAWWVTITYAIAAWFSSKGCQDTNDPGKFGEICPTFIPIWLPFGTNDVAAGTVVFVLQTFFVGCLIAQSFLAECFVMYESTEIFICHISELKSQLKETLDAPFSVETRDKLRLCVDYHVYILNLGYRLSSLIKYTAGHMSLLSALVCGCVANQMLNTKPMGSLFFLAAWLFALFCFCHSGQRIKDKTLSIADAIWNTKWYKADVKTLKDVQFILLRCQKPICFEALPMGVTDYAFYFMMIKTGYSFFALFRQSL
56	Anoplophora glabripennis	AglaOR57CTE	Mitchell, R.F., et al., 2019	MYKIEKNGAFSNSLNYLKMTYQIPVSMDKSYLKKFVAIYLLSKVVSFFFTTIGPLLFLIVIIVTHSETDISEAASIIIAGTAAFLVNVLFTLKYKHWSNIFKDLEDLKKFGKPASYQKTVNFLNRLGHISIFGSSMVIFIYGLVAWYNTKFNKEFKEDFNQISPVVVPIWLPFGANNLTAGTIIFTMQFIFSGILTCQTYLIQSFIIYESTEILICYISHLNDNFKETFGASSRVEMRNRLRFCIGYHVHILKLGYRLRSLVKYTVGHVSLLSALVCGCMANQMLTTKPIGSFILLIAWLIAVFSYCHAGQRIKDKSMSIGNALYESKWYNADNETMKDVQFILMRCQKPICYEAIPLGIIDYPFYFM
57	Anoplophora glabripennis	AglaOR58	Mitchell, R.F., et al., 2019	MYKIEKNGAFSYSLNYLKMTYQIPLSMDKSYLKKFVAIYLLSKVVSFFFTIIGPLLFLIVIIGTHSETDISEATSIALGGTAAFLVNVLFTLKYKQWSDFFKDLEDLKKFGKPASYQKTVNFLNRFGYISIFGSFMVIIIYGLTAWYNTKLIKEINEDFDQISPVLVPIWLPFGANNLTAGTIIFTMQIIFTGLLTGQPLLIQSFIIYESTEILICYINHLNDNFKKTFEASSRVEMRNRLRFCIGYHVHLLKLGYRLSSLVKYTVGHMSLLSALVCGCMANQMLTTKPIGSFTFLIAWLIAVFSYCHAGQRIKDKTISIGDALYESKWYNADNETMKDVQFILMRCRKPICYEAIPLGITDYPFYFMMIKTGYSYFTLLNQST
58	Anoplophora glabripennis	AglaOR59	Mitchell, R.F., et al., 2019	MYQVQRNKPFYWTIKALHIVMAIPVSFEKSYLRRFYIKNVVVRFGAFACLAILPSCHLISSIKEHNGADISEDISMILGGVGTVVTNTLLAFKYDLWSTFFMDLENCGHLFGEPSTLKKRKKELNIYSLTYTIYTYFGQFVYGLEAALKWSDCKKLNEEKGLKEICGAFFPLKLPLDVTSPLGSAAIFALQFSFTIFSIPSGGVICFMVLEVTEVVICYYKELKSNFERVFDVPDEEKRKERLRFCIRYHKHMLGLTRRLQKMVKYTAGHLSLISAIVFGTLGNQAFKSKPLGAMIFLVGYIIALFSLCRAGQRLMDETQAVSDAAYNSKWYDADPKIMKNIVLIIARAQEPEMLDALPLGSFCYPLFLLIVKTSYTYLTLLQQTT
59	Anoplophora glabripennis	AglaOR60	Mitchell, R.F., et al., 2019	MYEISKEKSFYSSLTILRYTYAIPSATEKSGLTWFRFIFIVIRLASLLNFVILPCLHLISTVRAKTGVDISEDLSTMFGAFGFITNAVTFLILYEKWSQFFIDVEDCNRFEIPEGIEERKKKLNLYSLLYALYAICGVLIYGVIASSETSYCKRMNEEHGLSETCGMFTPIVLPFDGSNVYIRSIIFGIQMLLGMFTLPSTALISFLLYEGVETLILHITQLKKSFIEVFDVASNAERKKRLRFCVYYHINILSLCQRLSTLGKYTSGFLCMACALVFGCIGNLILKSKPIAGISYLLEYVFALFLLCHGGQRLLDETLSVADVIYDTKWYDGDVQIMRDIRFILARSQIPVMIGALPLGCMNYALFLMIMKTSYSYLTLLTQNT
60	Anoplophora glabripennis	AglaOR61NTE	Mitchell, R.F., et al., 2019	NTGVDVSEDFSNMFGTFGANVVTISFLLLYDKWSQFFIDLENCNRFGIPTDIEALRKNLNLYSVLYALYTVVGVAIYGVIAIAETSHCKKFNEEHGSNEICGTFTPLVLPFDGNPIFVRSIIFVIQAFIAMTTFSAPAVVCFMLYEAVETLVAYITLLKQSFINVFETTSEAERKDKLRFCVYFHDNMLSLCQRLSTLGKHSAGFLCMTCAVVFGCIGNFILKSKPVAGICYFLGYVAALFLLCHGGQRILDETLSVADALYDSKWYDGDVQIMRDICFILARAQIPATLGALPLGVMNYPLFLMIMKTSYSYLTLLSQNT
61	Anoplophora glabripennis	AglaOR62	Mitchell, R.F., et al., 2019	MEAEDIVIMENSLRYLSRNLVFPRKKDVNNPGVSFHLKFVALNLSTVMFLTGNILHLMINIKRKTYINLDLDLALAISLLGSYYFNFSYIRQVKNTINIYKQLSDLRSYGIPKDFYATNKKLNNYSKYHYIYIVSAVLGLSVAPLLEYKKCRKENVVKNINEICGLIGSIWLPIDLDSTPYKQMYYIFQVYSSFVIYQTSSLISFSIMETVEHLILRLNHVKNVFLEALMEREHGVRREKFRRAVKYHVNIMRISKLVNTSFNMCMFVHVLLTGAILGCVGYRLLKSYSLGAICLFVGWIVSMIMVCISGQRLRDQSLSIGDAICRSNWLDLNKELQKDLVLVLLRCQKPIFLNAGPFGYMTYAMILTVLKTSYSYLTLLSSTS
62	Anoplophora glabripennis	AglaOR63CTE	Mitchell, R.F., et al., 2019	MDADDIVIMENSLRYLSRNLIFPRKKDVNKPGVIFHLKFIALNLSTVMFLTGNILHLTINIKRKTYINLDLDLALAISLLGSYYFNFSYIRQVKNTINIYKQLSDLRSYGIPKDFYATNKKLNNYSKCHYIYIVCAVLGLSVAPLLEYKKCQKENIVKNINEICGLIGSIWLPIDLDSIPYKQMYYIFQVYSSFVIYQTSSLISFSIMETAEHLILRLNHVKDGFLDALMEREHGVRREKFSRAVKYHVNIIRISKLLNTSVSTIMFGHVLLTGAILGCIEYRLLKSYSLGAICLFVGWLISMSMVCIGGQRLRDQSVSIGDAICRSNWFDVNKELQRDLVLVILRCQKPIFIDAGPFGYMTYAMILT
63	Anoplophora glabripennis	AglaOR64	Mitchell, R.F., et al., 2019	MEEENTQVLENTLKYLRFFLIWPQEGTNFNLGKAFYLKFVLLTISTSFILYGSVAHMIVTLYEKNGAQIDLDIAVTISVIGSYYFNFSYLSNIKEIADIFKDLANFKTFEMPSGYKHFLKKWNELSTFHFIYYVILCSFCLVVALLESRRCLAKNALKGTHEICGLALNLWLPFDIDYFPLKQIICCYQIYSVFFSYVLSSTVSFSIMESMEHVIFRLDYVKQLFVEALRQEEQVIRKHIFKHSVQYHNFVIRLAMRFNNCYSPCIFIHVLLTSVILGCVGFHLTQSPHLLTIGIFVGWYMALIMVASGGQRLIDEATSIGDAIYSTRWYDAENEIQKNVVLVLVRCQKPIVLRAGYFSFMSFQMIVTILKTSYSIITVMKGIDLN
64	Anoplophora glabripennis	AglaOR65	Mitchell, R.F., et al., 2019	MVTSIVYFATTLKIFRIYQVFPAEGHELKPGKMFYIKFGFTCLFASAIITGSFMHFVYSLKSRNNIYIYKDICYVLSMLTGYSFFVLFSFNIKSAAKLFILLSDFNKFGKPPKFDERNEQLNRFSRYHYIYINLASFAFLSVTNIFKSHQCIKENQEYNFNEVCGLITNAWLPFDIDYFPLKQIYATLQVFSIFYVYVTAGTVTWLVVEVVEHISVRIDHIKHLFTSALKEKDPEEMKRNFRFAVQYHSWFLELEDELNKSFSIPMFSMMLLGAPILGCAAFGYMETGANSLLVICLSWFNALALVSFGGQRLINENLTIAEEIYNSKWVDVAPILGKDIIIILTRCQKPMKLRAAAFGVMNHAMIVSVSRAAYSYLNILRASSK
65	Anoplophora glabripennis	AglaOR66	Mitchell, R.F., et al., 2019	MSKPQIVCLQNTLKIFRFYAMFPEKDKELNPGKYHYVKFAILACFSSVVLIGSFLHLIKSVNANNYLSLDTDLIYTLSLGITFAFSIGFLYKTEALVEFFLFLSDFEEFGKPLDFDRDNTFYDRLSIYHYIYLETLVSGIVIISTYLNMNKCQKLNLEYGLDEICGLFSYTWMPFEIDYFPMRQIFLVVQLFGAHHFYMIAGMCAWFVFETVQHFRIRIRHVNFLFQEAIKEEDPQRCREKFNHAARYHASLLGLEDKMNGAFGTFMFTHMVITAPIIGVGVFAIVSGGSVSSFLVCLGWFGGLAMACFGGQWLQDECFAVGTDLYEADWLHCPEDIKKDIMIVIQRSWTPMYLRASSFGIMNYRMFLGVLKASYSYITLLTQT
66	Anoplophora glabripennis	AglaOR67PSE	Mitchell, R.F., et al., 2019	MAKLQIVCLQNTLKMLRFYTMFPEKGKELNLGKYQYVKFAVLAFFFVSVILIGSFLHLIKCVSVAFSLSFLHKTEALVELFLFLSDFEEFEKPVDFDRDNTFYDRLSVYHYIYLEILVSGIVIISTYLNMNKYQKLNLEYSLEEICLFSYTWMPFEIDYFLMRQIFLVVQLFGAHFYMIAGMCAWFLFQEAINEENPQSCMEKLKYTIKTRIRKKLEDIINGAFGTVMFSHIATTALVIGIGVFAIVSSREAILVHFWYVWAGLVDCFVGQWLQDECFAVGTDLYEADWLHCPEDIKKDIMVVIQRSWTPIYLRGSSFGIMDYRMFLGVLKASYSYVNLLTQA
67	Anoplophora glabripennis	AglaOR68	Mitchell, R.F., et al., 2019	MAKPQIVCLQNTLKIFRFYAMFPEKDKELNHGKNHYVKFAVLACFSSVVLIGSFLHLIKSMSDNNYLNLDTDLMYTLSLGITFAFSIGFLYKTEALVEIFLFLSDFEEFGKPVDFDRDNTFYDRLSVYHYIYLETLVSGIVIISTYLNMTKCQKLNLEYGLDEICGLFSYTWMPFEIDYFPMRQILLVVQMFGAHQFYMIAGMCAWFVFETFQHFRIRIRHVNFLFQEAIKEEDPQRCREKFHHAARYHALLLGLGDRMNGAFGIFMFTHMAITAPIIGIGVFAIVSGGSVSSFLLCLGWFDGLAMVCFAGQWLQDECIAVGIDLYDADWLHCPEDIKKDMMVVIQRSWTPICLRASSFGIMDYRMFLGVLKASYSYITLLKQT
68	Anoplophora glabripennis	AglaOR69	Mitchell, R.F., et al., 2019	MWQNLSKFAPQNFYTWMDFFFKILGLQPPKDKKGKLLYLLVAVPHISMSAFLVTGLEWSKLFRDFDKDFKVSMLTLSVCTLHSVFIFRIIVWFFTREKLAGVARVVQRDSFEFNCFSIYKIKNVIERFRREKMVHTRAICCLIYLSINFISLFTINVSYINVLSTETYEGFNERYNTTSTYRVYPYHMYFPFDTSLSHGYYWVGYFYQLYAYCGIIITFLPVDTIVINSIIHVISQTTLVGEAFNQLGSNIDYSQSLDEVLMLHEIRIVKCITELQNIYRVLYLLEDLYNVQLLIQYGASVFILCSLCYIIPLVDNVGELICSFIYLSATLGEIFVFTYCSQTLSLKLQNVKNAVYNLDWPCYPPRLRRNLVFLISKLQKPCLLTAGKIFTLDLLFFIQ…
69	Anoplophora glabripennis	AglaOR70	Mitchell, R.F., et al., 2019	MNFKALLFPENYFRWLLGFFKLFGLYPPKQHKYKIVYYIFSLIHVTLTMISIILELLNVLLSQDTLQRRMLNLGVTFMHITAGFRVLKWIWTKNRFEEVISIIQRPSFEFTVYIYNGGSKTTKPNRTPIETFKDARQRRTNFICCGFFWIAFFFLFANIFVTYIYNLFNATYEKFNPHAGKISVYRDFPYPMWFPFNVSLSDGYYLVAFLYQPYAYFSLMASLWFVDWSVLSSIIQLQNQLTVVSFALKEIDRNVPRVGAKKISLIKKIRLTKCVEELDAILRATRLMEELCNIDLLVQNGLAAFFSCTLLHVLSTLTVPIEIFSISTATAVILLESFVQCWICQNLTVEFSKILEKIYELDWADYPPDLRKFLVIIMVRLQNPTVITLGKWKAIDVSF…
70	Anoplophora glabripennis	AglaOR71	Mitchell, R.F., et al., 2019	MFKGISKKVLNTSDSIKICVWFPKLLLNSVCMWPGQINDILQGFAFWSIMAVCTFVEYGLYNFIANNFENFNESFTAISFFSTTLQVIVKGSVFYYYLNTAKRISDVILYKFWPSNLLGKEVESSLKRYYQILLIGMMSIYFNGSFFSIVFILTPLFKETRQTPYKTVYPFEYSDGPKFEIMYLVQSFTNFYVVLGVVIGVDTLFMAVCCNITAQYRLLKNAFLKLGTDEVKELNSKLSTLCAESDTSERNTTEEKKFLIRCIKHHQTIEDVETVYSVIGFFQLGFSIVSICLSSFVLTTKNLEFSQLVNITIFLSGNIVQLFCYCSVATEVNFEMDNLSQYIFSSYWYQADFVNFKRDILFVIKKSQEVQKITALKLFPLNYNTFIQVLRVSFSFYTL…
71	Anoplophora glabripennis	AglaOR72	Mitchell, R.F., et al., 2019	MFEGIPKRILNTSDCAKICLWFPKLLLNLVWLWPDQMNDILQGFAFWSVMGICTFTEYGLYSFISNNFKNFNESFTAITSFSTLMQVIVKESIFYYYLKTAKRILDVILYKFWPSNLVGREVESSLNRYYHILLIGMISIYFHGSIFSIIYILIPLFKETRETPYKTVYPFEYSSSPKFEIMYLVQSFTNFYVVLGVVIGVDTLFMAACYNIIAQFRLLKGVVLKLGTDEVKEINSKLIILSSESDNIGRNVTEEKEFLIRCIKHHQTTEDIETVYSVIGLFQLGFSIIAICMSSFVVTTEEIEYVQLVNISIFISGHIVQLFCYCSVANEIGLEMDNLSQHIFSSYWYQTDFVNIKQDILVIMKKSQEVKRITALKLVPLNYDTFIQVLRISFSFHTL…
72	Anoplophora glabripennis	AglaOR73	Mitchell, R.F., et al., 2019	MYFTLLNFSIIILNAMGVNPRKGYTIPQVLLYGTTLSFQMSIIYLGMLLLVYNKSITIIDITYALETVLIMCHGITKCTLLFVKRNKVRDLLDRIGHFWKIEDIQDEEEKKEHMKYLKFMKTVFLLYTILCIWTTITFTCRPLYINGEITFNTYRPEWIPFYVLQVYESIAFIVGIYLPLPGLDKFILTLLLLTKLQFKLLNQEIEKVFNEMASSEGKWKHFDKKIKKIVEYHDFLLDFVNRINDVFSEGLLVYVIVIVLSMCVQMYIVSTQHSLMELIKPLFYLTNALVQYIFCYCLPAQALSDEADRTTEYAYFSRWYENPSSAKVAQLMILGRSQKKTHILAGGIVKIDLETCLKTIRTMVSYAMFIRTMGIGQDQTR
73	Anoplophora glabripennis	AglaOR74	Mitchell, R.F., et al., 2019	MYFTLFNICIILFNRMGVNPMKGYTIPQVLMYVTTLSLQMSIIYLGMLLLVYKESVTITDVTYVLDSFMLISHGLTKCTLVFVKRNNIRDLLDRIDKFWKIEDVQDEAERKEHEKYLKFIKTMSFLYNFLCICTTLTFSCKPLSGELSFNTYRPERIPFHLLQVYESIAFVVGIYLPLTGLDIFVLTLLLLTKMQFKLLNQEMERLFNEMASSDGKSKHFDKKIKKLVEYHDFLLDFVDRINKGFSEGLLVYVIVLVVGMSVQMYDVSTEPTLIGLIEPIARLITGLTQFTFCYCLPAQAVTDEADRTTEYAYFNKWYDNPSSAKAAQLMILGRSQRKTHILAGGIVNIDLDNCLKTIKTMVSYAMFIRTMGIGQD
74	Anoplophora glabripennis	AglaOR75PSE	Mitchell, R.F., et al., 2019	MYFTLFNICIVMFNGMGVNPRKGYTIPQVLVYVFTVNCHMIIFYLSMWLLVYNKSATIIDVTNTLKTFFFFLNRINNVFSEGLFVYVIIIVLSMCVQMYIVSTHMTNGLAQYIFCCCADRTTQ*AYFSRWYENSSSAKVAQLMILGRSQRKTHILGGGIVNIDLDNCLKTIRTMVSYAIFIRTMGIRQDQTR*
75	Anoplophora glabripennis	AglaOR76	Mitchell, R.F., et al., 2019	MYLSLFNICLAMLEYVGTNPKKGYSIKQISLFIITFVSQWSIICLVIMYLIYDEKQITILDVTNALESLLLTFHAIVKLTFAFVKRRELHDLLERTKFFWAVENTEDKQQKNEHLKYLKFLKMAVLMYNALCLTTTLAFTCKPFFVKGGYLTFTTYKPDWIPFYVMVFYEGLVFIFGLYFAIAGFDIFIVVVLMLLKMQFKLLNQEIRRAFQEIGKPGKNLKNIDAQIKKLVDYHSFLLDYVNRINSAFSEGMMAYIITIVLSMCVEMYIVSTQNSLTTSFKAVVYMINGLSQYILCYCLPAQAMCDEAERTIDYVYFGKWYKHPVSSVKVAQIMMIRRAQKKTLILAGGFMKVDLETSLITVKTMVSYAMFIRTMGIREN
76	Anoplophora glabripennis	AglaOR77	Mitchell, R.F., et al., 2019	MYLSLLYIPLTMCRFMGVYPEEKYRTGQIFIFVIIFFWQWSIIYLAILHLIYKDHITISDLTTVLETLFLIFQAMMKLTMFFVKERQFYDLLERINYFWKVDDVQDEVEKKKHLNYLKLIKNRSAVYNIWASATTVAFLLKPLFVKGDNLIFTTATPTWIPFGVMPFYEEVLFVFGVHGPIVGMDLFTLALFLLVKLQFDMLNQEIQRMFQNMKESEINQRIKKIVDHHNFILDYVNRINNTLSEGMLLYVVNVLLAMCVEMYIASVQKSIMAAIKAIMYASTGVLQYCICYCLPAQAVTDEAELTSNYVYFNNWDNHPVSSVKVAQTMMLARAQQQTLILAGGFIKFDLETYLKTLKTMVSYAMFIRTMGIGQD
77	Anoplophora glabripennis	AglaOR78	Mitchell, R.F., et al., 2019	MYLSRLHIPLTMCRYMGVYPEEKYRTGQIIIFLIIFISQWIIIYLAILHLIYKDHITISDLTNALETLFLIFHAMIKLSMFFVKESEFHDLLERINYFWKVNDVEDEVERKKHQKYLKLIKIRSSMYNFWASATSVAFMLKPFLLKGDNSIFTTASPTWIPSGVMTFYEEVFFAFGVYGPIAGMDLFTLALLLLTRMQFDMLNQEIQRVFQNMTNSEENVEETNERIKKIVDYHNFLLDYVNRINNALSEGMFLYIVTILLSMCVEMYIASVQKSVMVAIQAIMYASNGLLQYCICYCLPAQSVTDEAELTAKYVYFNNWNEHPLSSVKVAQIMIIARAQQRTLILAGGFIKLDLETYLKTLKTMISYAMFLRTMGIGQD
78	Anoplophora glabripennis	AglaOR79	Mitchell, R.F., et al., 2019	MSFYNINFCLKLFNLMGTHPDKRGSVLQVMIYILGAVLNLSIVILSILLLFIKERVTITDVTDSIETIGLLLHGFLKLTNLFIKRSKISNLLRTMEAHFWKIEDVTDTDARTSHQKFLNSLKNVLKFFTSLCAFLAVLFIIKGFVGQTVFEIYLPNWFPLYLSVFYQSFTCVLTISFPVISTDLFIFTIFMLTSLQFKLLNEEARNIFGKTGECGIDDEVIKARIKKCVDHHIFLKNFVKMLNDTFSQVLFIYNGDIVLSLCVEMYIVSTQNSFQTAAKAAVYVFTGMFQYTVCYCIAAQAITDEASKISKSVYFGNWYEHPEKYIRNATTLMIAVGQRPVTIIALSFIKVNLETCLKTTQTILSYCMFLRTMGIN
79	Anoplophora glabripennis	AglaOR80CTE	Mitchell, R.F., et al., 2019	MNSYYNVVLYCTGVHPSYSVGNFRVIANLSVTVCGTILVLMNIYKETKLEGVESLSLLLIVLIKYLTLVFGRRLLKKITYATENFWEVNITDEGIEFFKQHLDRVDKFHKFLSFTGMVAYAAKPLMQNNKSSILGCYVPPAIPYPVFFIFELYFLGFVSSTFISFNILICSLIISVVIQFRLLNSKIRTINFLGIETKHDMDICFRKLKHRIKYHQFLIRYVQDLNKLLSTPVAILIVFSVSLVCLNMYNLSVNKSSIVNSYKVMITVSSVIAEFFSVYGFPAQLMMDESAATADTIYYECNWYLPKVRPLRKDFLMIIMRSQKNVCIKAGNYHVVSSQTILL
80	Anoplophora glabripennis	AglaOR81CTE	Mitchell, R.F., et al., 2019	MISNFCNISLYCTGVHPRHPFGIIRIILNVLVVSCGTVLVLLKIFKENDMQGVESLSIFFLVITKYLTLIFGRRLVQQILKATENFWPIDITDDQTIFFKKHLDRVQNFHLFVMYTGMLTFAVKPFVLTDASSMFGCYVPPQIPYPLFYIFEFYLLSFLSLGFVSFNVMICTLIMSVVTQFRFLNYKIKAINFSDIENDHDLETCFSKLKDRVRYHQYLIGYVQELNKLLSTSLALMMIFSVSLMCMDMYILSVHKGTIVDHCKVILTSSAVISEFFSVYGLPAQLMMDESAATADTIYYECNWYLPKVRPLQKDFLMVIMRSQKSVSIRAGNYYVVSNQTILM
81	Anoplophora glabripennis	AglaOR82CTE	Mitchell, R.F., et al., 2019	MKDSYFYKHFMFLGIHPDKQFNKCRFIFDVITITCIFILALIKLFQDKNLINVELVSSVFLAAIKYLTLVNWRKMTRQFEYTIEEFWKIVVADNQITFLLRHLKAVETFYRYVFIFGPFVFMAKPLVTQDSSIFNCYVPPVIPFPLFYILECYLVFLGSSAFIALNLFACSLIVLVAVQFRLLNLKIKYLNLEDIENSQDFNRFVRELKCIVNYQQFLMRYVKDLNKLFCVPVAFLMIISVIILCSNMYILSTNQGTVVDRSRIMVTSSCVIVEYFLVYGLPAQLLMDE
82	Anoplophora glabripennis	AglaOR83PSE	Mitchell, R.F., et al., 2019	MISSYCYKYFLFLGVHPQQPFSKCRVFFNILITTFFFLMACLKCYQDKNLDYVESLNSFVLASIKYLGMVLSRIIQQILQRMEDFWKVNVADDKIMLLMQYLKRIETSFNCLLIFGIFIFALKPFIVKGSSIFNCYTAYDSISFVLYFEFYYLLLAAISFISFSNFTCALITLVVVQFRLLNLKIGSINLNAENTDGLDEFIRDLKTIVEYQQFLIRYVKDLNKLLSVPTALLMVSSVTEMCINMYILSLNGDIIDKTRIILVSLCILMEYSLVYGLPAQLLMDELAATADMIYHECEWYLPILRPLRNDFLIIIARSQKSVRLRAGNYHVINNQTILLMIKTAYSFYTFLHNIVQRANN
83	Anoplophora glabripennis	AglaOR84	Mitchell, R.F., et al., 2019	MISSYCYKYFLFIGVHPQQPFSKCRFIFNITIIIFFFLMACVKCYQDKNLYFAEILNSFFFVTIKYLGMVLGRNKIQQILQSMEHFWKVNVADDKIKYLMQHLKRIERSLSCLHIFGVLIYAGKPFIAKGSSIFNCYVPSIIPFPLFYVFEFYYLLLASTSYICFSSFTCALIILVVVQFRLLNLRIRSPDLNDVENTDGLEKFIRDLRSIVEYQQFLMRYVEVLNKLLSTPIALLMVSSVTELCINMYILSLNGEIINKSRAIIVSFCTLLDYTMVYGLPAQLLMSESAATADMIYHECKWYLPILRPLRNDFLIIIARSQKGVRLRAANYHVINNQTILLMVKTAYSFYTFLQNIGQRPRN
84	Anoplophora glabripennis	AglaOR85	Mitchell, R.F., et al., 2019	MENISYFKHFSFLGIHPSQPMDKLRIIFNCSLVSCICLLALLNSYFEKDLGVVDVCNGLIIVTVKYLGLIFGRAPIKRILEAMRHFWNTDVEDDQVKYYVQYFKTIEKVYKHAIFFGIILHVAKPFFVRGSSICNCYIPPRIPFPIFYAFEIYVIIVGAASAFCFNVFVCSMIVSVAAQFRLVNLKIEDLNARKIENDHDLRVYKVNLKSIIKYQQFLIRFVDDLNKLLTVPIALLMVSSVTMICSSLYVRTTHQGSVFEEGRFFIIIFIVTAEFFLIYGLPAQLLMNESEATADTLYSECKWYSPQLRSLRKNFLIMMIRSQKSICIRAGHYHVINNRTILLMMKTAYTFHTFLQEVT
85	Anoplophora glabripennis	AglaOR86	Mitchell, R.F., et al., 2019	MENNFCFKSFILLGIHPHLSACKWRVTFNNFLTACVIVLAFLKCYLDRDLQIVETISALVVIMVKYVPLALGRKKIKQILEANELFWKVNVADDQITYLLQHFNGVQKIYKNILILAILIYVIGPFVSNASSIFNCYIPPFIPFPLFYTVEFYVIINAAFAFVSFDIFICSLIVVVAVQFRLVNLRIVDVNTMEIENDHDVEIYIRKLKSIIKYQQFLMRLVDYLNELLSVPIALLMVTSVALKCISMYNMTINQGSISDKGRTIVTILSVIAEFFLAYGLPAQILMDESTATADTIYSECKWYLPKLRCLRCHFLIMMTRNQRGVCIRAGNYHVINNGTVLLMVKTAYSFYAFLQNVT
86	Anoplophora glabripennis	AglaOR87	Mitchell, R.F., et al., 2019	MENSFCFKILFLLGVHPYYTMNKLRVTFSNLLTACIMSLAIFKCYLDRDLEIVEAISALNIVIVKYLTLAFGRKTIKRILEAMELFWKVNAVDEQVTYLIRHFKGVEKIYKYIFIFAIVIYAVGPFISKASSIFNCYIPPHVPFPLFYLVEFYVLLICSFVFTCFNILVCFLIVFVTVQFRLTNLKIKDLNFGEVESDQDVDVYVRNLRSMIQHQQFLMRCVDDLNKLLGVPIALLMVTNVSLMCISMYNITMNQGSISDKVRMFVIIFTMVAEFFMVYGLPAQLLMDESAAIADTVYSECKWYSSKLQHIWKDFFIVIIRSQRSVCIRAGNYHIINNATVLLMVKSAYTFYAFLQKVT
87	Anoplophora glabripennis	AglaOR88PSE	Mitchell, R.F., et al., 2019	MENKFCFKSFLLLGVDPHHPKSKWRVTFNNLLAVCLMFL*LYKCCLDRNLQDVELISALISRLLLDSAEHFWKVDTGDDQANYLI*YFKALERVYKNMVILAVSAYTVAPLF*KNSSVFIPFHIPLFYIAELYVTVHKGLLSVSYNIFICSLIVLVTVQFRIVNFKISDLNLKEVATDHDAEVLRNLKSIIKHQQFLL
88	Anoplophora glabripennis	AglaOR89	Mitchell, R.F., et al., 2019	MENNFCLKAFVFLGVDPNRPIRKWRVTFNSALAVWIISLSLCKCYLDRNLQNIEPISALNIIYVKYLALAIGRKTVKQILESKEQFWEVDIVDDEITYLIQYLKAIDRLYKSSIFLAVSAYTVPPLLSIKSSVFNCFIPEYIPFALFYIVEIYVIIVGSFVFIYFNIFVCSLIVLAAIQFRLVNFKIRDLSLKEIENDQDVEMYVRNMKKIIKHQQFLMRYVDELNTILSVPVALLMVTNIPMICITMYNATLTGSVLLDQFRTLATILCVLTESFLVYGFPAQVMMDQSEATAETIYSECKWHLPKLRHLRNDFLIMMIRSQEGVSIRAANYHIINNRTVLIIMKTAYTFYTFMQKVA
89	Anoplophora glabripennis	AglaOR90	Mitchell, R.F., et al., 2019	MENNFCLKAFIFLGVDPYRPIRKWRVTFNNLLSVWIISLSLCKCYLDRNLQNIEPISALNIICVKYLALALGTKTVKQILELKEQFWEVDIVDDEITYLIQYLKAIDRLYKSAIFLAVSAYTVPPLLSINSSVFNCFIPFHIPFPLFYIMEIYVIIFSAFVFIYFNIFVCSLIVFAAIQFRLVNFKIRDINLNDIENDQDVEVYVRNVKKIIKHQQLLMRYVDDLNTILSVPVALLMVTNISMICITMYNATVTEWVLLDQIRMFATVLCVVTESFLVYGFPAQVMMDQSEIAAEATYSECKWYLPKLRHLRYDFLIMMIRGQEGVSIRAAKYHIINNRTVLLIMKTAYTFYTFMQKVT
90	Anoplophora glabripennis	AglaOR91CTE	Mitchell, R.F., et al., 2019	MENNFCLKAFIFLGVDPNRPIRKWRVIFNNLLSVWIISLSLCKCYLDRNLQNIEPISALTMICVKYLALALGTKTVKQILELKEQFWEVDIVDDEITYLIQYLKAIDRLYKSAILLAVSAYTVPPLLSMNSSVYNCFIPFHIPFPLFYIIEIYVTIINAFVFIYFNIFVCSLIVFAAIQFRLVNFKIRDINLKDIENDQDVEVYVRNVKKIIKHQQLLMRYVDDLNTILSVPVALLMVTNISMICITMYNATVSEWVLLDQIRMFATVLCVVTESFLVYGFPAQVMMDQSEVAAEATYSECKWYLPILRHLRYDFLIMMIRGQEGVSIRAAKYHIINNRTVLL
91	Anoplophora glabripennis	AglaOR92NTE	Mitchell, R.F., et al., 2019	IMFVKYLALALGTKTVKQILEYKQQFWEVDIVDDEITYLIQYLKAVEKFYKIFAIPAASAYIVPPLLSINSSVFNCFIPHYIPFPLFYIAEVYVIITVGAFLFISFNIFVCPLIVLAVIQFKLVNFKIRDLNLMDIENDQDVEVYVRNMKKIIKHQQLLMSYVDDLNTLLSVPIALLMVTNISMICITMYNSTVGESGLLDQIRIFATILCVLTESFLVYGFPAQVMMDQSEAAAETIYSECKWYLPQLRHLRNDFLIMMMRSQEGVHIRAANYHIINNRTVLLIMKTAYSFYTFMQKVA
92	Anoplophora glabripennis	AglaOR93	Mitchell, R.F., et al., 2019	MENNFCLKAFLLLGVDPNRPIRKWRVTFNNSLAAWIMSLSIFKCYLDRNLLSIEYISALNIIFVKYLALAFGTKTVKQILEFKEQFWEVDIVDKEITYLIRYLKAIERLYKSFVVLAVSAYIVPPLFSTNPSVFNCFIPYYMPFPLLYIAEVYVTICSAFLFISFNIFVSSVILLAAIQFRLVNFKVRDLNLKDIENDQDVEVYVRNMKKIVKHQQLLMRYVDELNTILSVPVALLMVTNISMICITMYNATVTESVLLDQLRTFATILCVLTESFLVYGFPAQVMMNQSEATAETIYSECKWCLPKLQHLRNDFLIMMMRSQEGVSIRAANYHIINNRTVLLIMKTAYTFYTFMQKVA
93	Anoplophora glabripennis	AglaOR94	Mitchell, R.F., et al., 2019	MESTFCLKAFPFLGVDPNRPIRIWLVTFNNLLAVWIMSLSLYKCYLDRNLQNIEPINALIIIFIKYLALALGTKTIKQILESKEQFWEVDIVDDKITYLIKYMKAIERWYKSFVILAVSAYIVPPLLSINSSVFNCFIPFHIPFPLFYIAEVYVCIYSGLLFISLTIFVCSLIILATVQFRLVNLKIRDLNLKDIENSQDVEVYVRNMKKIIKHQQLLMRYVDDLNAILSVPFALLMVTNISMICIIMYNTTITESVLSDQIRMFATILCVLTESFLVYGFPAQLMMDQSEATAEAIYSECKWCLPELGHLRNDFLIMMIRSQEGVSIRAANYHIINNRTVLLIMKTAYTFYTFIQKVA
94	Anoplophora glabripennis	AglaOR95CTE	Mitchell, R.F., et al., 2019	MENNFYLKGFLLLGVDPNRPIRKWLVTFNNLLTAWIMSLSLFKCYLDRNLENIEPISALNIIFVKYFPLALGTKTVKQILEYKQQFWEVDIVDDEITYLIQYLKAIERLYKSAIFFGVSAYTVPPLLSINSSVFNCFIPNYIPFPLFYIAEIYVATIGGLLFLSFNIFVCSLIVSATIQFRLVNLKIRDLNLKDIENDQDVEVYVRNMKKIIKHQQLLMRYVDDLNTILSVPVALLMVTYISIMCISMYNATVSEGNLFVQVRLTVTIVCILTESFFVYGFPAQVMMDQSEATAETVYSECKWYLPKLRHLRNDFLIMIMRCQEGVSIRAANYHIINNRTVLL
95	Anoplophora glabripennis	AglaOR96NTE	Mitchell, R.F., et al., 2019	VEVYVRNMKKIIKHQQLLMRYVDDLNTILCVPVALLIVTNISIMCIAMYNTTVNEGNLFVQVRLIVTIVCILTESFFVYGFPAQVMMDQSEATAETIYSECKWCLPKLRHLRNDFLIMMMRSQEGVSIRAANYHIINNRTVLLIMKTAYSFYTFM
96	Anoplophora glabripennis	AglaOR97	Mitchell, R.F., et al., 2019	MGNNFYLKAFLLLGVDPNRPIKKWLVTFNNLLAAWIMSLSLFKCYLDRNLENIEPISAINIIFVKYLALAFGTKTVKQILESKEQFWQIDIVDDEITYLIQYLKAIERLYKSSIFFSVSAYTVPPLLSINSSVFNCFIPHYIPFPLFYIAEVYIVIFSSFVFVYFNIFVCSLIVFAAIQFRLVNFKIRDLNLKDIENDQDVEVYVRNMKRIIKHQQLLMRFVDDLNTILCVPVALLIVTNISIMCIAMYNATVNEGNLFVQVRLIVTIVCILTESFFVYGFPAQVMTDQSEATAETIYSECKWYLPKLQHLRNDFLIMMMRSQEGVSIRAANYHIINNRTVLLIMKTAYTFYTFMQKVA
97	Anoplophora glabripennis	AglaOR98NC	Mitchell, R.F., et al., 2019	KTAKQILESKEQFWEVDIVDDEITYLIQYMKAIEKWYESSVIVGACIYTVLPLLSIHSSVFNCIIPHYIPFPLFYIVEIYIIIVSSFVFVYFNIFVCSLIVSATIQFRLVNLKIRDHNLKDIENNRDVEVYVRNMKKIIKHQQLLMRYVDDLNTVFSAPIALLMMTSITILCINMYTTTVTEWKLSNQVRLFLTILCILTESFFVYGFPAQVMMEQ
98	Anoplophora glabripennis	AglaOR99	Mitchell, R.F., et al., 2019	MENNFCHKHFLFLGAHPFHSLRKWLCIFNVTLIIYFLFMALYKFYRDNDPEALEIVMCMILVLAKYLTLIFRPKLIRQIVEATENFWELNVMEDPVTFFLEHLKRVENICKYTFVLALLLLGVKPLVVKGSPVFNCYVLPGIWYPFHYVAEMYTLTVAASAFLSWNVFVCFLIILVVVQFRLLNLKIEALNCEDVENEHDFDRNVRGLKSMIQYQQYLMRYVKDLNELLYVPLALMMITSVFLMCLNMYTLTTSEGTMVDSGRVMLTSFALVVEFLIVYGLSAQLLMDESEATADMIYFECEWYLPNLRPLRKYFLIMMTRSQKDVCIRAGNYHMINNRTILVIMRTAYSFYTFLQKVAYVKE
99	Anoplophora glabripennis	AglaOR100	Mitchell, R.F., et al., 2019	MKNKFCHKNFLFLGAHPFHSLRKWLCIFNIALLIYFLFMALYQFYRDKDLEALETLSCIILVMAKYLTLIFRPKLIKQIVEATENFWELNIIDERVTVFLKHLKRVENIYKYTFVLVLLIFAAKPLVVRGSSVFNCYVPPEIWYPSYYVAEMYTLTVATSAFLSWNVFVCFLIILVAVQFRLLNLKIKALNCEDVQNEHYFDRYVRDLKSVIQYQQNLMRYIKVLNELLHVPVALLMITSVFLMCLNMYALTTSKGSMVDNGRIMISCSTLIVEFFMVYGLPAQLLMDESEATADMVYFECKWYLPNLRPLRKHFLNMMTRSQKGVCIRAGNYHIINNRTILIMMKTAYSFYTFLQKVA
100	Anoplophora glabripennis	AglaOR101	Mitchell, R.F., et al., 2019	MYEEKAEIIFPEENEHLLKEELFWKINLLLKFRRFDDGRKYIWFSAIVLKAIIAVSVTIFAYKVKNEPDKLAACVATCPAILMAVFKLFYMYFQSEGIKYLFDAINQEFWDLGIAGSLVRKRIMRRFLLINLTLTSQVCLSFVCIYILNVYPLMEMPKGVKRLPNPVWTPFDTNVSPLYEILYFLLVCSQVLTVFGNGYYDFAYGSATQHLCAQLLLLKEQLKNITVGIMPHASDLEKFHSGYFQKRVMERLKICVRHHCRLLKYGKNLDKYSSSILLLQLLMSYLAMVINGYILTSNKADTLQTVEICSYTMTIFTEFVVFSVQASDLKDQSITVVDAVALSEWYLFKAPIKKALALLTMNAEKSIVITVGGMLEADNSLIIEVVLKAFSAITLLKAL…
101	Anoplophora glabripennis	AglaOR102	Mitchell, R.F., et al., 2019	MVIKFPKPGEFILRDDHMASMRKFLKLHDFDGKTKYFWIGVISLEILLLVSRVTVIFQCLDRPRRVVDLSATIPITITALLKAIYLYFDKNRVKYLYNTIESEFWDFRICGPEVQKQAITRYKYSSLVLWSVVTNVIICYLLLQIFPMTPMQSESDRLLPKVVWSPIDLNPSPLHEIAFVIILLNGLLTALTNIIYDYFYVYCAQHLVVQLMILQDLLRNITEDVMVDLSDVEKFNSEDFQDTVMDRMKICAENHSKLLKYGENLGRFCSLVLVPQLALTYAGLVVSGFILATDGSSFYQDVMYFSLFLNTLVELSIFAIPSSHMNTQSLLMLDAIYDSKWYLFNSRMKRACTFMMMNGQEGISVKAGGITKIDNSLLVDMMQKVFSAITLMTALIDAN…
102	Anoplophora glabripennis	AglaOR103	Mitchell, R.F., et al., 2019	MVQFPEAGEFHLRDDPMIMLKKILKMHGFDGKKKYFWTVATIIKIVLLFDRIAFVILCLDRPRRVAELTASLPVAMTGVLKMIYLYVDKNRVNYLYDTITSEFWDYRIYGPKLEKEAMTIFKYTNRILWTYCANSVFCLTLFLIFPVAEMPSENDRILPNVVWSPVDLNPSPLYEIVFTVLLVNGIMTYLGNVAYDFFYSYCVQHLIVQFVILKELLRNITDGIMDDSSDVEKFNSKYFQDTVMERLKICAEHHSRLLKYGKNIESFCSLVLVPQLVLTYAALVVNGFMLSTDRSDISKTIALFNLSFTTFIQLVQFAIPSSQLNAQSISVLDALYGSKWYLFNARLKKACTFMMMNGQEGIVVKAGGTTRIDNPLLVDMLQKVFSAVTLLRALIGVDG…
103	Anoplophora glabripennis	AglaOR104PSE	Mitchell, R.F., et al., 2019	DCLKFVRILFIDFYGHKYTKICTFIYLVFHVPIWIEQYYQYFKTFDLLMVAQYGPGSFILLFGNDVCCRHLYQCYYPQYVQRTCDCSFGIRKNFSGLSTQ*ARNLEELCSMRYITYIATINLTLGLLTYVAVIMKGTRDNNWEDIYQITFIKKHFPRYSGILIVTFYASISYLILSMLMPIYAMMYVTAHIFFQSAILCEYIKRIIENYPEDNELFYKESYQKRVFQKFRFCIMRGMTIKRITNQQIAALQPLMVLFIVLGMLLVVCFVGSWQLNINKYYPAVFLLIITSGLACLIIVEVGQWIEEKSLEEYYILCALPWYTFDLTNQKILLCVLLNAGIPITLSPFREFPINRALIVKFYKVACSVYAVAVHMEKKIPLTDGIMK*
104	Anoplophora glabripennis	AglaOR105NTE	Mitchell, R.F., et al., 2019	SLKLLLAFIKLSTNRYVKILSYFLLVFHTSSFIWQIYLLSKIWENSLISQYSPCLLISFTGIFNISMSLSFEKELRKFMDLVENNFYSLDMAGEETRQRIARESKQIEYFLCINFLLVLTTCITEVHNEGFNQEHFLFTTYFKETFPTQAHVLNYSFYFLYLILYMYLLNGAYIVVYLSKQSIFQLYILQYCIFYMLGRTSNVCEKCIQFNENYQKKVFKRLKFCIKYQELLMRNGRVIIKISNKFLGVSVILLYILWVSALANIIWSPVTNYPYFICLAITLAVTGGMAAEIGDNVSEETTNLHYAFTNLPWYTWNQKNKKMFLFILIHVGKGIHVGPLKMFIVNRTLMIRWVKFLWSISSLIGKIRDT
105	Anoplophora glabripennis	AglaOR106	Mitchell, R.F., et al., 2019	MEKKEVVNDMFENIRFMKDDPFTHLLYLLDFGYKERIFQINIVKCLIVLYIQIFNVNSIVSIIKDTTGTYFKQYMSNVLYLQIGIINYMFHIVYGSYIVQFPDLTQKNFLSLDAAGRKVHEKLLRECSLIKRGIRLLLISIFISFIIILPIVGDEENVMFEVKFIKQNFGKWQKLFLGIYFLYVYSFSYSCAVTYLSFFYVMTHLRYQFILLTELLKKISHGYSPDVDNEFYQAKIKKRLKVCVQIHNRIIKVSSIFLELGRYAIIILYISVSLDCASAVDYIVERISPPSDFRAAGILVMVGTSLVVFSRYGQILQDTSIEFYDAVCNSDWPYWNIQNRRTLMIIMMNSVKVTKVSSFDIVDLGHLTVLQVAKVVYSIVLLFVNVKH
106	Anoplophora glabripennis	AglaOR107CTE	Mitchell, R.F., et al., 2019	MDGAHKTIETSRLLYTGNYMKDDPLIYLIGIIHFNGKHYTNYFNTTRILIIIYLQTFNILGIVYIYKDESGAMLRQYVSVILSQQFGIVCHILLIYYSRSILRLPNLAKLYFLPLNATSKKLHQRILRQCATIRTLHPYVFIVSIVTYLIFLPFVSDQEDIEFTAMFINKYTGTCSNFLLVLYYLCIISLGHSLASMCSICLYITIHLKFQFELLTEYLIQISCDFKPSNENVFYQDVIRRRLKSFVQSHNNIKAVSPMFLEIAQGAVLMMAVAGALAYTALVYFIASGISPPSNFRFIVSLLGAVVTTYLLVVSGQDLQDKSIDVYTAACRCQWVYWNARNRKTLLMIIMNSSKVTKLTSFGILDLGNEIVLR
107	Anoplophora glabripennis	AglaOR108INT	Mitchell, R.F., et al., 2019	MSKNKNLKICGLLGETFMKGICGYILSIFYVKRVLRLSDFIKMSFLPLDATGVEVQRKILHQCVLIKKLFPLILISIMIMVCITSILSDMEDINFAVMFIRKYFVFPNFFLGLYYLCFLSLGYGIISLYIATFYLTVHLKFQYCLLSEYLKQISHGFKSNTEDHLYQDVIQKILRSFIQIHNKIKIFSFELQEMGNWTVLTVSVSAVLLYTAFAYPIASGASPKTNFVCISNLILSAIVALIMAGTGQSLRDESLNIYSAACQCDWVYWNAQNRKTLQMIIINTSNEVKLSGFGLMDLGHEIIITSLKVSYSIVLLFINLNN
108	Anoplophora glabripennis	AglaOR109INT	Mitchell, R.F., et al., 2019	MSKTENEKICGLLGETSMKDDPLIFLLNFLRIYMKNQIPYVNIVKSFIVLYLQTFNVIGIVYICRDETITSLRQYITFILAPQIGIFGYILTICYLKRVLYLSDYIKMSFLPLDATGAEVQRKLLRQCALIKKLFPLIFIVIMVMMFKTSVLGDVEEFHFAVVFIRKYFVFPNFFLGLYCLCFLSLGYGITSSCTATFYLLAHLKFQFYLLSEYLKQISHGFKPHIEDHLYQDVIQKRLRSFIQVHNKIKIFSFGTLDMGKWAVLAVAVSTILFYTAFAYFIASSVNMYSAACQCEWVYWNARNRKTLQMIIINTANEVKVSGFGILDLGHEIIIVILKVSYSIVLLFVNVNN
109	Anoplophora glabripennis	AglaOR110	Mitchell, R.F., et al., 2019	MCKLDKSANKHKLFAKIFMKGDPLGFLAYPMHFNMRNHITLINMVKALIVLYLQTFNIIGMVYILKDESGVYLQRYTSVILAQQIGIISLVIHIYYTKDIMLLRDVIEASFLPLNAVGKELHQNLLRQCSLIRKLYLLVFILAIPILCNVLPLTAGREDVQFTVMFIKKHFGVWSYLFQGLYYFCLMALGYGLASVCTVCLYLMTHLKFQFRLSSEYLKQISSDCKLDYEDHYYQEVIKQKLRSFVQAHNKIKATSVFLEIAKWPLLVLTMASILSYTAFGYFAVSEDIPSKFVRFGLGTVIAAIFTVILITSGQGLQDEAADLYNAACHCDWNHWNIQNRKTLLMIIINTSIEVKMTSFGILDLGHQILLLLLKVSYSMVLLFVNLKK
110	Anoplophora glabripennis	AglaOR111PSE	Mitchell, R.F., et al., 2019	MSAKEENARERNLLGDTFMKDDPLFFLIYPVLFNMRNHIFLINMIKGFIVLYLEVFNVIGIVYIWKDEIETYMQRYISVLLAQQIDILVPRVFIKEHFSVWPNFFQGIYYFCLLALGYGIASTSNSCLYLMTHLKFQLHLLSEYLKRISSGFTPDCEDAIYQEVIKERLRSIVQAHNNINRTAAVFLTVGKWSLIISAMSTTMSYTAFGYIAVSEDIPSKYYRCGLGVMTAGIISFIIIRSGQQLQDASANLSSAGYQCEWVHWNVQNRKTLLMIITNTSKKVKMTSFGL
111	Anoplophora glabripennis	AglaOR112INT	Mitchell, R.F., et al., 2019	MDDTCKISKTHKCICKMFMKEDPLHFLIKPLYFGMKKHIFVINVIKSLIILYLQIFNAICVVYICSDVTYLRRYISGILIQQVGISSYALMIYYARDILHLSDAVGTSFLPFNATGTKIHQELLRQCALTRNFFPLTFILLTAVHCGLLPVVSDFAHYQFAVTFLKEHLGVWSYFFLGLYYLCVLSAGYSIGCICCVSLYLGLHLKFQFQLLVSYLKQISLDTDANIEDGFYQDLICKRLTSFIVAHVKIKRLSFMFLEIGKWSVLVTTVSCSFLYTSLVHFIAMSSNLYSAACECDWADWNVQNRRILLMIIINTSKTVKMTSFGLLDLGNVIMLRMLKLTYSLVLLFINVNK
112	Anoplophora glabripennis	AglaOR113	Mitchell, R.F., et al., 2019	MDAKEVRDTFRLLDERPMKDDPLFFLLYPLYFNMRDRILLINTAKCLNILYLQTFNVIGLFYIFKDETGVYWKKYLSVIFIQQIGISSYLWQIYYARHFLYFSELTGKYFLPFDATGTKVYQRILGQCALTKKLLLAMFTGLIGTISILLPIIGNEEDIEFTVMFIKTHFNVWSKFFLVLYYLCVVSLGHSIACSTSMILYLAMHLKFQFYLLVEYLTQISCIEPNIDDVFHQDALHKRLRSFVRAHGKIKTTAAIFLELSKLSVLVSVILLSLLLSGLAYLVMMDVSPSIYFKCILALSISATVGYMITKGCQDLRDESTNLYNVACQCKWFLWNVQNRKTLLMIIANSSKEVKVADYANLDLGYEIIIAIWKITYSIVLLCLNLNK
113	Anoplophora glabripennis	AglaOR114INT	Mitchell, R.F., et al., 2019	MDAKEVRKTFRLLDERPMKDDPLFFMLYPLYFNMRDRILLINIAKCLIILYLQTFNVIGLFYIFKDKTGVYWKKYLSVIFIQQIGISNYLWQIYYARHFLYFSELTGKFFLPFDATGTKSASLYNVACQCKWFLWNVQNRKTLLMIIANSSKEVKASGFGNVDLGYEIIIAILKITYSTVLLCLNLNK
114	Anoplophora glabripennis	AglaOR115CTE	Mitchell, R.F., et al., 2019	MDAKEVRKTFRLLDERPMKDDPLFFMLYPLYFNMRDRILLINTAKCLIILYLQTFNVIGLFYIFKDKTGVYWKKYLSVIFIQQIGISNYLWQIYYARHFLYFSELTGKFFLPFDATGTKVYQRILGQCALTKKLLLAIFTGLIGTISILLPIIGNEEDIEFTVMFIKTHFNVWSKFFLVLYYLCIASLGYSIACSSSMIIYLTMHLKFQFYLLVEYLTQISCLAPNNDDVLQQDALHKRLRSFVHAHGKIKTTAAIFLELSKLSVLASVILLALLLSGLAYLVMMDVTPSTYFRSILGLGTSLSVGSIITKGGQDLRDE
115	Anoplophora glabripennis	AglaOR116	Mitchell, R.F., et al., 2019	MFTFKKIVQLLFGECITNEEDILHPIINLSLLLFRTRIHKMIGFIILILAGLENILYVKYVIRRPPMEEVIKFLPMQIVTVAGMVAYTYTIIYFNLCKGLIETMMHFLKPISEASEKTIQRIKKETKYIKMFMIIPLVATVVSPLPWFRTYEEVHFIIMYINQRYAVRYTVLLFQMIYLFCLSYSCFTATSIHFYWLYYVYHIKFQLYILRENVQELMTERDMFYDDVYQNEIYDKLIKCVQHHQAIKRCHAVFNHTMYWGLLVGQGSAIVIMTISVIFIIARTEPLPDVPVLVLFLITNMLLWEYCYFGQQYEYEWETLHLTLNNLPWYNWSIKNRKFLQIFIINTQHALSINSFGRIKANHEIITKTYQAVYTLITFFCTVSTRN
116	Anoplophora glabripennis	AglaOR117	Mitchell, R.F., et al., 2019	MSTLKKIVQLFFGECITFEGDILHPLINLSSLLFRTRIHKTIGFIILILAGLDNILYVKYVISRPPMQEVIKFLPMQIVIVAAMLAYTYAIIYFGLNNGLIETMKHSLKPISEASEKTIQRIKKETKYIKMFMIIPLVAVVVASSPGFGTYEKIHFIIMYINQRYERVLLFQITYLFCLSYSCITVTSIHYYLLYYVFHIKFQLYMLRENVQELMTERDMFYDDAYQNEIYDKLIKCVQHHQAIKRCHAVFNHTMYWGLLLSQGAAIGVITISVIFIIRRTEPLPDVQVLVVFLITNVLLWEYCYFGQQYENEWEMLHLTLNNLPWYNWSIKNRKFLQIFIINTQHALTINSFGSIKTNHEIITKSYQAIYTLITFFCTVTKRN
117	Anoplophora glabripennis	AglaOR118	Mitchell, R.F., et al., 2019	MSTLEKIVQLFFGECITFDGDILHPVGNLFSLLFRTAIHKTIGFIILILTGLENILFVKYVISRPPMEEVIKFLPVQIVTVNAMLAYTYSIIYFGDELIETMKHSLKPIGEASEKTIPRIKKEIKYIKMFMIIPLVAVVASLTGFGTYKKIHFVIMYINQRYERVLLLQMIYLFCLSYSCVTVTSIHYYWLYYIFHIKFQLYILRENVRELMTERDMFYDDAYQNEIYDKLIKCVQHHQDMKRCHAVFNHTVYWGLLLGQGAAIGVITISVIFIIRRIEPLTDVQVLVLFLITNVLLWEYCYFGQQYENEWEMLHLTLNNLPWYNWSIKNRKLLQIVMINTQHALTIKTFGSIKVNNEIITKSYQAVYTLIAFFCTVTRN
118	Anoplophora glabripennis	AglaOR119PSE	Mitchell, R.F., et al., 2019	MSTLKKTVQLFFGECITFEGDILHPLINLSSLLFRTGVHKTIGFIILILAGLDNILYVKYVISRPPMEEVIKLLPIQIVAVACDLLYLTLNNLPWYNWSIRNRKTLHMIMLNAQHALAIRSIGSKRANSQIITMLTRKCTYTFVTFFCTVTRRT
119	Anoplophora glabripennis	AglaOR120	Mitchell, R.F., et al., 2019	MRAFQKVFNWFFGECETFDGDVLHPLFNLVTLLHRNSANKIINLIIMVLSGLANILYVKYANSGPPVQDIIIFLPIQFLIFGGMVGYMFVFALFNLYQEVIKTMRHSLKPINDGSEKTIQRIKRVSKNLRKIVIIPALTALFTLSGLGGSDEIHFILVYINHRYGRKLMFRLIYYFCLSQSSFVVMSMHLLWLYHIFHIKFQLYILTDNIQVLMTGTDMFYDAAYQNDIHVKLKEYIQHHQAIKRCHAGFNQCVYWGLLIGQSTAVAVITISILFIIWTIQFDANVIIALFVANLLLWEYCYFAQQYENEFDLIYLTLNDLPWYNWSIRNRKILHMIMMNTQHALTMRTIGSHRVNNRIITMTYREVYTLVTFFWTVTRWT
120	Anoplophora glabripennis	AglaOR121NTE	Mitchell, R.F., et al., 2019	DVLHPLFNLVSLLHRNSANKIINLIIIVLAGVDNILYVKYVNSGPPGQDIIIFLPIQIYIFAGMLGNMYVFAFFNLYQEVIKTMRHSLKPISNGSEETIRRIKRIAKNLRKTLIIPALAMLIILSGLGGSDEIHFILMHINQRYGRKLMIRLIYYFCLSRTTFSVMSMHLLWLYHIFHIKFQLYILTDNIQVLMTGIDMFYDAAYQNDIHVKLKEYIQHHQAIKRCHTGFNKCLYWGLLTGQLAAVAVITISIIFIIWTIQFDVNVMALLLVSNLLLWEYCYFAQQYENECDLLYLTLNDLPWYNWDIRNQKILHMILMNTQHALAIKSIGSHSANNQIITMTYREVYAFVTFFCTVTRRT
121	Anoplophora glabripennis	AglaOR122PSE	Mitchell, R.F., et al., 2019	MSTLEKIAQLFFGECITFEGDVLHPLFNLVTLLHRNGANKIINLIIMVLAGLDTILYVKYVNSGPPGHDIIIFLPIQMYIFGGMLGNMYVFAFFNLYQEVIKTMRHSLKPISNANEKTIRRIKRIAKNLRKTLIIPALAMASESSTIQFDVNVMALLLVSNLLLWEYCYFAQQYENECDLLYLTLDDLPWYNWSFRNQKILHMILMNTQHALAIKSIGSQQPDYNNGELIP
122	Anoplophora glabripennis	AglaOR123	Mitchell, R.F., et al., 2019	MINFYRSSYLLNDVYIKLFGPLVTFEGDTISLLMHLSSLLCRNKLQIRLSMISSSIMVFNIVYYIYYSLFSSNARDEALKFLTGQITSFHFFVSYCLMYIFATSYLKVRNLYLKNYKPIFTGSDEVTNSIQKESRLAIKFAWVLVAAVVVNVTLFLPWTGDEEDFIFILNRFKLHFGNDSLGILLQLGIFFTIYHAAYVAITPMFIVIYYMLQIKFQLALLIEKVERLNLIESKNLSKFVTNDVNHQRKIKRRLVSCIRHHQFIKRFQRDLGERIYWPTFILASSVLLFETSLLIFYLSNVCPSSNYRILYSFAVTILQHVVFGFVGETVVEESERLYVAIKCCNWYNWDKKNCRLLEIFLNHTQEPMAFTSSGIIGVSKELIAKSFKVLYSAITFYHS…
123	Anoplophora glabripennis	AglaOR124	Mitchell, R.F., et al., 2019	MWFGPLTTFEGDTIAVLMHFSTLLIRNRLQRFICTLSSMVIGFSLLYFLCYVVFSRPSRMEVMGFMATQLNTLHFYISYCIILRYKGTYLEIIDAFLKISKPIATGSDELVAIIKKDSKFVVKLVFVFLSAVAVNTSLFLPWTGDEDTVLFVLNRIHLYFGESSFRSLLVIVEYIFFYHVSFTATIPMIATIYYMLHIKFQLALLIENVERLNLLAHENVPELKIYDVNFQRKIKRRLVSCIRHHHGIKTFKEKLNDEIIYWPTFILSASAVVVETSLIIFYLSKINPSSNYRMIYTWFLMTLGHTVFAMAGQTIVDESERLYIALKCSNWYNFDKNNCRLLTIFLIQTQEPMVITSSGIIGVSKELILKSYKVLYSLITFYNSMSSKDPKK
124	Anoplophora glabripennis	AglaOR125	Mitchell, R.F., et al., 2019	MTRLFAFSRTLVIKLIDNLLAKLIVRCERLRYIYNEWFGPLATFEGDTIAALMHISTLMGRNKLQRRICMLFSVFAGVCVLDFLCYIIYARPSRREIIGFLTLQLAALHYCVAYFLVQKYTGMYSEVMESFLKNCKLISTGSEKIAGIIKKESKVTIRLVFVFLAVLAVNLTLFLPWTGDEDKINFAVYRIEKYLGDSFFGILLQILLYFCCYHGAYVASIPMFTISYYMLHIKFQFVLLTEKVEKLNLLGSKNSSDLIIYDVNFQKKVKRRLVSCIRHHQGIKRFKQKLDKIVYWPTFMLASSVVLFETSLIIFYLSNIYPSSNYRMIFTWSVTTLGHTVYAMVGQTIVDESEKLYTAVKCSNWYKWDKKNCCLLTMFLMNTQEPMQITSSGIIVVSK…
125	Anoplophora glabripennis	AglaOR126	Mitchell, R.F., et al., 2019	MMKFVLSNFPYKKLNITDDPLYFIPSLLDAILRRKLIKIFIATSVLYFQLLNSFSFFFIMTGQIAFQEYIALSLLCQVEIFGVISLLDFMRKIPTVLKTTVEYSWPVNIAGHKVENKIVYRLNLLNTIFLWLTSVSMVTHILIGLSYIGDESHNPYVRIAVEYLPYWEGLIVLIYFIYLPCFCFGCTFPVMLVFYLLTQLNNQMELLNNRLLIISRKFKRNEALLHNENYQNFIFDSLKSCCQHHCDILRMKKKYLSICRLWVLFLPVTSLYPAVVAYMLLNGTDVASSFEMISVMIVTMVLLAVASLLGQIITNKSEEIFKIAYECPWIYWNKRNRQTLLFLLTNSLRPMEFKSYTNIKLNLSFLFTIYRCIYALITYLY
126	Anoplophora glabripennis	AglaOR127	Mitchell, R.F., et al., 2019	MTRISLINRSHNSMRDDSDPLSFIEKLLNMNLWRSSIFRIITVVVAVTIQSSNIACLVTDKNNIHRYISLVLTTQPGIIATITTMFFSSKLDQSLKPSTRNFWPIRAAGKDVENKILQTLKIINRCIVLIILVFIGGYFITFLPLVGDELKINALEMISVNYFGRWSPLFCFTIYIYCPVFAFGLLYPFLLVSYLTALATIQLKLLEEKIKTMANDCNDEEGNHLLYNQNYQNDVYQRLIMCIEHHIRLKKFRNTWVKHSRFAMLYIPVASLAPVGAGYFLIHQISPSSNFRMVLVLLIFATSVTGLCFIGQHFQDSFAQIFTVACNCPWIYWNEKNKKALLLLLINSVKPVEIASYTTIAVNLRLLTTFQKWIYSLITLMH
127	Anoplophora glabripennis	AglaOR128NTE	Mitchell, R.F., et al., 2019	MLKTILGKKLLQHRLTRLFIISSVIIHMGYIVIGLSLALEKGNFHRYVPYFLLYLPCICAMVSTIFMSSSLKKIDVTINMKFKSPIIQKKVSQECRFLYRASIVLYVVACMAFLIGQVPLFGDEYMFIPIQLILQNYSFPKEVGIVSTILSSISSLAVAYPSVSGLYLTTLIKIQVYLVSDKLISISDGFGNLKGDELLDDKLYHDIVYKRLRICVKDHVKLIKFYRKAVEYNQIGITVAPVSSLTPVAILYFILNDISARNNFRMVPIMILFLYQLVIYCKLGQDVEDVGNYLYTVVTKTPWVFWTKKNRQALLIMLMNAKPMEVKAYNLISLNHRLLLLVYKVVYSLITVLI
128	Anoplophora glabripennis	AglaOR129NTE	Mitchell, R.F., et al., 2019	IICALPITMIMSRNINKLKVTTNMEFNDPNIEKIVALNCRIFYRTSVICYVLVFITIVITGVPLFGDEHTFIPVQLILQEYSFPRVVGIATTIHSAFSFMGIIHAFICGLYVIVLGRIQVYLIIDKLKSISRGFSNLKEDELMDDKLYQNMVYKRLIVCIKDHIEFIKFCKKAMEYNAIGIVFIPFATLYPVAVLYFILNDISAKNNFRMVLLLFVFIYVLVSICKIGQEAENETNYLRRVITETPWVWWDRRNRQALLIMLMNAEPVEVKAYNLITLNLRLLLTIFKWVYSIITVLV
129	Anoplophora glabripennis	AglaOR130NC	Mitchell, R.F., et al., 2019	DLFQFALTMLGYKMRRHIYIIKTFIISAVIYIQIFTGLYILEIIFFDGLDNALQFLPLIIIHQTFCCINVILCLNYNRMMRAQEDIIFKYGWCVKFANAEVMNKVEREVKNLKLTIVFLEIVIMSTYFSFVPLIGDEDQFSFCVMYIETHFGPWTPIFSVLYYLCISILAYGSTGYVIFMLYLSFYGLVQYHQLNVYLKEFAEDLTFRKHADNSQDMIHRLLSNFVDHQNDLRCATKKIHDFQKDVVFFVYFFSAVLILTTAMYFILW
130	Anoplophora glabripennis	AglaOR131NTE	Mitchell, R.F., et al., 2019	FLEIVTMSTYFSFVPLIGDEDQFNFYVMYIETHFGSGASIFSVVYYLCMSILGYGSTLYLALTMYLTFHLLIQYHQLNVYLKEFPDDLTLRKHADNCQDMIHRGLSNFVNHQNALRCAIKKMYEFNKDLIMFIYFFNGVLVLIAALYFILWNVSPPSNFRMVLVIVTMLMQSIAFTTIGEKLSDETEQIYYTIINCPWVDWNLKNKKSLLILLTNNMVPYEINALGILTLNYKIILSEFKMVYTVVVALYSSQK
131	Anoplophora glabripennis	AglaOR132NTE	Mitchell, R.F., et al., 2019	DPFQFVLTMLGFKLRRHIYIIKTFIISAIIYVQIFTGLYILEIIFFDGLDNALQFLPMITIHQTTCCFNMILYVNYNRIMRAQEEIIFKYCWCVKFANTEVMNKVEREVKNLKLIIVFLEIVTMSTYFSFVPLIGDEDRFNFCVMYIETHFGPGAPIFSVVYYLCMSILGYGNTLYFALIMYLTFHGLIQYHQLNVYLKEFAEDLTLRKHAENSQDMIHRGLSNFVDHQNDLRCGTKNIYEFHKDLIMLVYFFNGVLLLTAALCFILWNVSPPSNFRMGLVIVTVLMQSIVITAVGERLSDETEQIYYTIINCPWVDWNLKNKKSLLILLTNNMVPYELNAFGILSLNYKILLSEFKMVYTVVVALYSSQK
132	Anoplophora glabripennis	AglaOR133NTE	Mitchell, R.F., et al., 2019	DPLQFLLNLMGYEYVKYHIYIKIICLIIVLYIEIFNIVCFVDVFVNDNWDLLKRYLPVIILQQPGAMGLSLGIASMNEFFTFREVVFQYCWSINSAGPEIQKKIQKDCKTIKQLCFFVFIANLLVYATFLPLVGDEGDIIYVVMLARRYFGDWANLSCSVYYFCFLCFAYGNIVVLFICAYIIFHLRFQFYLIIEHMQTLSDDYDLENGINYDDSYQKSVRERMVLCVNQHVNIKRVTRMFSHITRLPIAGVTIIASSVFVATAFFIVSEISPHSNFRMCLSSISCFTILMSVCSFGEMLAEESNHLYRICLESPWPFWNRENQHCLMMLMLGCSQPLKITFYNLLDLNYSFLLKIISITYKLQALFMKYK
133	Agrilusplanipennis	AplaORco	Mitchell, R.F., et al., 2019	MKFKKVGLVADLMPNIRLMQASGHFLFNYYDNMGGMMHLIRVGYCWTVLILLLFQFGGAFGNLIVEADDVNDLAANTITVLFFTHCITKYVYFAVRSKLFYRTFGIWNQSNSHPLFVESNNRYHAVALKKMRILLSAVVAFTVCSAIAWTTLTFFDESARERPDPENENITVTTQLPKLLVKSWLPYNAMSGMKHSLTFGFQVYYVFISMIHANLMDVLLCSWLIFACEQLMHLKEILKPLMELSATLDTYVPKTADLFRAPSTKSQDKLIENDYNEKNSDDLGGDSYYINNQEFNVHYRSGALQTFASGGGGIGPNGLTKRQEQMVRSAIKYWVERHKHVVRLVTAIGDSYGVALLLHMLTSTVMLTLLAYQATKITGVTPYAASVLGYLVYALAQVF…
134	Agrilusplanipennis	AplaOR1	Mitchell, R.F., et al., 2019	MTSKDFEFFRKSMESTGTLTLKEKPTFSYMMNLFISRLILSLGALSCVINFIVNFSNSEKLLGDLPTIVGIGTAFLTSVEILTQKTNLKILLENLDEVILHKRVFVEESKFKGLEVLNSQLLLYVHIFTGNFFVRLDKHLVKFFQGFALFCTFTALSWMIYPLLRGNPDPPITSNWFPFDSHKYYWPIFVFQLVTLGYCIVQNVITEFYVVKSIALICREFSILIHSLQHIRGTPEECHKMLKKCVVYHNGILKACTKLQNFASRLILIRYFYCVCNFCFTAYVAITVNEMNGDLINMVMFLSITYTDMFFFCWTGNQLSEHAEAVKLGVWSSQWPDFNVEAKKLCHLMMLRAEKALVIKIGGVVSLDMEQFAWVIRQSFSNIAVLRQVSQHD
135	Agrilusplanipennis	AplaOR2	Mitchell, R.F., et al., 2019	MVSEIFKEKQYYSCYINYVASGFISYKSKHPVLNILLKIYSYWAALMVVALVPMDIISFFLTDPEKVSYPQLAIGLLFHIPTVLKAIFFKFMKKKYETLMCYLQYNTLISENGEVLEIFEKEKDASQKFNKIYTLTILFSVFGFTVPPVAIALYNIFGNSSGRLVTIELSFPVSLPYNMDTAKGYALGAVHMFFQVHLIAFAFIGMDVLIAGLMRTTIAHLKCLAKQFSVIRNDVRSQTNGKAKDEFIKAIQYLQRIYKGHRDVENLQYLMLFTQYICSVAILAVGLYRNSKDFKVDAVLFKSCGFFIIVLFQPFLYCYFGDMVTREAENVKTALYESDWIGSRIGYQRLVLLTLTRLNRPLIFTCGKLIDLSNPAFVTIVNTSYSAFNLLKKSNESF
136	Agrilusplanipennis	AplaOR3	Mitchell, R.F., et al., 2019	MSSNLHCYKSEQYKVVHRFLFMSGLLPYKSDNIYLNFGYAIYQCICMMIVFSFFFQSLVALFTNYNNKINLMKALWNFPLLIQTVLKILYFKWKRHDIEDLVKYLSEDELYREKGVHHIIKEENKKNNTYCKILASLSLGCGFYYSIPPVIWGIYQTMTNTNNTFEMKFPLSVLISYPYKIDTAYGFTAAAITECIQISISSYAFIGIEFIFIGLMVTITAHLKALQKTFRIALKCSGETNNLTTVYCNNNRIRDELKRCIIQLLKIYSASARLEKLQSVILLFQYVCSILILSLSLYQISTNRSGNVIIAAWGYFFLVLSQPFFYNWVGDNVIQESEKLKDALWESNWFYLNKEILSLMYTTMIRLNKPITFTFGKFVELRNFTFLAIIKMSYSAFNV…
137	Agrilusplanipennis	AplaOR4	Mitchell, R.F., et al., 2019	MAPPAQYPKDFFSVNKRFLNFVGIWSTNEKKLMYNVYAGIRYTMYILYFCCEIRRLVEFSSSSLNLLMVLGAAIVHTAGFVKIITFLINKSKIKNIMAALESNKFKYEPSGEFDPISMVQSAHKTVLYINITYLLMAMNTVFLNFISSLKKYYFLTSEDFVLGGGTTKCEDIMEFNVKFPFEMDKKFPCGVALVLQLPPLFLFASLDIFFLTIVYKIGTHYRLLQGAIKTMKIKCLREVNGMDLYMKKYSKHLQLLTKMTLEIRDISCYINLSIVLGNIVAVAAMLRVSLTSPTDIQGNSKFYVFLFSLIIEVAVYAIPANFLTNSCEEVPTAFYFCNWLDENVSFKKSLLINMMMFQKPIHLTIGKFSPLTLSTFVSVMRASYSFYAVFGKNSD
138	Agrilusplanipennis	AplaOR5	Mitchell, R.F., et al., 2019	MPSKSSFRDPFRFTRKFLAFAGTPIIRKNTSPLKKQLLTLYSTYALVHCQIFLLQEIMQLRKSYHQNMTFLVENFGMAIAHVLTSLKVLHFLRKRKKIVSIMKMLSNKEMFVEAADFDPLKISLESQKSLFRTNITYFSIIMLTPFCNYISAFVQMLSVPEDVLAASDETCERLLPFYSWFSFNLANRVNCSLALLFQFVPVLIYGFQIFGIDALIMAIEHELATHFTLLQGAFRTVAFKKPTEQLTDAIVLVKNRKKMQPEEYKLLSHLIHYTKHLQTTIQLTTEAEALFTFINLGAVLTSLLIIVSNFFTLSQAPLRSSRFFRQIIYMGAMVYQLGIYTSYGNEITLKSGDVLQGIYFSDWVPRSLEFKKTMLMNMARLKKPIYFTIGKFSPLTLAT…
139	Agrilusplanipennis	AplaOR6	Mitchell, R.F., et al., 2019	MKNIENQNQNSTNKATFDDHFSHNMTILTIGGMMRPSKDARAFRRTLWNIYNAVCMLLSVGFCPMEIMPLITSASDMKQFVKNMNMAMQHVSASIKLYVWFKKRDRLVGIVEILKGKIATYEDYETFRPSKIVGEEMQSKRIIDCIWLYCCCSVATSAVINSFVILSTQHDKYETYSIIEENGRNETLFEYTQPLAYVSMIPWHYKSSYFLFGCALIYQWYPVFNFAFIIVGFDSMFTTIVDYSSAQLRVLQEAFRTIRPRSLHKLGLRNVEMIRDTPEIAKEMNKELNKCIDHLQTILRMIEELEGIFSILTLIQVLISLIMFCTSLYLLSDVAVGSGKFVVEFIYMVAVTWQIYQYCYFGNKVTLMGNDLPFAIYDADWFSTDASFKKKMIITMLRM…
140	Agrilusplanipennis	AplaOR7	Mitchell, R.F., et al., 2019	MEPGDKKPRNQTFKDYFSHNMIFLTIGGVVQPGNRIPAFRRTLWKTYNVIAVFACLSFCPMEIIPLAFTTNLKRFIKNMNMAMQHVSASIKLFVWLKKRDKLMKIVEALGEKMEKYENYETFRPMEIVTDEMGRKKIIDCVWAVSGFFVGTLALIESFLTLFVNHEKYERYYIKDGFKNITVFEYTQPLPYISVVPWNYKSSHILFACTIIYQWYPLVIFAFIIIGFDSMFTSIANYSSAQLKVLQGAFKTIRPRSLQKLGLRDVPVMHDSPVLAKEMDRQINNCIDHLQTIFWTIEELESIFSILTLIQVLISLIIFCTSLFLVTEVPLASGKFVVELNYMLAITWQIYQYCYFGNKVTLMGHELPFAVYDGDWYSSDKNFKKKMLISMQRMMKPVHF…
141	Agrilusplanipennis	AplaOR8	Mitchell, R.F., et al., 2019	MSKSVDYYFGHTFMFLKCGGMWKPERRGSFKYLVWWLYNIYMFCFTTCIVFFQIGSLFETYKTKKNFIKNLNMTLQLLVGLLKMVFWHRNIKETLQTIHKLSEKSSIYKTADLFEPEDILKEESKLKRINDFTFLTLGFSVSVSSAINCLVNVYINKHYDIYVDSQNVSHVKYTEPLPYYTLTLWDYTSSPFSYTSTVLIQMLGICSFNFIIVGFDTNFNSMALYSVAHLKILMEAIRTIRERSYKQLNIDYIPECPDWNPRIQKVMDEEMNLCILHLQAICRMCNRIEEIYQIIMLVQAMNALALFCTSLFLLSSVPLLSSSFLVELIYWCGLIWQFLQYCWYGDRLTTTSLQVSDAFYEADWLHASKSFKHKMLFSMCRLRRPIILTAGKFMYLKLS…
142	Agrilusplanipennis	AplaOR9	Mitchell, R.F., et al., 2019	MSQSVDYYFGHTFILFKIGGMWKPERRGSFSKYLMWWIYNVFLICFSTTIVLLHVGSLFETYKNKRNFIKNLNAALQLSVGLIKMMFWYRIGNEALETIQILSEKWTIHKSFDLFDPEAIFKREAKMKRINDCIYLVLGFSVSVSASISCLVNVYIRKHYDVYVDSNNVSHVKYTEPLPYFVLIPWDYTSSLFSYTATVLFELVGAGIFNVIIVGFDAIFNSSALYAVAHLEILMEAIRTIRKRSYKKLNIAYTPQSPDRNPKIHKAMDEEMNLCIIHLQAILRKCNRIEEVCKIFMLMQAMASMILFCTSLFLLSGVPILSSSFCVELIYYFELMWQFLQYCWYGDKLTQTSLEVSNAFYETDWLHASKSFKHKILFSMCRLTRPIIFTSGKFMDLKL…
143	Agrilusplanipennis	AplaOR10	Mitchell, R.F., et al., 2019	MDQHWNQFFYHTFSFIKIGGMWKPERDCPRFKCIIWWMYNFYIISFSVSLALTQFGALFETYKIPNDLIKNFNMVTVLFVGLLKVIVWYRKRDEILQMIKLLTEKISMYKSCEIFKPDEILNEESKSKRAVDLMFLVSGLIVVALSSIVCLITLHKNMDKYNSYVDFNNISHVKYTDPLPYFAIYPWDYKASVRGYIGAVIFQGFGVAKFVFIVVGFDTVFTTMTVYSGAHLKVLMEALRTIRVRSYRRMNVSYVPKLYDTDKGVHGIMDEEINICIVHLQTIFRMCETIEDTFNVIALLQILQSVTVLCAGLYVVSEVPITSGKFFAELAYLLAVTWQIFQYCWYGNKLTQMSLATSDALFEGDWLCASKSFKMKMVFSMCRLGKPVIFTGGKLTLLT…
144	Agrilusplanipennis	AplaOR11	Mitchell, R.F., et al., 2019	MYKERLDVVSEYFKYTEKLTLWAPFPNVAHKFRFLYIYRRIVLVIVTLNFFRGISTLQTGERIALACTICIEALTEIKVYKHVKAKRIICEKMRHLQSHLLSLKVLPDNKINNIFLKEAKYVERVTKFLYGFFLFTGLGGISSVLKTFFFDYEHNYETITTIENVTMTIYNQRTMSFSPIPPTLRTSRTRFILISMFFETYHFSYFLCIAVTDSVFFILINFIVNHIKCLNFNFQRMGKMKIDLYILQKKFNACAAYLDEILNLCKILESLFCTTILVQTVISTATIGFIAYLQTTKVDGGLSAAYIVYLLAITSQIYLFCWFGTKLTSEAEKLPFSLYHGNWIFLPKSFKKSVIIVTIRMMKPVHVTIGKISPITLSTFLQIVKTAGSFVAVMRNKAGN
145	Agrilusplanipennis	AplaOR12	Mitchell, R.F., et al., 2019	MCKEKLDVVSEYFKYTEKLMVWAPYPDVTHKFRFLYIYRRIVLIIVTINFLRGLSTLQIGERIAVTSTISILTLTEIKVYRHVKAKRFIYEKMRHLQSHLLSLKVLPECKINNIFLKEAKHIKRVTKFLFAVFVITGLGGVCSIWKIFFFDYEEHYETITTSENITMTIYNQKTSSFSPIPNCLRTSRTSFILTSMFFETYHFSYYPCIAVTDSVFFILVNFIVNHIKCLNINFQRMGKMKINDYVLQKKFNACVAYLDEILNLCKILESFFCITILVQIVISTATIGFIAYVQTTKVDGGLSAAYIVYLMAITSQIYLFCWFGTKLTSEAEKLPLSLYHGNWLFLPKSFNRSVIIVIIRMMKPVHVTIGKVSPISLSTFLEIVKAAYSFVAVMRNKTEK
146	Agrilusplanipennis	AplaOR13	Mitchell, R.F., et al., 2019	MSKKKLDIVSEYFKYTEKLMVWAPYPDVTHKFRFLYIYRRIVLIIVTINFLRGLSTIQIGERIAVTSTICIEVLTEIKVYKHVKAKKIIYERMRHLQSHLLSLKMLPENEINNIFLKEAKYVEVVTKFLYAVFFFTGLGGVSSIWKIFFFDYEEHYEAITTSGNVSMTIYNQKTSSFSPIPSSLRTSKTSFILVSMFFETYHFSYFPCIAATDSVFFILINFIVNHIKCLNSNFQRMGKMKIDQCILQKKFNACAAYLDEILNLCKILESFFCITILIQTGISTATIGFILYLHTTKVKAGLTGAYALYLMAVTVQIFLFCWFGTKLTSEAEKLPFSLYHGIWIFMPKSFKRSVIIVTIRMMKPVHVTIGKISPISLTTFLEIVKTAYSFVAVMRTTTGK
147	Agrilusplanipennis	AplaOR14CTE	Mitchell, R.F., et al., 2019	MNEEMEEIEKIMGYSMKLLDFGLLTWLGKKISYTYIFFCFFIYLPLEFIDLFFHDNLIEGAEEYSQIEFQDLVRRICVLLIEPIHAFVMIMWIIKKDEIIKHSCNIQKKIRTLKKDPIIRYNKTLHDITAGANIISKVYSVCAWSIAISATFGSLLVLIFDGDKFTVTVQDHFNETVTFLYTQQLPYYCWIPWNYRKSKLAFTFAIFFVTLPTVPYITGVPGMDILFLDLTNLIRLHMEILKRAFKTIGVRCNNTLDMEKELKSLIEYHIDIINYGNIIANYVEFIIFLLIISSTTIIGILLFILKEASTGSMDIFITQIFFFLTWTARMFFLCNGGQNVVVEDLDFSVYESDWITASKSYKNSMKIILMRMKKPFYFRIGKFGRLDLALYTQ
148	Agrilusplanipennis	AplaOR15IF	Mitchell, R.F., et al., 2019	MPNWPTSHDNVREEIENFVGYGERILKQSLLEPLSNKISRIYLGFCCFIYIPLQVIDLFLHDNMVPGAEIYSQIDFRDLTRRLCVLVVEGLGGCVVILWLLKKDEILRHTYKLQRQIRTLKTDPLVNYQNLFKTASTNTKLVGVLYSACGWALGITAILGTILVLIFENEKFTVTAVNNFNETKNLYTQQLPFYCWMPYNYRKTKLSFTVAVSLVTIPNATFLTAILXVDDLHHSIFETDWMVTSQSYKSSMRLILIRMRKTFYIKLGKFKPLNLATFVQILKTAYSFFAVLRTKNS
149	Agrilusplanipennis	AplaOR16	Mitchell, R.F., et al., 2019	MAKKQLQKITETYISDTQGYFRMCLIESNDTGIVFYVKKAVAIYCFVGQIILLMLDWPQNENTADLAFSVIITTTFMLFDIAVLQWHFKKDEILKTIRKIDNCIRFENEKIINIATNDNKFRKTITRLIFFSLSFLLASVTVIWLYELLFDYERYYKVIENGNATTKRYIQRYVVQSWVPFDSTASRLNHFLTVAITLGPLTFLVTGFSAVDSLFIGLTTYACTHFKILKYILENIDEFETDRAPISNDNNLILEEKIKAAVIYLDELLDFCESIRKLYDIQMLFQIMWASSFFGLSLIMLSQVSSTDPKFMMDFLTMVIGTVDRVFFCCYYGSKLTFTAEEVYAALYNSNWNAASKSFKRSLLIMMMRTVEPVILTIGGVFPLTLQTFVEILRAGYSI…
150	Agrilusplanipennis	AplaOR17	Mitchell, R.F., et al., 2019	MSDDKGIAEFVEAFTRESFQFLRWANFNLPGKRGVVYYSRKAFLVYSSTFYPAFSIIMIAQSTSTRDFSINLIVPLSFLMMWFAAIQQFSNRKEIFSRMKTIGSRLDEIIFDPHEYQAVRTIMNKENSYRKLATQLMLYSFLSTWLTPTFVWIFQYSIAYKKYYQISFDEFNTTTTTYYQPFIFYVWMPFEINSRFTNLLSFFFCSSACGTLVFSVLGVDTLFLSYVSFICAHVKVLKYLFKSMHSRCAEQLKNSFQFPNEEALNLKMAVNIKVCAIYLDEMLQFYGCIERVYRMVMLLNSSWSICTVGLSLMSVLDSPNLDEAIAGLGVIFVVSIGKTFMYCYCGNRLTSMIEMLHTAIYECKWIGTTKSFKVSLQIIMIRVLQPVCFTMGGLAPLTL…
151	Agrilusplanipennis	AplaOR18FIX	Mitchell, R.F., et al., 2019	MYNWGSVDIPGKKNLLYFIKKTFLIYLTTVHIVFTFIEVVQPNLTLNERVSVINCAFEFVVTTVMVLSWYRNKKKLIEAMEEVDKSVPEIGEDNRELIKIINEENIFRKRCCYTILIIFTCTACCAVFVWLLKCLISNNVYEEYIDSNNRTVRIYTEMLPYPVYIPFEYRTSQLTFIIVSLIFTCPTLNYVLMIVGADGAFISFTCFACGHFKMLQYILKTITVRCYKKRLNAGESPKPGTSITGEEININKIIADQIDHDMQQEIKACAIYLNSILSFCNLLEDVYSKILLLQTTFSMAITACCLVVLMQTVGDAMFAHSILFLSSYLTIIFCFCYFGNRLAATSMDINYSIYENDWIRSSKPFKNSIMIILIRMTRSTYISIGGVSPVTLDTFVQIV…
152	Agrilusplanipennis	AplaOR19	Mitchell, R.F., et al., 2019	MTTVVENPSVRTASIYIKEIQMMYRVACADVPGKRNVKYFLKKMFFVYCAFVHVILTVIEMFYNKQNMSAFIDDVNLVVEYCLSVYMVRVWHLRKKAILQAMEIVDQNVPDIGEENEKLIKIANEENNFKRRPCFCAVSLFTFTVIAGLLGWICQCLFSKDAYIEELNEYNQTVIRYVETLPYPVYIPFEFRSSTLKHIILGILFMSPLFFHGGIGAASNGFFISLTCFACAHFKMLKYILSTTTVRCTNKGLKMNISHYDKDQEMEKEIRACAIYLDKILKFCNLTEMVFNKFLLFEATSSIILIAVCLLILTRSVGGVMFAHSILFLISFLISIFCYCYFGNRLTLTSMEIHYSLYENDWTGASKSFKSSMRIIMMRMMRPVCLTAGGISAVTLDTF…
153	Agrilusplanipennis	AplaOR20	Mitchell, R.F., et al., 2019	MEEVKVTKMFLYHVLLVYKLGFVDIPGKRNVKYFIMKFIFLYYLIGHTILTFMDIFQPNLKLDDFAHRLTLATQFGLTAIMVVAWHWNKKDLIQIMEDVDKNIPKVHRQEDEEELKKIVNDENNFKKWAVYSLVGIFTCTIVVNTFGWLIKCLTTDKIFDIEIDPNNNNMTIRRISEKLPYPIYIPFDFRSSRFIYVTVGFIFMFPTTHYICLVAGSNGVFISLTCFACAHLKILQYLLKTISKRCDKTQLKSSEIGLNRNREMEKELKACAIYLTSIIRFCNFVESIYNKLIFLETTKSIAFVAFCIMLAANQNEGGFKFVYFIFYLWSYLSIMFCFCYFGNRLTTTSMDVHYSIYENDWITASKSFKTSMLIIMLRLEKPLYLTIAGVSRVTLNTFV…
154	Agrilusplanipennis	AplaOR21FIX	Mitchell, R.F., et al., 2019	MAAEDKYGDVVDLFMKESKLLLSWCGVEIIGRRNFFYFVRKLFFFYCLVGHNFFLIYDAYRLRKELSFREIAYYICFSLHYLISSSMSVQRYVIGKRFENMMQNIENAMPKDEQEEEVLKKIINRENAFKKRSCYVVGFVCCVTVGLGYMAWLVTFITENDKYWVEQVNKQNETRYIYTQRLPYPTTIPFEYRSSKIKYFIMVTLFSFPTVHYIFNICGVDSLFFTFTCYACLHFKILKHMFRTIYERNLKKITKTNDKYVTVDLNTKMEIDLKDLAIYLEKVLILCRNLDESYSKVILMQTLSSISFTALSLLILMVTPLTDITYPSEVVFTMVCLSIIFFYCYFGNRVTTTASEIPFALYECNWFSTRKGFIKSLLIIMTRMYKPIYITIGSISPIT…
155	Agrilusplanipennis	AplaOR22CTE	Mitchell, R.F., et al., 2019	MVAEGKYDGVVDLFMKETKLLLSWCGVEIPGKRNFFYFVRKIFFFYCLVAHNIFLIYDTYRLRNELSFTEIVYYICYSLHYFISFSMSVQWYVIGKKFENMMQNIENAMPEDEREEEVLKTIIRRENAFKKRSCYIVGFVCCVSVGLGYIGWLVTFITDNDKYWVEQVNGLNETTYIYTQRLPYPTTVPFEYRSNKVKYFILVTLFSLPTVNYIFNICGVDSLFFSFTCYACLHFKLLKHLFKTIYERNLKKITKTNNNVTADLNIKMETDLRNLAIYLEKVLEFCTNLEENYNKVILLQTLSSISFTALSLLILMVTPMTDSTYPSEVVFTMVCLSIIFFYCYFGNRVTTT
156	Agrilusplanipennis	AplaOR23CF	Mitchell, R.F., et al., 2019	MEANVHPEIREHLKDALHFLDVGGAIAKQKGVIGWLRRIYTTYLFVMTPIFQSLGVFDQPEENVLTELAFLFSTMWAVLTTALMLLQWFRKKDDLYSAMTRVREKQLQIGEINEEVKKEIGEEIRIRRIASWCLFYIMWMIVLSGLFGWIFSLNIETAKTEFNDKIAAKFPLTYPMWFPFNFKKSKVVYTFCSIYTSSVYLSIGINVA
157	Agrilusplanipennis	AplaOR24CTE	Mitchell, R.F., et al., 2019	METKIEPEISKHLEEGLTLLDIGGASIRKNRDILKWPKKIFFAYAYTISPLFEILDIINQKREDLIPTLAFHLSSMWAIFVTAIMILQWYRSKDKLIQAMVRVREKQLLIGEVEGKLLETVSKELNLKKNLIIIFLWCLVGIIFGGVIGWIFAFCLGTYRIDYSEAMVKKYPLPFPMWFPVNYTKTRTTYLLAGVFAASVYLVIGICTI
158	Agrilusplanipennis	AplaOR25CTE	Mitchell, R.F., et al., 2019	METKIEPEISEHLEEGLTLLDMSGAISRKDHGIMNWPRKILFVYALTTTPLFGVLDILHQERQDLLPILTFHLCVIPFVIVTVVMTLQWYRSKDILIQSMVHVREKQLLIGKVGGKLLESISNEMNLKRKIIIIFVWCAGIVFFGGLLGWIFAFSLGTFRMEYNEAMIKKYPLPLRMWFPVNYTKTRTTYLLTGTFATCVYIVLAHCMI
159	Agrilusplanipennis	AplaOR26	Mitchell, R.F., et al., 2019	METKIEPEISEHLEEALTLLDVSGAISRKDHGIMNWPRKIFFVYALTTTPLFGVLDILHQERQDLIPILAFHLCAIPFTIVTALMVLQWYRSKDILIQAMVHVREKQLLIGKVGGKLLESISNELNSKRMIIIIFVWGEVIVFFGGLVGWIFAFSLGTFRMEYNEAMVKKYPLPLPMWFPVNYSKTKTTYLLTGTFATCIYIVIGNCLIGVMVLFYSFTTFGTIHFMILNNFLKNMHKRTAQKLTRVNSTIRRREYNNIMKEELRKCVIYLQEILSYCDLIENTYSPVLLLEAFCSCVTLTGSLLMVINTPKSDSKFISYFFIFLICLGQTFLFCYFGDRLTQEAGNVGEALYFNKWLDLDKSFKKSMLLVMTRMSKPVTITIGKITPVKLTTFIQIAR…
160	Agrilusplanipennis	AplaOR27IC	Mitchell, R.F., et al., 2019	METKIEPEISEHLEEGLTLLDISGAISRKDYGIMNWPRKVFLVYAFTTTPLFGVLDILHQERQDLVPILAFYLCAIPFTIVTAIMILQWYRSKDILIQSMVRVREKQLLIGKVGGKLLESISNELNSKRKIIIIFVWCAVIVFFGGFVGWVFAFSLGTFRMEYNEAMVKKYPLPLPMWFPVNYSKTRTTYLLTGAFATCVYIVVGNCLIXYCDLIEKAYSFVLLLEAICSCSLITGSLALIINTPKSDSKFISYFPIFAACLGQTFLFCYFGDRLTQEAGSVADALYFNKWLDLDKSLKKSMLIVMTRMSKPVTITMGKVTPVKLTTFIQ
161	Agrilusplanipennis	AplaOR28INT	Mitchell, R.F., et al., 2019	METKIEPEISKHLEEGLTILNMSGAVIRKDHGIMNWARTVFLVYAFTTTPLFGVLEILHQEKQDLIPTLAFHLCTMSIILISASMILQWYNSKNSLIQSMIRVREKQLLVGEVDGKLLETISNELNLKRKIISILLWCLVAIIFCGLIGWVFAFSLGTFRMEYNEAMIKKYPFPLSMWFPVNYTKMKTTYLLTGIFFTCIYLILGNCTIGVMALFYSLTTLGTIHFMILNNFLKTMHKRTVQKLTRVNSTFRRREYNNLMKEELRKCVIYLQEILSYCDLVEKTYSSVLLLEAFCSCATITGSLAMVINIARAAYSFMALLQNSNAAVKG
162	Agrilusplanipennis	AplaOR29CTE	Mitchell, R.F., et al., 2019	METKIEPEISKHLEEGLSFLDITGAIIRKDHGVMNWARTVFLVYAFTTTPLFGVIDILHQEKQDLIPALTFHLCAMPIILITAIMILQWYNSRDSLIQSMVRVREKQLLIGEVNGKLLKTISNELKLKKMVIINLLWCLLAIIFCGLIGWLFAFSLGTVRMEYNEAMIKKYPFPLPLWFPVNYTKTKTAYLLTGTFATCTYLVLGNCTI
163	Agrilusplanipennis	AplaOR30CTE	Mitchell, R.F., et al., 2019	METKTESEISKHLKEGLTILDMSGAIIRKDRGIMNWLRKVFLIYAFTTTPFFEIIDILHQEKQDLISALAFHFCTIPVILITATMILQWYNSKNSLIQSMVRVREKQLLIGEVDGKLLETNLNELNLKRKIIIIFVWCLLAIIFGGLIGWLFAFNLGTVRMEYNEAMIKKYPFPMPMWFPVNYTKTRTTYLLTGTFATCVYIVLAHCMI
164	Agrilusplanipennis	AplaOR31CTE	Mitchell, R.F., et al., 2019	METKIDPEISKHLEGGLTFLDMSGAIIRKDHGVMNWAKTVFLVYAFTTTPLFEVIDILHQEGQDLISALAFHVCTIPVILITATMILQWYNSKNSLIQSMVRVRENQLLIGEADGKLLETILNEFNLKRKIIIIFVWCVLAIIFCGLIEWLFAFNLTTFKMEYNEAMIKKYPFPLAMWFAMNYTKTKTTYLLTGTFAACTYLVLANCTIGVMALFYSLTTFGTIHFMILNNFLKTMHKRTARKLTRVNSTFRRQEYNNTMKEELRKCVIYLQEIL
165	Agrilusplanipennis	AplaOR32	Mitchell, R.F., et al., 2019	MWNYSNTVSEFLKETHYLFQICGVEKHKNRKKLLSVITRIFLIFSVILYPVFLVMDVNTPKVDNNNLSRYERLILSSIQFETPLMIFTWHSVKDELQKRMEDVQNILLNSGFIDARIQKIFVKENKFKMQILKGITWFSVITVVVAVIGWLIRFLIDIDKYTEQITENNRTITKYIQPLPFPMWVPFDYEKSIVTYILLGILGALPMLFHAIIITGFDGVVYSSICFGIAHFEILKYVFRTTYKRCYKNIMIKKVPFKMRIEDEINIEMQKSIKNCGIYLTSALEYCSFIEKSFNKMFLVTILHSVVLIVFSLITVVNTPITNEKFLMYAVFLVTLLGALFFLCYYGNRLTESVKSIAFALYETNWLATSKCYKKCMTIILLRLQKPVHLTLGKFFPIT…
166	Agrilusplanipennis	AplaOR33	Mitchell, R.F., et al., 2019	MSSTETYSRFNTVQVYLKETKKFYDWAGLEMSRKKDIAYVLRKLLFFYTCFVHNILIVLYVRSSGVAHKFDETIKAIDYANHLIPAVIIGLQWILFKNDIIKHMDNVDVNVPDFGEDNVIITEMIEKENKFKRRMFYTLCICGVMTMLSSLIGWIIFCLVGDNIYEEYTDEFNKTVRIYTVDLPSPVYIPFEFRTTLSTYFSVGAFTWISNIIMVFIIAGNNTLLCAQLSFACLHLNILKFMFQTIRQRSTEKLNKSDQENSRLIDIEMEKEMKRCAMYLESILKLCAFTEKKYNIIILMEILASVAFIALSIMMLLITPITDRLYVSHVWVMISSVAIIFFYCHFGNELTTTAAEIPSALYECEWIGCSKSFKTNALIIMERMNKPVYLTIAGISPIT…
167	Agrilusplanipennis	AplaOR34INT	Mitchell, R.F., et al., 2019	MNFFKTYSPVISLSGFWFDQVQYSRFKKAITYVKIFATILFAFSLEISLITDGADFVLYDYIQIINFTTAFVLLFTKHSLWLFGGRYVENFVNAIDTKMPKFEEIDGIFKPKKIIDRNSRIMTMVIRLYHISGLCVPLAFCLGSMKGLIQSGDNYYESITTLTNITTKIYNQKLPYPLFIPFNYKISRNAFLVALLYEFIHLTICASNVLXSSQVSISVYEIDWTGSSIPFQKNMLITMVRMQQPIYLSAGKVVWLTLPTFVTICKTAYQAFAVIKTMED
168	Agrilusplanipennis	AplaOR35PSE	Mitchell, R.F., et al., 2019	MDFFKMHTVSINLAGFSFVKNPITRLLYDLIEMTNFCTAYILMGSKTCVIYFGKTKVEKSVAALDKCTPSFGTTRRFNPEKGIVMELLAKIYVYCAISVPISSFALAIAKLFSNGDENYKVITDNRNVTNCNYDQHLPYVMWIPFNYLTSKQNFLGALLYGLSHLFFSTLIIAG
169	Agrilusplanipennis	AplaOR36	Mitchell, R.F., et al., 2019	MLNKKVLSHALRRLELTGQNPLKTNSFSVAVVVIWIIISVIFGIHVVLYILNSDNIIHIGENTANLLVWEGAAFKLFNIIYQRKSLTGALNRLENFWELDKFGNSWYQAMNESFSLFLKLCYVYDILYFATAAFYSAIVLGQGKFPVGIYNGITDFQAPFVFEIVYTLQVLYIFFTLTFMAGYDLLLFVLAGHAYCEFRMLKKAFQDLPFEKGSKEEVTSKFNEYVDHHNEVIQFVEELNNAYSIFFLNHYFLTALAVCMALLVINITISPFQPQFFIKFLLYVLCWYLQMAMYCVIGTLVTSEGQSVAEGIYDSDWVKEFYPELRKGIVLVIERSQEKVEMPIGGLLVLNLESFAQIVKMTYSFFMLIKSVLKK
170	Agrilusplanipennis	AplaOR37FIX	Mitchell, R.F., et al., 2019	MIKREALECALFCLQMSGQDPYKLQTLFSKFVNGIWLIFIIIFTPCIVTEIFAGSDELTNIADAASNIFIYVAAIYKVWNLLRGRQIIIELVTQLDDFWTSDVFDRDWKRNFEISTDRKVVKVCKLVGGLYISCGVYYAVRPLFLQRKVWPVSVYVIPAINNISGSYCIMYMVETVLILLIAFNMTGHDSLIFTLVYYAVLELRALQKALKDLIAHEDNEDELLRKLKIYVKCHDKLHKYIEKVNELFSLFFLYQFFFTTIGICIAIFIMSISISTFHYDDVFKFVLQTMCVYVQMTLYCKGGSDLAYESEALGQAIYESDWTSACQPKVRKMMITIIHRSQKTARLNAGGLFDMNLNSLTSAAKATFSYFTLLRTLYTKHNLYK
171	Agrilusplanipennis	AplaOR38	Mitchell, R.F., et al., 2019	MIKRKALGYALLCLEISGQNPYKIETSYAKFMNFLWMFLTVIFTPCIIIEVFAGSDEITLIADAASNIFIFYIAIYKVVNLLRSRQIIINLVKQLDDFWTLDVFDRNWKRNYEITSDQKMEKVCKLLRLLYGACGCYYILRPIILQRKIFPVPIYIISAIDNISWSYYLIYVLESILIIMIVFNMAGHDSLIFSLVYYTVLELEALEKAFKDLVAEENNEDEVLRKLKNYVEYHNKILKFIEGLNKVFSSFFLCQFLFTTLGICISLFIISINLSPFRYDNVLKFGLQSISIYFQMTLYCKGGTDFTHKSEALGQAIYESDWTSAFHPKVRKMMITIIHRSQRAAELDAGGMLRMNLNCLTSAAKSTFSYFTLLRTLYT
172	Agrilusplanipennis	AplaOR39NTE	Mitchell, R.F., et al., 2019	IVAFCQILTILPCLVNIIGTDLLLIALCTELMIQLRILSSEMGNLKFDQVKSKEDKLECNRRLKKCVKYHIFLLRVLRRVQKVFSPILLYHPVLLCLTMCFETYIITECLRDMRLMHLLIKSVLYVMSELLEFAIYCISAEFVAFEAINIGQALYDSSWHKQYLKAITQSIPFILMRSNKEIKFTASGLFKVKIRTILQLLKLTYSIFALLRTFRYHSGDI
173	Agrilusplanipennis	AplaOR40	Mitchell, R.F., et al., 2019	MSPQEEAFNFSQLFMIHFDLDLNRRSKIGKLVNTFGLIIATSSFLISASQIFFCVLTVQNLTDIYEGAMLYFQVIIKVAMMISKRDDLKELMDQIKGLWKMDKFGPEVEKVLEKSHKRMLNALKIFRVTIYSSILFSMTKSFLSNNYQLTVGRWVMPNGSYYETILIIEDLTAPYVVLTVFAFDSLFIVFCVQLGIQFKLLAFGFCSMEKTCNGDEKKIGKTLTCYIEYHNELLKIFSKLNRIYSLLLFSQLSTSLLILCFEMYVLSDSFLMDMGRFVNSLVYINNILIEIGIYFFAAQFLEEQTTELALGVYGSGWELHGNAKNSKNVFTLMMRAQEMKPLRAAGVYRMDLTTFLAFLKTSFSVFTMMNAVKEKSRTN
174	Agrilusplanipennis	AplaOR41JOI	Mitchell, R.F., et al., 2019	MNIKEVVEDNFTKTRLIQDDVLKQLRIFAHILWFKYGKKYILFFFVPVNIMGVIMMLIPVYSLKSSLTNIAKQTVLIVTDFQMVYKAVFFLWEFQRVTKMINTVETKFWNINSCSVKMRHKVETSLNRVIIYCLSHIGLGYTGIVVIFMFPLVPYPEGKKQLPIFMWFPEFVDTENAFFHILIYSFSTVNAFVSLSITFSYDLLFVYFTQHLFIQISLLQEKYRSVCDIEGIYENYLVKSKKCQKIIKNRLTYCWKQHALLLSFAHDINEMLSIVAFLQLGISTLTITFLSFCVTKERQFSITTFYMFSFLYSIIVQFFIYTYHGTNLQEKTKNISLAIYESKWHLFDISIQKDIAFAVMGAQKKLTLTAGGFLVINNNTLLQVFKSSFSYITLLLSLSK
175	Agrilusplanipennis	AplaOR42	Mitchell, R.F., et al., 2019	MDAFTKTKLMKVDGLSIIRKMCNLAWFTNKGISVFAVSLPINIVLCLLLSMTIYEIRDNITNLAKHVTITTTDIQLIYKSFFFAWEYKRIMRMKKTIDEKFWDLSSFNGKIKRKLTRHFSIIRFLMLTNLGTIIVGTTILLIFPMVPPPEKKKPLPVRIWLSESVNLNNDTLYELIYLFLTANAVVCVTAIVMYDFWFVYCAQHLYVQLELSKQKFKTLANFNGLDDIYIVHSQKFQKIVKKRLQYCMQHHSTLISFGYDLRKMTSIVNILQSATSLVCLIFLGYSISKEHNNLIDMYKLITFTTSITVQILIYTLNGAELEFQSEAVAKAIYESKWYLLQGPLRKDLAFAIMNSQKMIRLTAGGLFTMNNQALIQIFRLAFSSITLLPSS
176	Agrilusplanipennis	AplaOR43	Mitchell, R.F., et al., 2019	MKHCIAFIEKWFIIAEWLLQISSLYNYEDCYSTIRKVFYWVYKIAVIILNLFVTVTSILALIKLEFTVLMLVVNAINIFIHISSLLNLHLFVVKGREIKKLMLSIKNYWRTFQCPEIDYKLSNKLRFYHRYRAAFAITQITVVTIMNIIPIATGNVSKRILPFFGWFPFDATSSPYFEIIYIIFLLEQLLLILILIACDYCVFYILGTSIYQLDILHYDYENVIQKTLKQFDFFWTNNQNDNLSNRIYNKASEEELLSSKVFHTALSNNLNGLIARHQKLLEFYRRLDKFLMPTITVRLAITSAAFILETVTGLVVRDMNISLPFLQYATTCLIQLLLYGGSGHLLIYKSQNLSEALYDSRWISCKRDIKRSVLLIQQRCSVSSKITIASWMDLTLQTM…
177	Agrilusplanipennis	AplaOR44NTE	Mitchell, R.F., et al., 2019	ALINLTYLYLRSDKIMHVYSTLKTFVRMQSRTIFTLKDIHKTVRHLKIFMIGFYISTIVACSGFQTLAVINNIRYNERNIIVETWLPYDWRKSPWYEVTFFVQFYALYMVGFAHVAIDCFYVTVVKLTATQLQLLCCEVKEAFFSTMVEVGFPKSFAKEAMDVYYQLNNCKDGTMTKNMTTHIKRHQEILEYVNEINELMGPILLIQLIYNLFYLIWFAFACLIIRSEYGVVIVQFIGNAIFQLFLFTYSAQQINDEGTKFQGVVYNSPWYICNPRTRKYIFTILMRCNRPIAIQAGRYLTVTMETFSKVINTALSATTVLYQFAGHHK
178	Agrilusplanipennis	AplaOR45	Mitchell, R.F., et al., 2019	MVLNRLYYATEFSLRLVAIRLRKEEHQTIKDKIFRLFSTLLHLVCIIPGLVYLVMEKQSFTSITEDLTNIGLHIASLVNFYYYYFNSKMVQNLYSRMQSVIRLDSNCQVIRRNVNVSKDVNFIIFFIWAFLIGASVACSNQAVFLMYKYFANGERMFIFNAWLPFDSSKSPWFELIFLIQTIAMQNIGLAHYFADAYYMAVAGLYVIAMKINRYELEDVFFVTLLQEGVPRNLVVEAAKTFNGFDLESSDNEETTDLENDFENNLKKLIQKHQMFLEIGNEINDFFWPIMLYALIMNLFYVVTIPLLILIYWPNNLTKILIMIERTTTSLWQLLIITTVAQKVYDESLKYRNAVYNCPWYVGDLKIRRMFLIILTRCARPIHITAGKYLNLTLETFVSI…
179	Agrilusplanipennis	AplaOR46NTE	Mitchell, R.F., et al., 2019	KNFNNCVFETLTEHGVPKLKVMKFAKTFINHYDLIDELTKIIKKKKFEKELINTLRRHIKNHQDLLEIIKDVQKIVKPLNGFYVYNSFITITWYAAKSMIAPTIPNISTLSIAIALSLILFIWGQNLTTKSLLIPKAIYNAPWYILGPKIRKMFLLVLKRSQESVVTKIVWIRLDFESYLDVLSQMYSFLSVLRSFILKDN
180	Calosoma scrutator	CscrORco	Mitchell, R.F., et al., 2019	MMKHKYLGLVADLLPNIRLMQASGHFMFAYHEDNNSGLRALRVGYSCIHLVLILIQFGCIAGNLLEERDDVNYMAANTITVLFFTHCVTKFIYFAIRSKLFYRTLGIWNQANSHPLFVESNNRYHALAVKKMRQLLVIVAVGTVFSATAWTGITFVGDSTKQIKDPQNENETLTVEIPRLLLKSWYPWDAMSGMAYYLSLVYQIYWVFFSMCHSNLLDLMFCSWLIFACEQLQHLKEIMKPLMELSATLDTYNPKSADLFRANSANSQDNLIENDYNNQKNESTMDLRGVYNSRHEFGGHFRGGVLQQFGSDGTGIGPNGLSKKQELMVRSAIKYWVERHKHVVRLVTAIGDAYGIALLLHMLTSTITLTLLAYQATKIDGVNVYAATVLGYLFYTLAQ…
181	Calosoma scrutator	CscrOR1	Mitchell, R.F., et al., 2019	MIGANEEYSHVKPRTCLSINITVLRVLGCWFPEEKQRTWKSRLYLLYTIFAQGGFYYLYMLSETIAVINAFGNIEKMSEASFLCTTHLAQSFKNFCFYKYSNKIVDLLNELDTDIFTPKNVKQHKILKWAMNRARSDSCILLIMGIITCALWAIFPFIEKTTDYIRLPLSGWYPFDTTVYPNFQIVYCYQIVGATINALTNISMDTTATGIFIHICAQIDMLADSLENMKKTSIESLQKKKKQQREENKIKIDLVDSVNEEFIEFTHGELEAEMFITFRNCVIHHEEIIRYAAEIEEIFNMCFLAQFTASIIIICLTMFKISLAETLVSLEFVSLVLYQGCIVFELLLYCWHGNEMILKSTALSWAVYNSEWYEFSPKFSRGIILLMARSTRPIHATSG…
182	Calosoma scrutator	CscrOR2	Mitchell, R.F., et al., 2019	MTSLNASRPNPKDSFSIHVRIFWLIGLWYPDKDAVSQWIYSLYSFVVLGLFYTSLLMSQIVYMIQVWGDMEEMVAVLFLMVTIVGEYVKMYPFVCKPDTVKSVLNELDIEYFQAMSDKEEKILRRCMYTVLRNFFLFTFACALTCMIWGIYPVLDESSGSYTLPLKAWIPFDFQQSPQYQITYIYLAVGVCLSAIINALIDTYITGLIIHAGAQLDILAHRLENIKVQITPDNEINSSLLDINEKYFIDTIVYCIKHHVAIICYVHDIERLFSFASLSEFGAAGFVLVVTLFQLTLISPFTFRFVTLSTYMYCIFIALFLYCWYGNEVILKSRYLCEAAYNSDWHICGCKKYRRMLLLLMIRAQRPIYVAAGKFIPLSIETYTTILRSCWSYFAMLRQV…
183	Calosoma scrutator	CscrOR3	Mitchell, R.F., et al., 2019	MNTSSLSSRASFNNNILIFEICGIWIPEKLDVKKKRFYIFYVVCFSIVIYYSYVLSQAINLCMVKDNLEEFTESTFVFITVFSETIKALAIQTQQCRIKKLLNELDGESFMPKTLDERKILQQGLQKIKNICRLFICLYDGTVILWGIFPLFDMERRYSLPLKAWYPFSLDTSPTYELVYLHQFIATLLLATLNAALDTTVICLMIHGIIQLDILLTKLMNGYAGYVKDNPDIVLNDEEKNKMMFLKKFVIHHESIIRYVQEVQSIFNFFILMQFSMSALIICITMFQMTVEKPFSVQFLSTFVYQCCMLSQLFFYCWYGNEMTYKSTMIPQAAYFSDWYEQNTNYCRTLQIIMIRASKPMQITGGYFFALSLETFTTILRSAWSYFTLLKQFQNAE
184	Calosoma scrutator	CscrOR4	Mitchell, R.F., et al., 2019	MDLELSLKYHILIFKSCGLWTPENASKLKIDLYTTYTLCFSLFIFYPYLFSQIVNVFMVIDDLEEFTESTFVLMTVLSAATKALTIQIKQKRIKKIVHQLNSDLFQSKLSEHRTILVKATNEIRFLFRLLGSIYAFNIFLLCIFPFFDDSKKRALPIKAWFPYSLEISPTYELTYLHQVIATVFTASLNCALDTFVVSLVVHSIAQLDILLSNLSMGYSGYWKHAEVDSEVKDKMLYLKRCAIHHEVIVKYVEEIESLFNFSVLVQFSFSGLIICITLFQMTVVQPFSVQFLSIIEYQVCMLVELFLYCWYGNELFLRSMMISEAAYFSDWYEEGTLYCQSLQIIMVRATMPIQIRAGYFFGLSLETFTTILRSAWSFFALLQQVHSENTD
185	Calosoma scrutator	CscrOR5	Mitchell, R.F., et al., 2019	MSEAKVEKTVKNVRTTQHIVKSLYPAIFFLKIFGIWHYEGILGIVYKIYGHIMLFLVGALYATSMLMSVIEVWGNLAEMADAIYLLVTIISLTLKFALLNYKQMIATIRMLDMEHFNKHTPEQDVLIHTAMNKCVRNTFLFQSMCTIVCWSWGSLPLITGTYRMKKLPLRGWYPYKTDSSPIYEITYVYQMLGVWFGALLNGSIDTLASGLMIHACSQLEVLKHSLTHIRQRAMRALHQHDALCACGNDIWRCLRPVHLTRNTAELEQEVYNQLTKCILHHQAIFKYVSELESTFTASIFAQLCASVIAICITGIELSILKPFSFQFISVSLYCTNITVEIFLYCWYGNEVFLTSITVCDAVYMSDWYRFGPRVNKLLFIIMDRSKRPLRLTAGKLFQL…
186	Calosoma scrutator	CscrOR6CTE	Mitchell, R.F., et al., 2019	MNNNIDLVVFLAYPQNVLTVMGIWPRLDLKLSWLYNVYGFLMTFVVSYTFMIVLSGGIYEVLDNFEETADASYYAITHLTFIIKFTTFVSRRKKFLRLLQSMKAPVFTRHLQEQEVYQSEFLQFTKTYMKGYYICCSFVWIFYGLYPIFEQTNTSGLPMKTWSLLDVEHSTVCYFVEYLYQMLALGVAIGTNASYDVLTSALMNSACVEIQILKDNLQNATRRTKTAFGKAEENEEEAIGLLTKEEDDFVFNEIVKSIEHHKAIR
187	Calosoma scrutator	CscrOR7CTE	Mitchell, R.F., et al., 2019	MVLFKSTVEYSKMEEFIKVPKFYCRSMGVWPIAKSRWSWIYYLHSFIFAYLASYLFLISLTIDIYLSLGDLGVVADASYFFMTEATFITKFMLFTFKRCKFIRLLQYIEDPIFSSHRPDQEVFLKRWSKIATFYSRLFFGMCYMCTVFYGVFPLIENDEDNILPFRGWFPFDVKHNYLNRSLVYIFQLVGLSIAIAVNASLDVLPTIFMNIGCAQMEILKNNLENAVIRAEMLQENVSIVRSPNLTQEMKRQCGENFYEHLSKEADDIVHDILCKCIEHHKSIIKLLADVESVFSMGMFFQFMATGITMCITGLQLIVVPPKSLKYLAVAWYFISVTFQISLYCWNGHQVIVQ
188	Calosoma scrutator	CscrOR8	Mitchell, R.F., et al., 2019	MAKKNKVPKHYFSFHLTTLRWVGINIFDIENPCLRILYNIYAAFLIITSYVGFTIVELWAVVENIKDIETCTFILCYWITHFMGCLKGLIFMMNKRSIRKYLQSFEEGVFIPDTNRGGEREINIIRRAISLATMQANSFYLMAGAAITNRVVYACRDSATIETIYDPVTNTTTTSIERTLPWYSWFWFDTRPTPNYQIAFFYQVWCISLFGVEIGVLDTLISAMLVHLNAQFSILNNAILTVTERAERMQMAELEADGKTNSEIIDNNITVITHSNDKILDDGWEEIPKNNPVLSRYLDASVSSCLAHHLKIIDLSNNVEDQFNLMLLVQVLGSSLIFCFQLFQLSQMHLFTTTFMNMCTYFVLMLFQLSIYCYNGNEISXXSEQISLAAYNTDWFGAE…
189	Calosoma scrutator	CscrOR9	Mitchell, R.F., et al., 2019	MSSHIYFRYIKKILKLAGMWKPIYDSLWKNILHNIYILLNLTVTLVYYITEVAFTLTSRDINEVLKCLSWLSSHSVALIKIIIWYCNRHKLLEVIQSLDAPEFQYETCDSFDPIEVMYIKNKYNDMYLGVHFGFGQMIPLTSCLGSIASLYFEQQTQDMDEFSVENRIFCDKLPFVAYIPWNTDTNVRCMLAIIAQGMGVATFGFLIISLDGMFTSSVSFVTAHFLVLQGAFRSLLPRAILNVNKDENEQIDSKKLDEQINVEMNKCVKHLQKLLSAVDNIENIYKFQTLVLALATLLTACNNLYLISTIPVTSKAFIGYMFYLMTCGVEFSSYCWFGNELTVACADMPRALYESDWMQFSTKVKRSILLTMTRMDRPVKLTVGKFSPLTLNTLVSTFR…
190	Calosoma scrutator	CscrOR10	Mitchell, R.F., et al., 2019	MFNYLRTINTKVTETQYPNNYFAVNIEILKIATIWYPEDSSNLKYGLYHVFSIFSFLFCIVFCTPSEFISLLYTWGDLNAFIMNLGIALTHGICNIKVINWYIRRKEIMALMDTLQSEEFQYKPCKNFEPGYIFQKAKQTNIILSTMFFWWSIMVPISGYISGFYNFFFNRDSFYTSEMKTFQCISLPFYSWIPFDHSSEWRCVLAMIFQSFPMIYLTLMIIAVDTMFMGLINNITAHLLVLQGAFNTIRTRALQTLHKEDCFELYDGWELNQEMLRSMKKCIQHLQTVQRLCDLMENIYSLQTLCQVLVSLFVLCTCLFLISTEPITSKTFLVEVIYILAIEYQLTLYCWFGNELTLASIGIPEAIYKGDWLSASEDFKRLMMITMIRMKRPLFLTVG…
191	Calosoma scrutator	CscrOR11	Mitchell, R.F., et al., 2019	MLRYIGQVNRPVTKREYPKNYFKVNITILRLGFIWFPDWKKNIFIIFYSLLWMLVAIILTPISEFMMFPSTAVDLNVFLNNLGVVLTHAVGAIKIINWCVQHKKILALMEVLKSDEFHYQSYGDFEPGFIAQKAKQKNVLFSTMYFWSCNLVLIIGYLEPTYSLIFQPENLETMNFSGEKKFCWKLPFFSWMPFDHTTYWTCALAYVIQFFLIMYLTFMIIAVDTLFMGIINYITAHLDIVQSAFKTIRARALETLGRRSEQEIILHDDEELNEAMKQQMTKATKYLQTIYSLCDAMEQIYSMQTLIQVLATLVVTCTCMYLLSTEKVGSKLFVVEVFYIVAVQYQLFLYCWFGNELTLAHSRISDAVYECDWFSTNGSFKKSMLITMIRTQRALVLTV…
192	Calosoma scrutator	CscrOR12CTE	Mitchell, R.F., et al., 2019	MLRYIGQVNRPVTKREYPRNYFKVNVTIMRLGFIWIPGWKKNIFIIFYSLLWMLVAIIFTPISEFMMFPSTIVDMNVFLNNLGIVLTHAVGAIKVINWSIQHKKILALMEVLRSDEFHYQSYGDFEPGFIAQKAKQKNVLFSTMYFWSCYSVLLIAFLEPTYSLIFKPENLDTLDFRGEKKFCWKLPFFSWMPFDHTTYWTCALAYVIQFFLVMHSSFMVISMDALFMGIINYITAHLDIVQSAFKTIRARALLTLGREREEGIILHDDEELNEAMKQQMTKATKYLQTIYSLCDEMEQIYSIQTLIQVLATLVIMCTCMYLLSTEEVGSKLFVVEVFYIVAVQYQLFLYCWFGNELTLA
193	Calosoma scrutator	CscrOR13CTE	Mitchell, R.F., et al., 2019	MDKYLKPNILVLIGAWPLPNHRIKELIKSFISMINNVVFIIGLISFTYDIIYEFSDRFVGCKGVIGSLALTQNLFKNLSFMLRRDLFRKILTIIDDLHDNTPVPNTDGKIVEKRKKYQRRTHLWIKIIISPFTSTVLIVFSYPWCLYLVKNEIKMLITTIFNGTEVHFVKFILIYLADVIICSGNILMQIALQVLFTSCMLCVCSCVDVLQYCMQIATEEKQVTPLFGKCIEYHNKILMLVEYIEKLFSPLLLTQFIISTISICVVTFLITQTEVDSGLQAIFVCYLVGINMEMFVFCYFGQLMHSK
194	Calosoma scrutator	CscrOR14	Mitchell, R.F., et al., 2019	MNQYLRPNILTITYVWPLPNDRVKERLKRINCLMNNFLQIFGALTLLYEVLNMSNMYLTFKGLIGTLVLLQDILKNFSFMIRREALREILFSIDDLFENTPIANTDQRITAKREKYKSISHCWIKIIIYTLCPALVVLLGYSWAVYFMTNRTDVLIMTVFNQSIKPLGTFILLYLADTILGFNVIMIQIATATLFSSCVLCVCSCVDVLKYSLETATQEAIEQQRVTPLFGKCIAYHNKLLILIKHIEKLFSLMMLTQFFVNCICICVVCFLLTQAQLDPALQTVFLAYLVSINTEMFLFCYFGQLVQTKFEKLHMAVFHYPWYDAPLQYQKNICFYLLCSCRPIVLTAGKLKCINLEYYYSLCKLSLSYYTLLCSVLGNK
195	Calosoma scrutator	CscrOR15	Mitchell, R.F., et al., 2019	MDPFLEEFFKINRYLITPIGGWPFSASAGIEIFKLFLGHTHNVMSVLVAAVETLELLENLDNIFRTIEGICVVITAFLCILKNLPMNLQRKFMRKLFMSLNEIYMDNPVMEANTKIDEINEQAKNQAQFIAKGLFAMYLSPMILYMCFPWWHLFRHDELIFPFPSKFPFDTSTIQSYLGPYMLEFIMGFGLIFIFAGIETMFSSLIIYLCSRIEILDYCLQIATNEAIAENGTTPIFARCIVYHKNILRACEAVEKYYSPLLVVQFLFSTVVVCMLCFLSTQTTLDNEKNAVYLSYFTCMIIQLYIYNYFGQLIQNKCNALSYSGFHCPWYEAPVSYQKDLCFYLLRCRKQFIFTAYKVMPVNLETFFAIIKTSMSYYTILVSMKDDAK
196	Calosoma scrutator	CscrOR16	Mitchell, R.F., et al., 2019	MEEFFFWVRTMMFPVGLWPLPNKPRQEILKHVICVVYQCIDICHLLEHFYGISTSHTDILIVVEHITFIATMIESIVKACSFQFQRNVMRKMLALFEDLSQNTPIPSNDTRIVESTLKWQKFAHITNKCILLMYITPNILYNLMPLLTYFHGESGTSLDSSSSYAFIIAMHVYMVILGSSVVIVFACAENYFLTSIMYICSRIEVLQYSLDTAIQAAINKNKSIPLFGICVEYHKKILLVTEMLEDFFSFILMVQFIASTVCIGLVLFLAMQGGISFINKLYFGIFFTCMNTQLFIYCYYGQMLTNQFDILSYHGFHCQWYETPLSFQKDIKFYLARCLKSITLTACKFMPVNLESFFAIAKTSMSYIALLQSMQEEEVTN
197	Calosoma scrutator	CscrOR17	Mitchell, R.F., et al., 2019	MEENIFMHESISLLMYCGYWYIPKRNRPIFNIVLKIYCRTMLTVFIVFGICDYIEMFIVWRDMYSLMMNLSVSLLYVILFIKTKMILFDKDKVWDLIYRMYEFQQQVLNGYNEQNKVIFMDYARLLAIFTRFFAALVAFTKLMLILPGFMCILGYNKEVYAQGIVMKPVPYNTFLPFDKQKHYIWAYVVTVKYLLLTVTIVSTPGGCYVFSWDLVILSLMVCVICQLKILQNSLISLGEADVKSVYEETVACIQLHQNIIKYIEDLDALLSNIMFFDFLVAAAFLCSIGFRLILDTNLGIPEMMSCAVYLGAALVQLFVFYWPGNLIMLESVEVCNAAWSSKWYNFDKPVKQLLAVLMMRAQKPLKITVGVFYDMNLESLIIILRAWYSFLTILMQMQE
198	Calosoma scrutator	CscrOR18	Mitchell, R.F., et al., 2019	MQEDPLLFRNLKALNIIGMWPPRSAKCANMCNVYSKVLFIWFCCFTTSQFVEMYYVSDDFKELISNAGVSLLYAVAIPKVRILLFKKEKVIELVNTIRQIEHNILQMKNNKLKKIMRDYIYQNWSISRNFWLLTLWTSVGFFVRPTIESILIGPQEILLPNGTVTGKFKHHLVFSSWFPFDKYDDKYYYVAYGLQTISGTIGSSYLGIWDTFFVALMIFAIGQFRVLQCLLREIYPTYDFNEMSLEEYIDDEMHMTDEISVNKRFVECIKQHNMVLKYVKDLDKLISPVMFLDFGVCSLMLCAIGLQAILEGVNVRLGFTVEYLIAMLVQLFIFYWYANEIMLESLKVCNAAWESRWCDCNNTVKKGLVLLILRAQRPCTLTAGQFYTMSVQTFLQILK…
199	Calosoma scrutator	CscrOR19	Mitchell, R.F., et al., 2019	MKDDPLLCRNLQALKIIGMWPPKDPKYAKIYKVYSLIVYIWFTTFTTSQLVEISYIYDDFKQLTANTGVSLLYSVVIAKVYLVIFKKERVIPLVNKIREIEHTILRSNNIKLKNIMEDYILQNWNVTWKFWMLALSTILLFFIRPLLEYTLVGPQPILFPNGTETGKLKYPLIFSSWFPFNKYNGPLYFVAFVFQTVSGTIGASYVAIWDTFIVALMIFAIGQFRVLQCLLQDLYPTGDEMSSEGTDEISINKRFVECVQHHQMVIKYVEDLEELISLVMFLDFMICSLMLCAIGLQAILEGANIYMVFAVQYLIALMIELFMYSWHANEIIIESLNVTNAAWESQWYNCSNSVKKGLLLLIMRAQRPCILTAGGFYTMSLQTFLQILQATYSYVALLR…
200	Calosoma scrutator	CscrOR20	Mitchell, R.F., et al., 2019	MSEHMYLRRNIWYLSFILAWDGNLVMIFVEKFLFCYVALANLLQLVDLFVVMPDNSVFSHNVGLAILCTTVITRAYRITFFKEELKVLLHMIRVVEARVLNRNDKEINIFMKAIERHWLITRIYGVLVFCTAGAYFIGRPIEYFCNEAKITICNKVPFLYSSWFPFDSCKYYYYIYVFQIGYAILVGIYTFSIDMFIIGILRFVIGQFKFIQIGLKDLLVNKTKMDNHNLYDVYKELIEIIEHHLRMIKFVEALNKYLYPTTIIHFILCALMLCTVTLEVVMLDPRAQQMMSLQTLLAMLVELFIFYWHANEISYQSTKVATCVSECDWYQFSDPTKKALLLLMIRAQKPIQLTVGRFYSVSLNTFLMILRGAYSFFALFRELYNK
201	Calosoma scrutator	CscrOR21	Mitchell, R.F., et al., 2019	MTDIIYIRRNLQGMSILGLWDVFNIQHPMKKILFNVYGKFCYSILTCFNITQFIEMYTVKDDMLLLMQNAGVSLLYALIVVKAYTLMFRQERIGILLDKMRQEEAISLKKNETEVKIYKQFVDENWFMTKGFTLVCFSTLIMFYIARPTEYFVMGPQKINHYKVPMVFSSWFPFEKYKSGNFLTAYIIQIIASSIGTYYVAMSDTFIVSLMIFAIGQFKMIQCAIRNLHNTTEKEENMLDKSGLLDLYEKTVEIVKHHCRIIDYLEDLDGLINPIMFLNFFVCSLMIGSVGLEGIMAGPSIRLALSIYFMMALLIQLFLFYWHANEVTLESTSVGYAVSDSKWYTFSTRIKKALLMVLIRSQKPCILSVGGFYAMSLATFLMILRATYSYLALFRQMYD…
202	Calosoma scrutator	CscrOR22NTE	Mitchell, R.F., et al., 2019	FNSRIKTTLYNCYGTIVFLIFITFNISEFIEMFRVITNLPILMQNIGVTFLYVVGLLKVVTVRFRTKQLEQFFDRMRNEEKRAYTRNEEEVKIYNETVEQNLFITKSFWILCSLTLAGFFIARPAEYWMLGPQEINHYKVPFVFSSWFPFDRYAHGYYTLAYSYQMLSGIIAAYYVAVTDTFYVGFIIFGIGQYRIMQCAIKNLHISNKYSTNEQDLNLIDVYDEVLDIIKHHCRIIEYYEDLKELINPIVFLQFLLTSLMICAVGLEGIMSGLSVRFALSLDYFFILLLQLFIYYWHANEVIVESENVGKAVAESKWYKFSPRVKQALMMVMLRSEKPTTLSVGGFYVMSVNTYVMIIKTTYSFLALFRKMYARDDV
203	Calosoma scrutator	CscrOR23CTE	Mitchell, R.F., et al., 2019	MSESDVLYFRLNIKAVAISGIWNRFQFNSRIKTTIYKYYGIIVFLTFVTFNISEFIEMFSVITNLPILMQNIGVTFLYVVTLLKVGSIRFRTKRLEQFFDRMRNEEKRAYTRNTEEVKIYNKTVEQNLFVTKWFWILCFLTWAGFIIERPTEYWVLGPQEINHYKVPFLFSSWFPFDRYAHGYYMLAHSFQVLCGTIGAYYVAVTDTFYIGFIIFGIGQYRMIQCAIRNLHISNKYSATNEQDLNVIDVYEEVTDIIKHHCRIIEYYEDLKELITPIVFLQFLLTSLMICAVGLEGIMSGLSVRFALSLEYFILLLVQLFNYYWHANEVIVE
204	Calosoma scrutator	CscrOR24CTE	Mitchell, R.F., et al., 2019	MEVQKFWLQDSIKQIGILGMYSSEKLHQIRRMISKFLLALYVTTSILDMKYNCNDLEQYIEILTTFSAASATLFYFHCFVRSRKKLAVIIEILRNDFEYNEFSIEAEELSVKLVKYSQYYIYFTYVFFILLTIQSYVLNYKSNSNLHDAKANGLPTRAWYPYDVTFKPYFAFLLVIQHLSILVVLNTTISIAMCFASLLIHLRAQLFHLQADLIKVCEQEDHDVGRLILKKCLKLHYTLI
205	Calosoma scrutator	CscrOR25	Mitchell, R.F., et al., 2019	MAENEVEFLTFNIRVLSHLNLWPKHATEKGIWRTIKDFSLISSVMPSYIAVLGDLIYQLNGNFDDISGLTENLCALAAIMGTWYIVTCFVSNRDDIQLLILKLKDFKHMNSNQGNLFKTEKFAALFTKAFLVYGVIGILAYCVVPPTQIEECKIKRAQSKYSSEIPCGLVTRCWFPTGYNVSPFIQIYFIHQVYTCLVVTSITLTITALLCGILMHIATQIKYLRCMLKNACNDHANIFETRRKVRQCMVYHIMIIDYATNTRNAFTTMMLMHLTLTSFVISILGFEILSVSSISDSFRFGLHMIGWISMLLLTCYYGQTLIDESAAIGADAYSTSWYMCEVSVQKDIMMMVMRAQRPLTLTAISLGVISLETFLAVMKTAYSYFTLLLNIRS
206	Calosoma scrutator	CscrOR26PSE	Mitchell, R.F., et al., 2019	DINILLDRVIGLGALVAMVYMSECFIRNARCVRQLVEGITNFEHEFQAGRIIHVTDVHVQTYTKIWVILLYGIVGNLCYAMFPLLNIGGCERDRNSAEIVRRLDPCGLIVRVWYLFDISQQPLFQVAYCLQLIVYVYLLMYAVALIQDIRGYIIRSCSEEKTANEQETAVGFCVKYHMAIILYATNVNQDFSSTMLMHMTLMSFEISLLGFEVLMLNSRTDSLRFGMHLLGWLVLLFLICFYGQKLIDESTGIAMNAYSTNWYDSPVALQKNLLL*YYAVRPLTLSAASLGVMTLEAYLGVLSTAYSYFTLLVKVKNN*
207	Calosoma scrutator	CscrOR27CTE	Mitchell, R.F., et al., 2019	MRPLDFNIRIMRILTLWPDETSDAVTKKFLAKHILVVCTVLPSASTLFTGMLKQMSHLADINILLDHVIGLGALVAMVYMSECFIKNARRVRQLVEEITNFEQEFQAGQIIHNTEVRVQTYTKVILLYGIVGNLCYAVFPLLNIAGCERDRHSPDIVRRRDPCGLIVRVWYLFDISHPPLFQVAYCLQLYTCIVISVVVLALTMSLVGLLMYAVALIQDLRGYIIQCCSEDKTASEQEHAVRFCLKYHMAII
208	Calosoma scrutator	CscrOR28	Mitchell, R.F., et al., 2019	MTTNSELFQVNIKLMRLLNLWPPKNQNESNSWRTFKDLSAFLASMPAILPIIADFIIQMQGKYDDVLDITENLTALGALFGMLYLGACFVQNRERIMTLIERLQVFAEFGTVDEMIETEHRASLYTKVFIFYGVFGNLCYLAVPYANMQACRERRAASKYSADIPCGLITRCRLPFDYQDSWFLYVAIFSQLYACLVATMTTLTTTMFLVALLMQVIAQMQKLRRLLKQNTPIRECIRYHNMINEYASHVTQAFSSMMLMHITLTSFEISVLGFEVLMVNSRTDSLRFGMHLLGWLVLLFLICSYGQKLIDESTGIGCDAYETNWYDSPVSVQKDLRLMILRSQKPLTLSAASLGVMSLETYLGVLSTAYSYFTLLLNMKKD
209	Calosoma scrutator	CscrOR29NC	Mitchell, R.F., et al., 2019	MMDQITDATENILVSGCMVTIIHFIVCATVQRQDILKLFSMLTDFNKFSIPPDQFETEQLTALITKVLYLYGLFACVMYFFLPFFFLDECEHRHRVSKYSQQLPCGMFSHMWLPFRFDYSPLFELAELLLIYPCVCFVYIALSFTSLQFGFIMHISCHMNNFKRLLHQAIQSENAHDAMKMCIHYHTEIIRFCDHLTVCFSKMSFIHITLTSVSLSIIAFEFIQMDSLYQSFRLLLHFMGWLIVLFVVCLSGQQLIDESSSICHAAYDTDWLSADVAIQKYILLIILRAQKPLVVTTGPFGILSLEKFIS
210	Calosoma scrutator	CscrOR30	Mitchell, R.F., et al., 2019	MQEFLAFNVKSMKMIFLWPVSEKEVTSGKYALKLIIFIVIPTFLMLLSVMADFYRQVFLGYMDKIVNVTENILVCCCFLAMFYALAWFTVKRRDILNLFKLLNELNQFSILADQYEVDRKAALLSKYFMLYGLLGASSYVFMPFFFLEQCEKLRVQTKYSQHIPCGMYTRIWLPFRFDQSPIYEFVVVFHIYAGFVFAFILHSNFILLGGFVMHTISRMRHFKQSVYNAFNATNCRQALRHCVIYHTNIIGFCKHIDECFSSLCFIYIVITSLALSILAFEATQSGTIYECFRYFLHFMGWLSILFLVCYCGQQLIDESFSICDTIYDSNWPDADVSVRKYILLILLRSQQPLTLSAGAFFILSLETFLNITSTAYSYFTLLASSQ
211	Calosoma scrutator	CscrOR31	Mitchell, R.F., et al., 2019	MDEFLVFNVKCLKLMFVWPLSEEEVKSGKYALKLIVIIVIPSILLIVSVFADFYRQVALGYMDNIANVTENILVICCLIVMLYVLICFNIRRRDILNLFELLKELNKFCTPADQNEIDQKATRLCKYFLFYSMLGSSVYFFTPFLFLEQCEKLRVQTKYSQHIPCGMYTRIWLPFRFDQSPMYELAVIFHIYPCAFFPPVLIALFTLVSGVVMHTICHLRQFKQSLYNVFRATNTHQAIRHCIIYHTNIISFSKSIDECFSSLCFVHMTITSLSLSILAFEAIQRASLYEYFRLFLHFMGWLAVLFLVCYSGQQLINESFSICDTVYDSNWPDADVSVQRYVLLILLRSQQPLTLSAGSFGTPSLEMFLNIASTAYSYFTLLASSQ
212	Calosoma scrutator	CscrOR32	Mitchell, R.F., et al., 2019	MDKNRKDFVKSVINIPRKMLSFLHIYPENQNRFTNFAFAIMWFSVFGVELGQTIYMIKNFTDITEMASTCTTVSTSFQALAKLLILYMNLNNIKSMLRVLWFEFWPVDITDVELKSSLRFNARLITLNMISVYTSGMLFGCEFLTLPLRSDKRNLPFSSSLPFDWKKSPMYEITYVYQVITNAVFAVTSICGIDFLFISLMLNAISQFRILKFAFMNVGTSNVEDLNKKLDAYIEEDDENYVKHDDNDMILMRKCIKHHIKLLKFCDDLETVFSGTVFIQYVASTSAICMSSFIISLIKSSESHLISFCVGHVFQLFLYCVVGNELTYQSTDLATAAFQSNWYLTDNMQLRKNLIMVIQRAQKPTKITALGFTDLDFESFVKVLKLSFSFHTLLSSMNEK
213	Calosoma scrutator	CscrOR33CTE	Mitchell, R.F., et al., 2019	MKPGKKVVHVDEDTPKCLLETVETMLRTLYFPVTHNQWATLVFYFLISNMIVMETAHITYMVIHIKDMTKMADTCSTVSTTFQGIFKLISLYFNSTSIMKMCSIVYRDFWPTYIVRSNLRMPLNKLAKRVEILMISFYILIFFCCCLLLIPPMFLGIVELPLASYYPFNWQLSPLYELMYVWQWIVNLYGVCFVVGSHDFLFVTMMTNLIIQFRILQEVLLKIGTKQERKMNEILLECPGVEDSKYCIKEEDKLLVKCVAHHMKLLDFADIVEKTFSHAVFLQFAESVSGLCLGVFLLDL
214	Calosoma scrutator	CscrOR34NI	Mitchell, R.F., et al., 2019	HLIYMVKNITDMAAMASTCATVATSIQACSKIFLINYYSDDLTHLLNIISNEYWPADLAGPETERSILVGSRIIVAMVCIYFTISFLSCWDYMALPLVYGRRILPLESSFPFEWDASPLYEILYVWQFISNIFIVIHTMASHDFLLNSLMTNCIAQFKLLQTALRSIGTGKDKIINEKLKKFLGQPTRNYHLGPDEEEEFELLVKCIEHHNKIIXFENYLTKMLLFSMAHLVQFFFLCATGNELIYQIQRAQRETKVTAMGIANLDFLIFINVLRLSFSFYTMLSSLEEKAQYK
215	Calosoma scrutator	CscrOR35IC	Mitchell, R.F., et al., 2019	MKDAGKYPLVLAKVMLSNLCLWPMNKNVICKVLRYIMLGNVFCMLSAHLIYMVKNLNIISNEYWPADLVGIETERSILIGSRVIVAMVCTYFTIAFLSCWDFMALPLVYGRRILPLESSFPFEWDASPLYEILYAWQFCSNMFIVIHTIASHDFLLNCLMTNCIDQFKLLQTALRSIGTEKDKIINRKLKKFLGQPTRNYHLGPDEEDEFELLVKCIEHHNKVIYVCDNLERIYKKMIFLQCFLSATAICVSTFVLMKYDNYITKMLLFSLAHLVQFFFLCAIGNELIHQVRRGLLLLIQRAQREKKVTAMGLANLDFLNFINVLRLSFSFYTMLSTLEEKKIK
216	Calosoma scrutator	CscrOR36NC	Mitchell, R.F., et al., 2019	ILSELLVIRANSANFQKMMTILRQKFWQTEEIYPEKTEQHRKFYQILTRASQSYGFYFFLICVSIIIDPVLKGSREHPVELRVPDPEIITKSPYYEIIYLLQTFTIFVAAVAGTILFDILYFVMILSVWIQFDILKYRLSTINTNMMENEAYKTLKICVEHHNLLLDFLQDVQVVFTYSLLHKMLSDVFVMCFTNYLLMSG
217	Calosoma scrutator	CscrOR37	Mitchell, R.F., et al., 2019	MDIIENRKFLTPKELLQNLFKVLDLTGCNPQNQTPYYKCLWCLWLGAQLFWLISLLMYNVCCYSGLPALVENILYISIVSQVVIKFFICRKYGKDLSKLIDIILNEFWTHDNIIDQAKEKYIFVYKFLAVLLKMYRILFIISVCIITGETIYRDHYKPVTNIYTPKYIDINNELPYSVIILVLQLVTVAGCVVMVLVPYDSIFILLIGSSYVQFVCIEETLRNMVVDKNEYESDGNEYKLVKKCVKHHNLILKFLKDVQYVYSLSLMSQLCTLLLIICLSIYLLNTADEIKMRATMYATLSISQLFVYCFGGQIVTDQSLLISDAAYECNWWKVENKSFRGALIMIIQRSQREVKISAGSLFFLSMDLFMAVLRASGSFITLLQSMQD
218	Calosoma scrutator	CscrOR38	Mitchell, R.F., et al., 2019	MTTHDLALPFFTVFKYCGCDPRYSGILARFIFWLFTVTDLVFMVLTAIKCVQQETLPTFVKSYIDFIVASQTGIKALFFYIHKEKISDILSVFQNDFWPVDKIPYLTAIHNDVYRSSMRNLKVYRFILICCIIQISFFPVMLFIRAEPYGFYFFGFEDTILMKSPYFELIYVYQCFAVSGSYVLLLITYDLIFIVLGGTVTAQFDMLKHVLLSVADNEDDEDRAFDIIKESVTHHNKLLKFVEDLEQIVTIPILKQYLDAIACMGLYLYVLQLNFQFLYLFSLMTNLSQTLYFCIFGQLIQDKSSAVADAAYENNWQNLRNHKMRQALILIIQRAQRRSQITAGGFITLSFESFAGMLKTAASFLAVLRSTKEN
219	Calosoma scrutator	CscrOR39NTE	Mitchell, R.F., et al., 2019	KIGGANLTSEILICGLLNRRNCIGCNPLRRSATDKLIYIVILIFCTTFAFSSILNIYYTDNITLSLIIDNVIIIVLLIQVIVKLVICHLKSETLNEMLRTIIHEFWSICESDDSHSSRRTRMTVLNIYRKTSLAATVYRVAVLSCNVYVFVSIYAGNFAWDIWVPFDKELIKKFPYYEITVLVQLVGQCISAHFVIIPFDTFFIINMGLVNAQFRLLKEKFQGVGTVNEQKVIIKIIQHHNVLLRFLKKLKSVYTLAILFTFGIQFTVITLSLYMSVTRRSESGSLRFLTIEGAALLQMLFYCYCGQIIKDQSFSLSLDAYNSDWERFLHKDTVLGVLSIMQRAQREVEITMCGFRILSLETYVNVCRTIFSFLTVMKETLHDK
220	Calosoma scrutator	CscrOR40NC	Mitchell, R.F., et al., 2019	EVIKFITSIVKAKMISKMLDIMWNEFWPLSYTEVHNQKKLIKIYKFLNLVAKIYRLNVVGATTFFIIGSVITGNKSLPLDIWIPHKNILLTTPFYEITFVLELLLTFGSALFCLIPLDALFIIMIGVVYGQFKMLKAKLLKVGNKNDSTNDYNIIKECVSHHNLLLNFLEMLEQVYSSSILPIIGSNLCLSALSMYAIVMEPTPSRRFILSFVFIGVFVQLYCYCQAGQFIQDE
221	Calosoma scrutator	CscrOR41NTE	Mitchell, R.F., et al., 2019	NTPKSMTLARLKYMNYGGCSPINRTRAKLCLALTYVIITGLTAFLMALNLLFNKHDTVGKFVEDTIAVKYYICVFKSTLLYNMLNMIWIEFWPLDTLADNKRREKMQLLYRIIGIIVHTYKYFMILAVLAIMIQPTVNENRSFIANVWTPFAQTMKQSPYYELMFAFQLIVFPTSVFFIIIQIDMLFILMIGLVYVQFRMVKYKLLSVNEFNSDNTKLISECVAQHDMLLRFLARFEMLYSELLLPTVGSSMLISTMCMYAVVMEQTISRRLLFLSVCVAAYFQLFAYCFAGQLIQDEGIAVGQAAYECDWCDVENHDVRMALIMIIIRSQRKINITCGGFMILCLENFTKVARASLSFLTFIVNMRT
222	Calosoma scrutator	CscrOR42	Mitchell, R.F., et al., 2019	MCHLENYILEMTVKYFTVPRLKWMNYVGCNPKNQTKYRRLLCQIFVVLVCISILLSAINLMIVKHNSTASLVMDILMITGFWQLFIKITTCHIKYKTISDMIDIMWNQFWDIDILNAKEKKTVYRIYKFTAFMSNSYQTGIILTTVAYIGASALRGNKNLIMNIWFPVKNIIDTSPYYEITFLTEAVVMGATVLFSLAQFDMLFMIMIGLVLVQFHILNYELKQASPGRQSKKHKTVAECIVHHNLLFEFMSKMEYVYSTVLLHQLGTNLLLSVLTLFALLIEKNLLQIISFLFMYFVSFGQLFIYCYFGQLIENASDSVSNATYLCNWTNYPDHHYRMSIMMIINRSQKTINMTMGGFMVLSLESFTRISRMILSFLTFIINVRSNKD
223	Calosoma scrutator	CscrOR43	Mitchell, R.F., et al., 2019	MPNEILKAGIDLMRIIFINIHSSNFVLVSLIVATPGICFILINVYIVFSSSIKEIDTIVNFLDSTVNVVQFLNTLLVFLKHRKLIRNAINNFNETPPFEQLLSERENLLRKHTKYARLYAKCHKYTLYTVLLCYILRPIVFRQREFPDFYIQSDSIMQSPYYELVYVYNVVNLMITVTFILAGDMIIFALVTKLVLNIDALKSYLRRIDLDQIQTQDDETKCMKYISRCVDYHNKLNCCAKDIGKLLMPICTVQVSSAVLTICTALYNLNNRSFNSNNVEYTCVKIVGYCYDLLIYLFIGTIIKDQLCSIGDAAYECNWTGKTLPKIRKALVLIIHQAQQEICFVVFGGVRLELPSFIKLVQLSFSINTLLQTIKGKTQ
224	Calosoma scrutator	CscrOR44	Mitchell, R.F., et al., 2019	MSRAIIPEALRWLNLTGLNILEEKFYIRGYIMIVVSSACVVFEFLEMFFNFSNVDVVAGVIEVFAPVYLSLIKILMMAIHRKSLSRINHNITTFWPTSMFGSELENELEYIFITVKTMLSGYRWLAMTTTSMIIPLKPILTGKGLPIDIWQPIDLMVPPYYYIIYFLESCVGYFASVVNIAIDSLYVSYITHVIGQFILLKKGFNSIDVKNVETTKDEDVCLEEMKKYVQHHNFLFEMIEEIQVSHSLTFFNIVGTGILSICIDLYSLASVNGEPDILRMVKYVFQCSFFVFLLFAYCFTGNQLTHQCLSVSDAVYESEWYYKPVPRIRKCVIMIIQRAQITTKLTAGGLVTLDLENFVRMLRLAFSFFTLIRTQAQENM
225	Calosoma scrutator	CscrOR45	Mitchell, R.F., et al., 2019	MKNPATEFGILMLRLNGQNLKNDTWKSKLISVLHLLFVGGMFTLGILRPVFNYQGIEALAESFDTISNYFEYISRLIMYRYYLKPLKQLIRFDDFWPMNYCGLKMEQKQLEIYNQVLKAFKILFSLGIILLIASFIKPFFYNDRVLPYAIYFHGEQFLQTPYYEMIFLWQFLNAYIIFTLVFGFDSLFMSNLAFGYCQMLMLKHELTKLKIQCTEHNLDEENYFTKMKEYVCLHNRILKFYHMVNQIFSLTVLAEFMVSFLNICMSLYLMVNRGFTGLDVITVRCLMTIMANVWLLLMFCFAGSMVTSQYETIYNAIYDSEWYMGASKSRRIRKGIILIMQMSQRQLGIRPCRVFSLNMETYATILRLSFSFYTLLKSVS
226	Calosoma scrutator	CscrOR46PSE	Mitchell, R.F., et al., 2019	MTKSSLADIDLKVLRMIRQDPYGHEGIKNFIVFVAILLLTVVCALGIMAGYIYYAGIETLANVLFMESSFYQFGWKMFTYQYHITMYHKLFRIIEQEFWPDDKFGDAVKDKVNFIRNGAQLVVRIYKMVVAISMPIVFIVQPMIHNTKRQVPFPIDNIVDLNNTVQYISLYATQLVVCLYGVPFLVGFDILFVCLVMLAINQLYMLKYAFKTLNVA*VKTVKEEGECYDKIKYSVTHHNMLFAFIKDINKIHSLLMFNQFVACVTTLCGILYSLTDVEGISDYARTTQYVLCVSCFTTQLGLYCVAGNEITDASLAVGDEMYQSDWWMQHLPRIRHATQMVIMRSQRPQRLTAGGILVLNYATFAAIIKSSFSIFTLLQSEMMKLH
227	Calosoma scrutator	CscrOR47	Mitchell, R.F., et al., 2019	MKDEYLKLQKLGCRFLKFGGMGIDINAIVVYIYAIFLSVLTICLLILAVLEVMWNYKGLDTLTNILETICLNWAFLFRVFVYIFNFRKIQNLLARIDNDLWPIDKFGKELRDRIQAIIDIEVKWIKRIANFVFFSITVSLFKPLFVYPRMLPLLCYSIIDINDTVNYFLMYLWQIFLMYIQIILLLGWNMMFMSFTTYLVTQFSMLKHAFKTLSSEEDEDKCYENLKEYVDYHNKLLELVNEVKDVFYIQLFLQVVTLTVSICIQLYFLSAAKYSDIANFTKTICYTGDYLVELFLFCFAGSVMTKACEVADDTYNNGWEGKSQRFKIATRMIILQSQVPQVLKGGIFEINLYGYTNFVSMAFSVYTLLKSFREKNF
228	Calosoma scrutator	CscrOR48	Mitchell, R.F., et al., 2019	MTEILLFPTVKKIWNFLGYNFEKTTWFMRFYTTLAFFIILTVPILGAMLLILEEINLNSFADTFESCGPNYQLLSKIAINRFEMETIRYLLKQMEEKFWPTNKFGPVIEQKQMQTYKVVNYLYKTYCYTMYSCGITICARPLFLEKRRYPLASYNIVDISNTYFYCFLYSFHIFDFIYGVFTFLAVDGLFAVFVINVLFQIRMLKCGFESLKLNEIKTKEDEDKRYQRLKEYVDHHNVIFEFIERMNKLYSVQMFNQFLGNTASICMGIYIISATGSDISTQIRSSLIIMTFISELAVYCIGGTILTQACLEITESMYYSGWEGNNSKRIRTACHLIVMRSQKQPTLKAGGLFDINVISLISVLQTSFSFFTLMNNVKNDM
229	Calosoma scrutator	CscrOR49	Mitchell, R.F., et al., 2019	MDITYFPCKLLSLAGQNIFGNRLIFTVFGSSVIISCFVLGLLEPILNFKGLETWAGALEIGGPSWQWITKMIIYKIHTKLFRRLIQDFDIFWSIKSQGVEMERTLTSMYRIIEKSFKIFFVCSAIASTLISIRPILTFQRQLPILAYNVIDFNQSPVYEIMYIWHCVYSYFITTFIVGFDGLFFVLCTCAVGQLTLLKHALRNLKGPMVHNHTICRRYIKTYVRHHDFILQYLKDIKAIFSLLLLNQFLSSVICLCMAIYLIYSEGFTDLVFVFRCGLFATAGVLQIFIYCLIGTLIKAEIDTVPDAMYESDWWSGDTMQLKKAMLFIIQRSQMSKNFRAGGMIDLDLQSFTKILQMSFSFFTLMQSSNTKNSH
230	Calosoma scrutator	CscrOR50NTE	Mitchell, R.F., et al., 2019	QNRIVFNTVHACLMLFWLILSILKPIMCREGLSGWMSSFEMINPFIQWSSRLIVLKYHKKTIQQLLKDLEEFWPLDTFDKKTELKLKRICRIIMKMLKIYTFSAFATIFSMNLKSLSTIGSTWEFPVTIYAIVDFTNVPYYILTYLSYVGQCYTTLFIITAFDGLFMTLLVSAAHQLSLLKVALKSLQFDTRADAIMSYTLLKKYIKHHCFILAFIKKVKEIYSFYLISQFLISVISICTPIYLFYKTGVTDVVTIFRYFCYSLACALQILTYCITGHQVKIEIVSVADAIYEADWWKSDIIAIRQAAVLIIQRSNNVSTLKAGGMVDLDMQSFINVLRMSFSFFTLMQSTETKKL*
231	Calosoma scrutator	CscrOR51	Mitchell, R.F., et al., 2019	MDLVDYPLKMIALSGQHLREGRKRIILTTLHFLVLTYWLVVGMLKPIMHHSGFIGWVGSFETTSQFVQWTTKIMVCKYYRTGLVKLFKDMHEFWPLDTFDKKTEQKLKKRCLYITNMVRIYIWSGFVTVCLMNSQPLFTIGKTWDFPVPVYWIVDFSKIHNYMLAYLTYLIQSYPSLFFIIGFDCLFMTLMISASHQLSLLKTGLRNLKFDTTADAIISNDTLRKYVKHHVFILSFIKEMKEIYAFYLISQFLLSVISVCTPIYLLYKTGVADVFTFIRYVCYSFACSAQIFVYCLAGNTVKTEIVSVADAMYEAEWWKTDIRAVQQAAVLIIQRSNNVSTLKAGGVKDLDMQSFIDVLRMSFSFFTLVQSTEAQKIKDV
232	Calosoma scrutator	CscrOR52	Mitchell, R.F., et al., 2019	MHFPTGKYNIEDINDLQLLKKMCTIEYTTKHLIRFIIWYTNGLMIVLMSTLQEVMFLQPETTLQTTLECAVPLAIVIQMALKNLLYAHRHKKILSLKEYIDTNFWPLSCTGDREFEKDIRKDVKILEYACAFHLFSTFFSVVFYCQYPLMEYGPDEVPMPLKIWVPYDMHTPWKYYLTKYLITYNALLGLVILIAFDFLYLFFVVHTSIQFKILRKMLQKINEVEGYDDIADVNLINSVKYQEVINNRINICIDHHSKLIWFGNEIQSFFSVPVALQLLFSLGCLCLSGFEIIEEERVFKKFKWSWYFNGIVTELIFYCIAGSYLEYQSEKLLPTSYQSQWYVGNVRFRKKLVLLEKISLERIVNISAFGVIPVGNISLLQLFKIAFSCITVLQAMNKK…
233	Calosoma scrutator	CscrOR53INT	Mitchell, R.F., et al., 2019	MYYPTGKYNIEDIDYLKLLKKMCTIEYTTKHLIRFVIWYTSGHMIVIICLLQVVLFLQPETTLQTTLECAVPLAIVIQMGLKNLLYAHRHKKILSLKEYIDKNFWPLSCTGDKEFEEDVRKDVKILEYACAVHLFSTFFSVVFYCQHPLMEYGPDEFPMPMKIWVPYDMHTPWKYYFTKYLITYNVLLGLIILIAFDFLYLFFVVHTSIQFKILRKMLQKINEVEGYDDIADINLINSNKYQEVINNRINICIDHHSKLIGCLCLSGFEIIEEERVFKKFKWSWYVNGIVMELLFYCLAGSYLEYQSEKLLPTSYQSQWYVGNVRFQKKLVLLEKISLERIVNISAFGVIPVGNISLLQLFKIAFSCITVLQAMNEKIEA
234	Dendroctonus ponderosae	DponORco	Mitchell, R.F., et al., 2019	MINKFKVVGLVADLMPNIRLIQASGHFMFNYYADNSGSLHILRLGYCCMHLFFVLVQYGCIFGNLVKEKDNVSHLAANTITILFFTHCLSKFIYFAARSKLFYRTLGIWNQANSHPIFLESSNRYHALALKKMRSLLYIILFGTIFSASAWTAITFVGESVHFIKDPDNDNETITEEIPRLLIKSWYPFDAMSGMTYYVALVFQIYYVFFSLFQANLLDNLFCSWLIFACEQLQHLKEIMKPLMELSATLDTFVPKSADLFKSPGSATSQDHLIENDFNAKNDDLKGVYSTRQELGNLNFRSGALQTFGQGGGGVGPNGLTKKQELMVRSAIKYWVERHKHVVRLVTAIGDAYGVALLLHMLTATVMLTLLAYEATKIDGLNTYAATTLGYLLYSLAQV…
235	Dendroctonus ponderosae	DponOR1	Mitchell, R.F., et al., 2019	MCLINFLSYPRKILLIGATWPKYHSSLGYKIRRTVTLANILSLLLCLSYNASFHMGDFVQFSESLYMLISVVNAFLKIVLLTLNGKVFLKLIGMLETPSFKRFETLYKKIVKDFLKTVKAVEFFYWIEVSGTVLFLSLFPIFESEALPMDFPHFNNGTFHYPFYIFEAFSLFVSAYDNMAVDLLTVGIISIAAVQLRILNQKLVDTDKNIKNMPNYSVGNVERLTIGYLTECCIHYSDIEKYVKSILEVFSVIIFVQLGTSVVAICNAGMMILSVKLASIEALSLFFYIVTMFAQLGMYCWFGNFVYVESLEVTTSCYLSHWDERRSAVRKTLFMLMERAKKPLAIRAVKFATLSFDTFIAIIKWSYSYFALLNNSMKN
236	Dendroctonus ponderosae	DponOR2a	Mitchell, R.F., et al., 2019	MNLSKFIEFPRKTLVLTGSWPQQHSSWPYLSRRIIVMTSIALLLLALVYNASFHFDDPIKLSESLFILISVVNVFLKLIIMVVNEKVFLNLIARLETSTFIKGGILYQPIYVKFMEIVRPVYVTYFILVCGCVTFRSSFPAFDNKKFPLDFPHFHDGYPHYVFYFFQVFSLSSVAYDNMAIDLLVVGVVSIAAVQLQVLNSKLRDTKQNVQFLPNYSISNHETLTVGYLKDCCIHYSDIEEYIKCLLDMFSIIILVQLGSSIVVICSSGMVLLSLKPLSIEAISLYFYLITMFTELGMYCWFGNFVYVESLEVINSCYLSHWEERGPAVRKTLFMLMERAKRPLEIKAVRFFTLSFDTFIVILKWSYSYFALLRNWMAD
237	Dendroctonus ponderosae	DponOR2b	Mitchell, R.F., et al., 2019	MALVGFIAFPRKVLLLTASYPQKDSSWSYKTRGFASLTISVLLLLTLVYNASFHIDNFVALSESLFICMSVINVLLKAIMLSVNQKTLWALVGMLETSTFTRNKVMYQSIISNFLQIVRVVDFGYFTVVFGSLLFRNLFPAFETGSLPMEFPHFNDGYFHYPFYFFQSFSLLLVALNNMALDLLVVGAVSIAAVQLQVLNSKLRDTKKNVHVLPNYSMEDEEALTIGYLKECCIYYSDIEGYIKCLLDMFSIIILVQLGSSIVVICSSGMVLLSLKPLSIEAISLYFYLITMFTELGMYCWFGNFVYVESLEVINSCYLSHWEERGPAVRKTLFMLMERAKRPLEIKAVRFFTLSFDTFIVILKWSYSYFALLRNWMAD
238	Dendroctonus ponderosae	DponOR3	Mitchell, R.F., et al., 2019	MSVLGETTQIKKKWRSSIAITEKVLVITEIWPNDDTSLYRTMKVVFITIVCIVFNLTVIDELKMLAIRQDYKTLSMHLSTFGLYIGFSVKIILFQFTKHGPLKNMLDSMDSPIFHAYPPEMQKHQDNCIRVSNLIGKFFVYLVGGTILFYLNKPFYSSYPLPITFSHPLTTTTFYLLLTLQCVCSFYLIMIGICFDMLVMGLANVATAQLDMLIEEITTFTPTSIETLEKEEHRFIKRCAERHNAIISYVNSIEDVFTYIFLAQCVVSVTCICNGLFQLTHVAPVFSIHFYYNCIFTFNVLFEIGICCWFATLMTNKGNDVADACYNYNWLHSSSATRKLLLIMLCRSQKPLFITVGKIIQLSIGSFLSVLKTAYSYYALMQHLYDKTSQ
239	Dendroctonus ponderosae	DponOR4	Mitchell, R.F., et al., 2019	MNFEELFKVPKLILNSFGLWPQTNRSLPAKIRRFLSIFLGVTMSILLLFECYILNNIDSTFELITVSIPPISTLLKQLAFCLNGDHFLAELIFLREPALTSVPRHLENQMKRHLNLAKYFGDRYLLMCLASAVGYNLLPLITDKPLPIPFTLLHASLYQPGIYLLEICYLLNGTANNCCLDYLALNCMCVIRGQICVLNGKLREARVICKEEKDLNVELVRYISACVEQHAKIIELVELTEKVFSEIVLIQYLTSIAAICIIGFRMVTVDLVSFPFLLMAAFLLCMFCQLGIYCWFGNEIILQSLLTREACYEFDWINADLQVKNMLLIIMERSKRPLHLTAGKFSILSLDSFTSVINSAYTFFAVIQTKYSQSSSHNL
240	Dendroctonus ponderosae	DponOR5	Mitchell, R.F., et al., 2019	MDFIQLFAPFKLILNISGFWPQKNPKPIVKVRKVFTLLVNLFFCLSLSIQCLFLRSQIEEFLDVLTVITPPVAYLFKQIVFFGHSSAFLTLMDFLKDDDLVSIPLHLQKQISDSLQVAKIIGVGYQACCTMTILFIVIWPMFTEHQLPVQFTLFDLGDFYAFMYLLQIFALANAAANSSSLDLIALTLMCIVKGQICVLNDKIRSLGEINASKGHGAQRVKYVSGCVLHHTKIIELVALIENVYSQIVLIEYLTSMVVICNIGFQLVIVELASFAFLLMLTFLVTMLCQLGMYCWFGNEIMLHSAAIRDACYESDWIHSCPQVRKMLLMIMERSKRPLYLTAGKFSILSLNSFTSVIHSAYSFFALMQRMYGKSTTF
241	Dendroctonus ponderosae	DponOR6NTE	Mitchell, R.F., et al., 2019	PFEFLYAYATDRFVLKCWGIYPFTPDKWLRNYILRFLTYLLISTYFFSTAAFIVKNFDNVVHLVQALYLLLTAFDLKVKVVILVIYCDVFSSLEGYFFHSSLYDTSEEMLLYMKKKVEETMKLLTVYRVWVAITLLAFIGTPFLTSAGTLLSAALFPWKIHDTKSYMFTLFIQTWTSIIGASVCVTLDCTFAIFSTIVKMELHLLKEKFKTMDFSSTNKQIKYELKKNMELYDNIVKITFAIQKIFNYVLLSTFINSIILICLTGFLSTHTVIDEQADLSEKINYVYTLGYFGYLLFQVSVYCYYGHQIMTESSDINEAIYLSNWYVSDKFIQKDLIILRERLKRPIIFKAGNIFPLTFPTLIQIFKSSYSIFALLQQMD
242	Dendroctonus ponderosae	DponOR7	Mitchell, R.F., et al., 2019	MANLKQALQIYDICSFLEGEHIRLGIGGFYPRRIKRTFIVNLVTVFAYIITIAQMAVVMNFVLSITDIVTITEVLLFSMTQVGFVNKLVNFHRNSRKVATLDELISQDIFTRVTVAEMDIMKTSFQRCQKVLNIFLVSCFGVTLLYGVVPAVNGIMTGTKMYPFPGKFPFNPDDYFVLIYGGEVATVAVSAWNNGAMDCLFTKHTVIATTLFRILRKKIKDLHYNTNEGERPLENRIKHCVRYYNEIIKYVSAIENIFAYGILVQFMCSAIVICLTGFQLLVVASESGQSGLLVVYLFCMMFQLVLYCWYGHMLMEESNRITEACYAINWHEMKIGQQKMLITIMERAKKPIALKALGIFRLNLSTLMTILRSSYSYFAVLQQIYRK
243	Dendroctonus ponderosae	DponOR8	Mitchell, R.F., et al., 2019	MIKQPSYEVYATDFFSVNRWILKCAGLWPPSTPNRVVRRLYQLYTIGVFLFVNLWFTGTEFVSLFYTYKSQYELIKNVNFFLTHFMGAVKVILWYFYGHLLRDIMNALESPQLHYEGYADFSPHRISHLHRAIGRRYSLLFLCLAHATLISSYIPPLIAVAEYLNQPQGGLQKLPSRLPYFCWMPFSYDTPGKYLLAVAYQAGPMFSYAYSVVGMDALFMNILNCIAENMVLIQGAFKTVRERSTLHYCVGALAPPCHAIREHPLVLRQMDLETKKIIKHLQITLRACKHLEGIYHIITLSQVTATLFILCTSLYLISTASPFSKQFFAELVYMMAMLFELFLYCWFGNEVTLKYEQLPMHIWESQWLATDDCFKKQMIFTMLRTNRPVYFTAGKLARL…
244	Dendroctonus ponderosae	DponOR9	Mitchell, R.F., et al., 2019	MDTLGPALTKVRLRLPSLDIPDSKGTDYPKNLYSAIDRISFLCGQAKLSKNRSWILRFAYSLYSYTLIIIAIMFIISEIITFRKSLTELTTVLSEIGMMFTHLVGMVKFWILIHKRDEIEQVKNKLRDVQFEYVGIDDFQPGLKMRKEKLFIIIISTFIFALYNFVGISAHISAASMMYKYTANGNFLGNTTCETFVPYYFYYPFDVSSPSSCHYLLFYMDLSLDIYASYIATFDSVFVILLNLLATQLNILGDALRTIRKRCVKRLQMKVDSSSLYDADNPLLENEMYNELTHCTKHLYLLLEVGNDIESIFTFLTLLQTIASLLIFASCLFVAARVKPTTPIFYSQLEYFSAVLSQLTVYCWFGNEITLASSAIPYSIYSSDWFSSSERFKKSMLLT…
245	Dendroctonus ponderosae	DponOR10NTE	Mitchell, R.F., et al., 2019	KCVHMKFVRRTMLLLGIWPIKAQGFTKRFYETYFWITFAYYIAFNISGLTMAMLTWSHNYLITANSMAIVIEYVSNAYKVLLLKSQTFKDLLHEIADSERNIFDSNDRDFTDIYAKNTEKNRKIVLFYTIMGTTGISLYFITPLVSNAVTPLGFNNDTGVVNHHFIIFSWFPFDPDRHYSAAYLIQFTGCLFGYSYIVHCGAFYLSILTFIAAKLKILQHLFVHFSKYSRQMENAYELNEEQAQFVLLRLLIQEHSKIIDFVKRTNNCIKLYTLINFLVSSFQLSLVAYQIFKLPPLQQVTVFSYFITLITQLILNYQAAHAISIESQNLAGSIFKGDWHSYSPKILRILQLVCMRAQKPLAMTLHSFANVQVNLLIKIFKALYSYICLILKT
246	Dendroctonus ponderosae	DponOR11NTE	Mitchell, R.F., et al., 2019	NPPAVYHLSFARKMLLMLGIWPLNRGDWLEKLYELYFLTTFIYYIAFNISGAALAILTWSENYLTTASSMGIVIEYMSNAYKVAIFKSATMRGLIREINEKEQQIFESDNQKVKRLYMKNANENRKVVLSYTVMGTVGISLYFLTPLVGNALIPLAFNNETGIQAHYFIVFSWFPFDPNQYYWAAYLLQFIGCLIGYSYIVYCGVLYISILNFIKVRFQIIQHYFINLSDYGEEYEQLYTVDQEMAQFLLLKVLVKEHLQIIDFVKRLNDTMQFFTLLNFLISSFQLSLLAYQILQLPLIQQLPVLSYFTTLNTQLILTYQAAHMIVVESSNMADSLFMGNWHTYSPRTLRTLQMICIRAQKPLAMTIGPIAQVKVTALIQIYKALYSYMCIMMKI
247	Dendroctonus ponderosae	DponOR12NJ	Mitchell, R.F., et al., 2019	LIPRGNHLAFVATVCMCAGLYPANLLSANHSTAIAYRMYNNFLKLLMVLCFISSYTQLYILLSAQELRYEEIVKNISISLLLILMLLRQMFIRYSPDVARLLSMVGSAERLYGETEDFAVWRIAEKERLFFKRHFFAYVAVLCAICVEYMVMPFYYQEAGAQDATGISKPFLLSLWFPFDQHVYYWETFCLSSFFIGLLVLSQVTTDALFFCLIRHPVVQLQMLQHYFQHFEHYSKRLEEQEEVEESVSYIRMFEKCIQMHWRVIEFLDLTNKNFSGMMLMDFVQSSFRITSICCVMGMSKSVDFMVLVFTLSLLTLTFVRECYIYFSGSQVIFLSCGLGDLAFETDWYRQSRHFKFMLQFFIQRSQKPLKLKIGPLADLSLGALLSILRATYTYLTIV…
248	Dendroctonus ponderosae	DponOR13	Mitchell, R.F., et al., 2019	MYNRNQRFFVARICKLAGLYPVQLLPADENLRKLYTVYYHVLVVLFFICLMSFFAELFRLLHAETVIVDDILKSFSLATPLVVTSFRQGIIRRSPDVRKMLKNAGIVEQRVYEENDPEVVKLFEKAGQVSMLYYLYYVVATAFLSLISILEPMYDKHRVFSGNATVSPGKTPLPLWFPYDVQAHYWETFFLTILLVWAVVLFQVGMDVLFFYFIRSPVIQLEILHHYLKHFNYYTARISVEPGNVASNIMMKKCIEMHQKVIKFVDIFNENFSNIMVLDFVQSSLRLASICVVITMTESVTVSSFGFTLIYLWISIIREYYIYHSGNEIIFLSSELVHSVYETDWHEENRQFKYMVAMFMVRAGKPLNIKIGPFGSLGLPAFLSILRASFSYFSLVTGT…
249	Dendroctonus ponderosae	DponOR14	Mitchell, R.F., et al., 2019	MYNRNQRFFVARICKLAGLYPVQLLPEDENLRKLYTIYYHVLVVLFFICLMSFFAAVFRLLHAETVIVDEILKSFSLATPLVLTSFRQGIIRRSPDVRKMLKNAGIVEQRVYEENDPEVVRLFEKAGQVSLLYYLYYAVSIVFLGLVCMLEPMLDNEQVFSGNATTSFRKMAIPLWFPFDMQAHYRETIFLTILVFCILAGFQVSMDVLFFYFMRSPAIQLEILHHYLKRFDYYTGRMSVEPGNVASNIMMRKCIDMHRKVIKFVDIFNENFRNIMVLDFVQSSVRIASLSAVIIMNESDSVISFGFSLIHFWMALVREYYIYYAGNEITFLSSELVFSVYETDWYKENRQFKFMVKMFMVRAGKPLNINIGPFGNLGFPAFLSILQGSFSYFSLVTGI…
250	Dendroctonus ponderosae	DponOR15	Mitchell, R.F., et al., 2019	MFIRNQRAFVARTCKLAGLYPVQLLPEDENLRKLYTIYYQALIMLYFICLISFCTELFHLLRAEKATVDDILKSISMTTLFAMTALRQWVIRSSPDVQKILRKAGNVEQRVYEENDPEVVNIFERAGHVALLYYIYYAVGTVFLCLGCILEPLYDNQKVFSGNATAFSRKLPLPLWFPYDIQAHYWETFCVTILLICLLVVFQVAVDVLFFYFIRSPVIQLEILHHFFKRFNDYTGRISVEPGNVASNVMMRKCIDMHRKVIKFVDIFNENFSNIIVLDFVQSSFRLASISAAIIMTESFTVTSFVFTLIFLWITLVREYYIYHAGNEIIFLSSGLVHSVYETDWYIENRQFKYMVKMFMVRAGKPLDIKIGRFGSLGFPALLSILQASYSYVTLVRGI…
251	Dendroctonus ponderosae	DponOR16	Mitchell, R.F., et al., 2019	MAIFPNCKFLNLVMKCATLLGLFPHQFLFKKHYYLQQGYSIFSKITFVVFTLILLSTYMQLLVIVCAKEIDVTELSKNLIITPLFTITIIRQSIMYKSGFKRLLEHILEREQWMNRYANDNQLNFIEERSANELNRNIKIYLGMMIITELSYTIRPLLDPATETLIYNNTVLVKSLPLSIWLPFNKVDHFIAAYVCHIIYTIFGSSYDTFGEFVLISVLVYPTTQLKGLKHVLKNMEFYQEKILQHYTHISKEDAAIVVLRQSIQQHKIIVQYVSDFNELMGTCLFLDFIQSSLHMACVLAEVLTEDVTSMQLVSVIAYLVILNFRLFLYYYYANELTVLNQELAVAIYQSKWYQYSKKVGFMTFMIIMRNQKGLKYKLGLFGYMSLNKFISILNAAYS…
252	Dendroctonus ponderosae	DponOR17	Mitchell, R.F., et al., 2019	MNSKVNQAEKLDPVDKRSKVFPSSDFLRLYAIFTGQMGIFPWQLMFERNKTYQNLYNLYSKLILSYYMYVTVSMWLALVFLCLEDTLRIPEITKNITVSVICTVTIIRLFVMKLHPAFLRNITFIIDAEQYILSSNDAEVHRIYKNCKIISNRHTIFFIVLSYLMALFISLRPFFTDAYEINYKNESLQITSLPLSIWVPLNEQEHFLSVYFWNVLNNLVMTSIVLSIDIITFLLLIYPVGQLQILHHILSKFENYKNRMKLNYPGLDDDTIGAITLKACIDLHRNIIAYVDDLNACMNIFMVVDFAQSSLLLTSVFAQLLWVEPSITFYGFVFMYVTYLNQRLFMNYYYSNEVWLLSENLNLSVWKSNWYEQSHYVKFMIYFFIMRTRKSLKFKIGPF…
253	Dendroctonus ponderosae	DponOR18NTE	Mitchell, R.F., et al., 2019	CEHLKFPMICSVAFGCFPWEFYFPDNKSRRRAYEIYGRIMFAYYIVFIFTIFVQLVVMLKRPDFDIDAVCANMCVTLINTVTLFRQLVFHFNPKFKKIIQKVIDMESQVYRKGDEKICSIYTKYVKGINKSLKLYFCFIGSLLVIFCVRPLLADPVEQRVGDEVKLVRPLPQSSWFPIDTEEQYLYVYTWGCINCMISAFFVTCSDLIMFALLTQPMGHLNILHEILQNFDEHKRNFALRNQIVNDDIAAYWTLVDVIKHHNEIITYVNEINDCMSFVMLCDFLQSSLQVACILTQALENDIDVFLVLFMISFIGSMFLRLILYYHYGNELLTTSQNIALSAWQSNWYDQSPQVKIMMFTVIARAQKPLKFYLGQFGVMSLQAFISVLRASYSYMTLMY…
254	Dendroctonus ponderosae	DponOR19	Mitchell, R.F., et al., 2019	MAIYPKCRLIQISMISSSLVGTFPWQFMFQDNKILKNMYAMYSKLMLGYFTLFVFSQQLELLILITDEEVMRNAIFANISVTPIYTITLAKQLIMMLNSSFRATIKQIIDTEKCKSPIEDDEVFEIELRIVQRSNKLVKYYGLMMFVLGTLYCVKPILMTPNIVSSGNTTKAIGFFPLSSWFPFDEQKHYPYAYMWQTLSLLQGTMYVTTTDILMFNLIVFTAVQLRKLKHLLKNFVHYKERFMTLYNIVDDEQAAKITLIYFIRRHKEIIEYVRLFNESMEIVMVFDFLQSSLHIASVLPEVLMSEISLMVVLTVASFLGSMLFRLSLYYYHANNVIILSAELSYSIYESNWFDQTPKVKQMILIFMLRTQEPLTLRIGGFAVMSIESLIAILKATYS…
255	Dendroctonus ponderosae	DponOR20	Mitchell, R.F., et al., 2019	MAIYPKCRLIQISMICSSLVGTFPWQFMFQDNKTFKNMYALFSKLMLGYFTLVVFTEQLELLILFTDADVMTNAIFTNLSVTFLYTITLAKQLIMMLNSSFRVIIKQIIETENCNSPIEDDEVIKIELKIVRRSDKIVKYYGSLLVVLSMLYLVKPMLMTPIIVSIGNTTTVMRYLPISSWLPFDKQEHYPYAYIWQVLNVLQGATYVTSTDILMFNLIVFPAVQLRKLQHLLKNFAHYKEKVKTLYNIADDEQVAKITLVYFISRHKEIIRYVRLFNESMEVVIVFDFLQSSVQIASILTEVSMSEFSVMVVVTLASFFASMIFRLILYYYHANNIIILSAELSYSMYESNWLDQAPKVKQMILIFMLRTQESLTLRIGGLGVMSIQSMIAILKATYS…
256	Dendroctonus ponderosae	DponOR21	Mitchell, R.F., et al., 2019	MAIYPKCRLIQISMISSSLLGTFPWQFLFQDNKTFKNMYAMYSKLMLGHFTLFLFTAQLQLWILITDEELMRNAIFANLSVTFIYNITLAKQLIIMLNSNFRATIKQIIETENCKSPIEDDEVTNEIEFKMVQRSDKIVKCYGFLLIVLTILFFVKPFLMTPTIVSIGNTTKVIRDLPISSWLPFDEQEHYSYAYIWQVLNALQGSTYVASTDILMFNLIVFPAVQLRKLQHLLKNFAHYKEKVKTLYNIADDEQAAKITLVYFISRHMEIIQYVRRFNESMEIVMMFDFLQSSLHIASILPEVLMSEFSVMVVLMVASFLVSMIFRLILYYYHANNVMILSAELSYSMYESNWFDQTPKVQQMILIFMLRAQEPLTLRFGGFGVMSIESMIAILKATY…
257	Dendroctonus ponderosae	DponOR22	Mitchell, R.F., et al., 2019	MAIYPQCEYLKIAMICCSLLGIFPWQFMFEGQKRYQSAYAMYSKVMLGYYIFFLISAYIKLFILLNTDDELQMDAISANICITFIYSITITRQLIMKNSTGFRSLIKHIIDTENSVSAIQDSEIDKIRENAVKESKRKSKWYLYILCVVTLQYILRPAMVDSKMIKVGNMTKIIKPLPLSSWFPFDEQEFYKVAYVWQVLDSLVGASFVTYTDILMFNLIVFPIGQIKKLHHCLKNFEIYKENHKILYNITDDEKAGEATFIEFVFRHRQIIDYVTYFNDAMGASMVFDFLQSSFQIAAILTQVLGNQITWVMFVFVSTFFVSMVFRLILYYYHANDVMYLSQRLSYSIWEANWFEQPNRLKRMILMFILRTQKPLTYRIGIFSVMTLQSCIYILRATY…
258	Dendroctonus ponderosae	DponOR23	Mitchell, R.F., et al., 2019	MLLPDNQLFQIPMYLSVLVGIWPIILTESKWLKKAYRLFATMLYYYYLEYICRAYFQLVLLVRAEHLNLEEILGNLCITLIYTVSMIRLRAFDTQQIKTLFSTIVDAEKLILQDPDPEVRKIYLAVVRRNKVSHFVFFICGWMVSFLYFLHPFFMELPTMKVNNETITLKTLPLSTWWPIDVQKHYWTAYCWNVFDGTLGSSFVIDSDMLAFSLVVFAVCRLDILSYRLQRLQLAGGQTSQQVNWEIFRNLIVQHQEIIAYVDTFNDGMKYVMLFDFLQCSVQLATITLQLLVMKINFQNVLFVGVFLITMVMRLVIYYFNGNEIIYKSQQLAIDIWMTDWYKQSHNVKHMLLFFSIRAQRPLKFLIGPFGVLSLETFITIIKATYSYMMLFVNTSK
259	Dendroctonus ponderosae	DponOR24	Mitchell, R.F., et al., 2019	MKNDFFGFCIPLAKYIYILPDITPQDRTKPLLHKICAVIIYVLALFCYFSEVVKLYQIVTGEYFVYDELIRNYTVSYFHFTSLIKAINIKGAISARAFKTIIGFEDNIYNGEDEDIRKVYKASVTPIQRVRKYYMAGMVMVVICYACAPAFRDPIEIQRENETIRIRQLPVSAWSPVEEYFWLDFVWKSLVGAYLAYFFVTTDLILYSFIAFGACQVRILQHYIHNFNRYCEEIMHTEGVPKNESARLLQKQLIAMHQDVISYVNMINGSIKQLMMLEFIPGSVQLAGMLYQLMTNLNAIQCIFLGQFISCLIARIFIYTNSANDLSQLSQQLAADWFEIDWIELPKDIKMNLNICILRCQKNLCITVGDLNAIDMTTFLTILKGSYSFLTLLTTI
260	Dendroctonus ponderosae	DponOR25	Mitchell, R.F., et al., 2019	MGNDFFGVCIPLAKAFCIMPDLAPSTSRKSLLDKIYAFLIYFLVLFCHITELFKLYQIVTAEYFILDEFIRNYTVTSFHFTTIFKIVFIKGEISKRAFREIMEFEDAIYKSLNDDIHQLYKACIIPVQNSRKYYLAGFVLVVAFYLAAPLFRDPIQIQKDNESIRIRQVPLSSWSPVEEHYWYAFVWTGLTGSYLTIFFVTTDLICFSFIAFGTCRIEILRHYIRNFNQYCRNIMLTHGYSREDSARILQKKIIIYHQDIISYVKMINGSLKNLMLLDFLPGSLQLAGLIFQLMKNLNYIQCILLGEFICSLIARVFIYAHNAHNLSQISQQLADDWFEIDWNDLPKGVKTNLHICIMRSQKSLCITVGDLDVITMKTFLVILKGTYSYLTLLMTI
261	Dendroctonus ponderosae	DponOR26	Mitchell, R.F., et al., 2019	MKNDFFGFCIPLARFIYIMPDKTSQNVYGWRNKLWAVFMYGLAVFCHLTEIIKLFQIVTAKYFLLGEFIRNFVITSLHFTSLGKAMFIGGKTGKKAFEKILDFEKHVYKNLGDDIRLIYKNKVTSIQKVKKYYLIGIILVVIFYVAAPIFREPIHIQDGNQTIRFRQVPLSSWSPFEQYYWLTFIWTGLTGIYLSIFFVTTDLICYSFIDFGVCQLEILQYNIRNFNRDCEEITRVEKCCKIKSARVLQKKLIRMHQDVISYVQMINEGMKNLMVLDFLPGSVQLAGMIYQMMTNLSVIQCILLGQFICSLIARVFIYSNSANNLSQLSKQLAVDWFEIDWTELPKDVTNNLNFCIMRSQKNLQITVGDLSVITMESFLTILKGTYSYLMLLMTI
262	Dendroctonus ponderosae	DponOR27JOI	Mitchell, R.F., et al., 2019	MKPIEDQSLFRACKILVLCGGMWRGNIPNWPIAHQKLYKVFLRGAQFAYFFCLPSLVLSLWVNVDQDNEKAISVLKNITFVVVIFCKMIIIQSRPVTMLIEAASEKEQQAILSEDPQISEIHRRHVVYTEFVVKSIMLCTFLAGLAYVVGDLYLANEFYKLHPNAAPTDPKPHSIYFWFPFNPDEYYKIALTYEFVHIVQTVIYNGASHAVVNSAIIFVKVELKILEYEIRHMMSKPNLSNLTPAQLMKIHIRKHQELINWVCKFNDSFKYIILLEYSVVSLTLASTLTEILQGIKMVFNGIFFLLSTLSLFILSWNANEIIVTSVFDLSDALYHFPWYELDKEAQELVLFMMLRCKRSLNISNGPFGFLTLRGAVSRLKLAYSVVSVLSR
263	Dendroctonus ponderosae	DponOR28	Mitchell, R.F., et al., 2019	MFSASKWVIMSSGSWGLEVDSKYRILYKIYVLYIRFIYITSTVAVFAMFLVNLGSNNDKAIEALSLTLCSVSCIIRLAVCLKQKVVNLLKIVMEDQFNYAVNDPKIKVMLQEYKSYVTFLCVFVVCYTYSLVILFNIFNGIIEFQSFRKLHPNATEYPQYLVSIWLPFNVQTHFTLALICQTVLFLQSCVLNYSSTVLFNTLMIYVVIKLKILQHLFQNFNTYPKNLENFHMELRDVLAIDNLKHLIRQHQDIISFVKELDKNIKIGVLIEYTITSLMLATISIQVLTGNKVASFSFYGLILIYQLFLLSWNAAEIKTQSEKIAGAIYATDWYVYGPGVKQIIHFIIMRCSRGLSLDIGPFGPNDLGAASARLKLAYSYVSVMGNNK
264	Dendroctonus ponderosae	DponOR29	Mitchell, R.F., et al., 2019	MAQLQILRFPRYMMLLGGVWQLPYFEDRTAQQVYKLYGLIIQSAFFLACFSMCEEFVRLVRADDIKQLTVNIKITFPASLLCLKLVVFQSGRFSHLLSRLVESEASFAASCEPGTLTLYLQCQNYVEKCSKAILILAGGTGSFLIVSTIVAGLSGSSAPDLQKPMMFLAHFHFDQNLHYQRALVLQTITVLLAIIYFCLCPILYLGVLGFIRAQLQVLQYRFSNFNSCKGSAGDVEMMKQLIQAHQFIIWFVKDFNENMRSLILIEFLISSVNIACVAFQLISANRITDDIFTPCFLFVLFGQLLVLAWPANEMSMESLGVSIAIYDFPWYQKNIAIQNMARVVLLRAQTPLRLTIGLFNPLTTDTVIKVLNGAYSYVTIMTNNKEEA
265	Dendroctonus ponderosae	DponOR30JOI	Mitchell, R.F., et al., 2019	MKDRVKLMHSFKFIMILAGLWRLKLTDNRFYQWLYLLYSMVLQALFTLLTFGSIRNISEAISNRDYTGVIDNIWLSLLTMVILFKMIMFQRKRFLDLILQSIDEESKIYTEETTCIQEIFEHNYKIVKHIILLVCVCVSSSGFSVCVCNTITYFQYRHINQTEMKPMMAPHIQFPLNRHKYFMETYLLSIGTTFGGVIYYTLTQVYFVVVTAFVISQLKIIQRLARDFHLYSNGGDQENEALTVFRKIYNKHLYIIDFVGELNVLMKYLIFVECTVISIIIASVLFQLIFVPTSLAASTLYIAVSCTVLSQIFVLSWISNEIEVESLSISDALFESRWYEQTQKVKKIIIIIMMRSRKPLRIMIGPFYPLTIHTALNSLRAAYSYVTLIFAMSSSGQLQI
266	Dendroctonus ponderosae	DponOR31	Mitchell, R.F., et al., 2019	MENRLKLMKFFKSTMIFTGLWRLKLTDNCFLRSLYLLYSVAIQVLFSLMFFGSLGNISEAISNDDFPGIIDNIWFSLLTVLICIKLLMWQRKSFANLILNGIAEEQRLYMEESINIQDTFENNYKIVKHFILLAFGCTSASGFLVWVCDTIKYFQYRSLNDTEVKPMMTLHVRYPLNRNKYFFETYILSLSSTLTGAIYCTISQVYFIVLTAFVISQLKVIKRLARDFHLSTESNFNEEEALTAIRNIYNKHLYVIRFVHEVNLDIKYLILADCMVNSIIIAFLIVQVLFVTTSLSSLMFYVAVSCTVLSQIFIISWFANEIEVMSTSISDALFESHWWEQTEKVKRVISIIMMRSRKPLRIMIGPFYPLTIQTALNSLRAAYSYVTLIFAISTRNTMHV
267	Dendroctonus ponderosae	DponOR32	Mitchell, R.F., et al., 2019	MDSIFKISKFFMIINGLWVLPLHHNLIVQILYKAYSQILHFIYALFSISLIIGLIDLIVQKAPSDRVFGSLTLTLILSMISCKIFFYLRNGVPHLFAEVIDEEAVCLNSQDPDIKKSYLNQVKYNKWAMTVHTMCTFITVGLFIGMNVYKKINRLFKTDEVFMLELWIPIDKTENDMLIIVFNIFIIIVAFFNNVAVSAVPQTLMVFINAQLRILQIEIRKVFDPNREELDVTHDVNRLIMKHQHIIEFASQLNNAIENLILLEYISDSLNVAAALLHTITIPFSGEMMYSIFHSLILLARIFIVAWTATEVNTQSMNVGIAIYESNWTGQSNQVKMLLQIMMMRAQKPLAICIGPFRELNNEACLITMKGAYSYASLMMQKYLKT
268	Dendroctonus ponderosae	DponOR33	Mitchell, R.F., et al., 2019	MAIRTSLFQFAKYFMTFCGLWKVPFSPKVQRFYVVFSNVSHFVYCSFVLSLFVKALLIVVGFESSDNVFNAISVAVIMFDINFKAMIYVKFGLPRLFHQLMKEEQSIEENSHQEISDYYLRQCELYVNICTLQLVTTIFPTYFYILVNILQFPLDAENFMYEMWIPFPVQWKVLAIFKIVICQYGIFMNTAVRSALQSLMMFITSQLWILQVNIRNVFSEFSEEAAREELGKLIRKHQFLIGFVEKVNDSVKYILLLEYLLDSINMAAAMLQIATASSVTEMTFTLVYFILLLTQLVILAWSANEINTQSVEVSNAIYQSNWMDQNKSIKTTLLIMLIRAQKPLGLTIGPFRFMNLEASLMTMKASYTYSRVMTETYA
269	Dendroctonus ponderosae	DponOR34	Mitchell, R.F., et al., 2019	MAKSIVGITRVFMIIIGLWKLRLFQDPLKQQTYQVYSIGIKTVLFAIGASSTFRFFQLLNEDNPNSTIVYSALTINILIYLMSASVIVFLKCGIPDVFAEILLEETRALNSEDEEIRQCYLGQAGYYQFTSICQIFGAVSSAVVFVSLNVYNKANGFFQEQEVFMYQLWLPFDPDKHFVAVLLINFLVLFVAVSCNVASRVIIQTLIIFAISQLRILQILLRKVFSQDETQLKRLIRKHQKLIRFVEFLNDSLKNLIWIEYMINTVSVAAGLLHIITASTLFERVYSSFHFVLLTVQVFVLAWSANEINIQSTKVAHAAFYSNWIDQTEQTKKIIHIIIMRAQKPLVLKIGMFRPMNAESAVITMKGAYTYASVMLQKYS
270	Dendroctonus ponderosae	DponOR35	Mitchell, R.F., et al., 2019	MAISLYMVAKWFMLPTGVWKLSISPNPSTRTIYSIYSVVIQSLYIMYNASMLIRLIQMWGKYPMAELYVFLTLTILILEINYKIMIYLKNGIPQMFATVIEREESVLNSEDGEMKKIYLSRVKYYKFATFCQCFCSGFGISWFVIINIYTKYYMQVKVDHFMYELWFPFDKEKHDTFVAGYNVVMAFYGFLFNCASQTPLQTLMVFSAAQLEILQLKLSRSFEETVSSEEAKLEHVKKLIREHQFLIQFVTNLNEAIKYTILLEFAVESVHGAGALLQLISTKKAIEIPYALMYLSLLVINMSALAWSANEVTTQSENVTVGVYGSNWTAQSAPLKKLLLMVLMRAQKPLSIDVGPFRPMNNEAALMTAKGSYTYAQFMIHSRSISK
271	Dendroctonus ponderosae	DponOR36a	Mitchell, R.F., et al., 2019	MRLMAIAEVFLKLWGLWPMTSINPFRKILYLHYKVVVIGWYTAFNCCYLVGSLRLIANNEPSERISKCLSVLLSIGLLLVKGLLYLKNHISQLCIKVTESEVTYSDSLDSKIKEAYKRTELGNNHLNYYILGSTFSTLIAYAGVSCIEVYNTGPDYWKMDNVSFMHEIYLPIDKLKWRWWIMVANIATACESVVVNIAVQSSYCALVMFGSLRLEVLRIRLKKFHKSSCNVADMKGFVIEHIDSIRYIDDLNEATKSILFITFLLNSIKVASVLFPLMAVKSLSALAFPAIFSSMLVAEVFYLGWICNEVKEQSLKISTDAYKILWYNEDKGVAVLLQMMIMRAQKPLTMQMGPFGPMITDTILSTMKAAYSYTTLMLNARE
272	Dendroctonus ponderosae	DponOR36b	Mitchell, R.F., et al., 2019	MGLMDIPELFLKLWGLWPINTLETPLKRKIYLVYRVTVIGWYSAFNFSYFIGSLRIIIDQEPFERISKCLSVFVSIGLLLWKGVIYLRNDIAQICIQVRDAETPLRSSSDQKVKVAYRRTEVSNKYLNIYIIGSTFSTLVAYAGVSCIEVYNTGPDYWKMDNVSFMHEIYLPIDKLKWRWWIMVANIATACESVVVNIAVQSSFCTLVMYGSLRLEVLRIGMQRFHHSPCGGGNMKSFVMEHLDTIRYIDDLNEATKSILFITFLLNSIKVASVLFPLMAVKSLSALAFPAIFSSMLVAEVFYLGWICNEVKEQSLKISTDAYKILWYNEDKGVAVLLQMMIMRAQKPLTMQMGPFGPMITDTILSTMKAAYSYTTLMLNARE
273	Dendroctonus ponderosae	DponOR37	Mitchell, R.F., et al., 2019	MKPSKTKKAQLISWTKVFMIGGGFWNQPLTNSYIGEKVYFCYSIFMKCGCFMWWSMMVGELFRLVAYGYDVEIILAQFGLVVNASKIMFKLVVYIRENLLALFKDITEKDVEIWNLDNEEIHTVYWKNIKLIKSYVLALSVSTSLCLGMLDVSGIHVILKTVEHNKAFNDTLEAHAMYQTILPLNKLDNLPLLFTLQAYLAIIGFVYNCLTHLMFATLLVYAATQIQILQIRSKNFIGADQLSGSDMRDKLLVLKEISQDHQYIIGFVENLNSRTRYIVLVEFILSSFDLASVSVNLITLDFSSSDIAGQLIFNLSFFVLLSIQISILGWSCNEIKCESEELANALYASNWYLLNPKGQKMMQIMMARAQKPLIMTIGPFGAMTTNSVLAILKGAYSYV…
274	Dendroctonus ponderosae	DponOR38	Mitchell, R.F., et al., 2019	MSNPENQKLISWVRTLMILAGFWNQPISNNQIITKMFYVYSVIMRLSCILFWLSLVAELARLIIYQYELSIIVTSLSVVVTDSKIMIKMILYLKNNTLNLLEDIIEKEGEVWASRSEEIKALYRRKIAFLKVAVFIMGTSNFLTIIWLEISGVFTVIQHKEHNAIFNDSIESHVMYQTIFPLDRTNHVYWLLTTQVLWAWVGLIFNLVTQLIFVTILLYAASQLEIMQVRFRNLIEQDFDIMAGEEKVAEKVKELKGLIHDLQYVVTFIKNFNKSTKYITMMEFIFSSLDMATVSVSLMKQQEYKSLWLLFFIVLLFTQLFLIGWTSNEIKVQSEAIGDALYQSKWYVLNKDGKQIILISIARARIPLMMTIGPFGPMTTNSILLVLKAAYSYINIMMRG
275	Dendroctonus ponderosae	DponOR39	Mitchell, R.F., et al., 2019	MSDSKSKKVFAVMRIILMCAGFWNQSISKNRLINKIFHGYSVFVKLSCLVFWLLILAETSRLIICQYEITIITASVAILLTDTKIVVKIVIFLKHNILDIVADVIENKDEIRTEHYKEIKMLYDRKANFLKFAISVLGGSTTGAVFLLQGSGGALVLQDRKHNKLFNDTVETHGMYQTIFPLHRNNHIYWLFATEVFWSYLGITANIVTQLICVIILLHAASRLEVLQVRFKHLIMPDFQIKASDEDMKAKVTELKSIIRKYQLTIRFINEFNQSTKYITMIEFCLSTFDMASCCASLTKMKGYESVWLLFFMMVLLTQLYLIGWTANEIRVQSEAIATALYESNWYELNKEGRQLILISMIRAQRPLNINIGPMGPMTTRSILTVLKGAYSYINIMR
276	Dendroctonus ponderosae	DponOR40	Mitchell, R.F., et al., 2019	MTIIRSADNEQFIKLAKVALISTGVWIMPITENRSVAFAFKIYSLFMKGSCVMYFSLLFAETIRLIIFKYDMDVILASVGVLFNAAKIMLKVFIYLKYHILEHFEDVIEKERALWNSDNEELKALYRTKVRHCNVFVITVFTSSLMAVTALQLSGAFTAFELAEYSKANNITIEPHVMYQSLFPFSKLDNLYWWLASQALWWWVGLTYNTMTHAVFAILLIYAATQLEILQIRLRNCIEPEFSETPSQMLIKEKVLLLRKLTQDHKYVIDYVKHFNECTKYAILLEFLLTSLDTASVSVNIIKMKGAELSWLLSFLVLLVMQISLIAWTCNEIQVQSMAIADAIFASRWYCLLDKEAIAYVHFMIVRAQKPLLMTIGPFGPMTTASALMVFKAAYSYVS…
277	Dendroctonus ponderosae	DponOR41PSE	Mitchell, R.F., et al., 2019	MYNKHESLIDMLKPMMMFTGTWRLEGIKSTVQLLYWLYSLIFQGFGLLFVVLVVAKFIEFVQSSADSADIISSQVFLLSTTSISGKVLIYQIYKVSDIFKAILDEEENLWGSDDHELISAYQQEIRYIRKWNWGILLSSIFTGAALMSAGVASLADNPTIDSVSNQK*EWSMFPIWLPYRELDHRASVVALKCILTFVCASLFVVSCMTFLALMIYSVAILKMQQAKICKCNWESYDMVANPSVDMKALIITNRRVFGFIKRVDKSIRFVVLVDVVLNVINITSVATYFSHVRSGNVVFCTCFLLMQIAQVLILGLFANDIIVQSRATAADLYNINWHYLDLKNRKMFLMMLMQYQHVSVISIGPFGPMTVESVITVFKTAYMMLMRTYK*
278	Dendroctonus ponderosae	DponOR42PSE	Mitchell, R.F., et al., 2019	MMIFTGTWTLDGTTPIVR*FYWFYSIIFHGIGELLVILEVIKFIEVVKSGADSADIISSQVFLLSASSICSKDFIYKFNKISDKFKAILDEEETLWRFENDELISAHQKEIESIRKWNWIIVVCSTITSVSLASTGVAILVEGDNPTIDVEVNQKVESIMFPMWLPFPESDFKASVVVIKCLFVSVCTFMYIVSCMIFLALMINCVWLLKMQQAKIRKCNWDSYDMAANLSADMTGLIINNMRVFGFIEHVDKSIRYAILVDDLLNSINIASLATYGSTVRSGKLVSSACFILLQIAQVSLLGWFVNDIRMQSQATADVIYDMNWHYLGVKNMKMFLMMLTQYQHISVISIGPFRPMTIDTVISVIKAAYSYLMLLKSFN*
279	Dendroctonus ponderosae	DponOR43PSE	Mitchell, R.F., et al., 2019	NPVYQICNVSDILKAILDEEENIWLSKYPESISAYQADIKHVRKWNWGIL*STMFTGVALMSAGVASLIPADISSINSERNKKEEWSMIPMWLPYNEREHRSTVVALKCIFTFICCMFIVSGMTFVALMIYSLGFLKMEQVKIGKCNWTSYDMADSSINMKVLLINNRRVFRFIKHLDKSIRYVVLVDVLLNSISIAALATNITNVQRGDFVFCTGFLLMQVTQVFVLGWFANDIIMLSRTRADVLYNLNWYYLDLKNRKLFRMMLMQCQQLSVISIGPFGPMTIGSDISVIKAAYSYMMLTQSYK*
280	Dendroctonus ponderosae	DponOR44FIX	Mitchell, R.F., et al., 2019	MYSKQESLLGMLKPMMMFTGTWRLDGMNSTVRWFYWLYSLIFHGFGVLFIISVVAKFVEFVKSGADSEDIISSQVFLLSGTCIFSKFLIYQICNVADILKAILQEEEKIWLSKDSESISAYQADIKHVRKWNWGILLSTMFTGVALMSAGVASLIQADISSINSEGNEKEEWSMIPMWLPYNEREHRSTVVVLKCIFTFIYVCMFIVSGMTFVALMIYSLGLLKMEQVKIGKCNWTCYNMADLSVDMKALLINNRRVFRFIKHLDKSIRYVVLVDVLLNSISIAALATNITNVQRGDFVFCTGFLLMQVTQVFVLGWFANDIIMLSRTRADVLYNLNWYYLDLKNRKLFGMMLMQCQQLSVISIGPFGPMTIGSVISVIKAAYSYMMLMQSYK
281	Dendroctonus ponderosae	DponOR45FIX	Mitchell, R.F., et al., 2019	MTSECKSVVNLLKPLMIFSGIWNLPVKNPKVYWWYSRILQGIFIIFLFLVTSKLLQLLWIDASYKAIYSNLGILLSVIAIWSKTLIFLLNDVSQLFQVIIAEERKIWMSMNEDFILLYQSKIKYSRKWNWSIMINVGSLGLSLVVAGLVTLFLSDRSVAKSEKEEIQEWLMYPIWLPFKERDHIYLVVVLNIVFVVIGSGLFAVSHMIVATLMIYTVAQLEMLHIQIKQLDLREFDASGQVCHSLKNIAFTQNELIKFIRNLNKSTKYVVFVEFLVNSFNVASVATQFTSVQTGADFLFIMTYFAVLVTQVFALGWLANEIKIQSLKTADVLCELNWYNLNLHDRKLLCFMLMESQKCLSISIGPFGMMTTQTALATMKAAYSYLMLMQNYSQ
282	Dendroctonus ponderosae	DponOR46PJ	Mitchell, R.F., et al., 2019	MYNRHESLIGMLKPMMMFTGTWRLDSIKSTVQLLYWLYSLIFQGFGLLFVVLVVAKFIEFVQSSSDSADIIPSQVFLLSTTSISGKVLIYQLYKVSDIFKAILDEEENRWGSDDHELISAYQQEIRYIRKWNWGILLSSIFTGAALMSAGVASLVQADNPTIDSVSN*KEEWSMFPIWLPYRESDHRASVVALKCILTFVCASLFVVSCMTFLALMIYSGALLKMQQAKIRKCNWESYDMVANPSVDMKALIITNRRVFGFIKRVDKSIRFVVLVDVVLNSINIASLATYFSHVRSGDLVFCTCFLLMQIAQVLVLGLFANDIIVQSRATAADLYNMNWHYLDTKNRKMFLMMLMQYQHVSVISIGPFGPMTVESVISVIKAAYSYMMLMRTYK*
283	Dendroctonus ponderosae	DponOR47	Mitchell, R.F., et al., 2019	MYSKHESLVGMLKPMMMFTGTWRLDETKSTVQWLYWLYSLIFQGFGLLFVVLVVTKFIEFVQSGADSSDIISAQVYLLSTTSISGKVLIYQVYKVSDIFKAILDEEENLWRSEDHEFKSAYQREIKYIRKWNWGILLSSMFTALALMSAGVASLVPVDNSTIDSDTNHKEEFSMFPIWLPYRQSDHRASVVALKCILTFVCASLYIVSCMIFVALMIYSVGLLKMQQEKIRKCEWNSYDMAANPSVDMKALIINNRGVFRFIKHVDKCIRYVILVDVLLSSINIASLATNAWHFRSDDFLFSICFLLMQIVQVLVLGWFANDIIVQSKATADVLCNMNWHYLDIKNKKMFLMMLMQYQHVSVISIGPFGPMTIKSVISVIKAAYSYMMLMRTYK
284	Dendroctonus ponderosae	DponOR48	Mitchell, R.F., et al., 2019	MCSENRSLLGMLKPLMIVTGTWKLDKNNSRTYRFYWFYACIYQGIGLTFAFLVTIKFIQFVATGADSEDIISSQVYLLTVPPILVKTFIYQTSNASDLFKSILEEEEKLWLTGDHHLISDHRNEVKHVRKWNWGILLSSTFTAVALMSAGVASLIHGDNSLLISEGKEKEEWSMFPIWLPYNEREHKTLAVVSKCIFTLVGGLLFAVTCMMFVALMLYSVRLLKIQHNKIRRCDWPAYNIEDSFNDIKNIIVSHRRVIGFIRDVNKSIRYVVLVDVLLNSINIASLATYLTTARSGESLFSVSYLLVQIMQVVVLGLLANEIKFQSQATANVLYNLNWHYLDTKNRKIFLMMLTQCQQIAVISIGPFGPMSINSVISVIKAAYSYMMVMQSYK
285	Dendroctonus ponderosae	DponOR49PSE	Mitchell, R.F., et al., 2019	MCSENRSLLGMLKPLMIVTGTWKLDKNNSNTYRFYWFYACIYQGIGLTFAFLVIIKFIQFVATGADSEDIISSQVYLLTVPPILVKTFIYQTSKASDLFKYILEEEEKLWLTGDHDLISDYRNEVKHVRKWNWGILLSSTFTAVALMSAGVASLIYGDNSLLNSEGKEKEEWSMFPIWLPYNEREHKTLAVVSKCIFTLVGGLLFAVTCMMLVALMLYSVRLLKIQHNKIRKCDWPAYDIEDSFNDIKNIIVSHRRVIGFIRDVNKSIRYVVLVDVLLNSINIASLATYLTTTRSGESLFSVSYLLVQMMQVVVLGLLS*ATANVLYKLNWHHLDTKNCLMMLTQCQRIAVISIGPFGPMSNNSVISVIKAAYSYMMVMQSYK
286	Dendroctonus ponderosae	DponOR50	Mitchell, R.F., et al., 2019	MASREFIKIPRILLLISGFWPFPITKNVFCAKIYYVYSRIQLILYVSFIASITINMLILIIKHDQPTRMFSSINVMIIVGEACLKLLVFQAKKIPSMFSHIMTYEQRIENLNDEEVNVFFNNQTIYCRWINCVQMLLTTVSCATYALVAVMQLIRIEDLAFYENEPFMHDLWYPFRKKEHMQWVVFINMVIIVQGTVFNSTTQTTFICLMIYATTRFGVLQIRLKKFDRIARKEFQGNILSVIRDLIVEHQESISFVKALNDNTKYVMLLEFLLNSVGLAAGIIQLVVKTTTGGFVAFLTIVILLLSQIFILSWSANEISLESSKISDAIFESNWEDYSQRIKAYFITMSMGARKPLGLTAGPFFQMSTNTAISTVKVAYTYLSLMLQNFEV
287	Dendroctonus ponderosae	DponOR51	Mitchell, R.F., et al., 2019	MAQASFSEVSKFFLKLSGLWPFKISDNVLVDKIYRFYTLCQICYYLCVILGLSINLVILIIRFDEPQRIIRDINLFIIAFEICLKVVIFQFRNVPHMLYQITRYEDTIEGSSDAEVKAYYAKDAIYCRRINVFQFIATFLACASFAQDSVVIFLTSDDMSVFKDTPFMHDLWYPFNRADYIYLVICIAFICDTQGLICNTASQTTLLCVMIYARTRLKILQIRLRKFDKIAVEEYEGDVVRAVKDLIAEHQYLINFVKSLNDRTQHVLLLEFMLNSLCLASGTSQFIIIDTTSGWLATVFLNLYVIVQIFILSWHANEISVEGLAVSDAIAASQWQKQSKEVQKLLIIMMMRAQKPIGLTAGPFFRMTNSTAVQTMKVAYSYASIMTQNMPE
288	Dendroctonus ponderosae	DponOR52INT	Mitchell, R.F., et al., 2019	MRTARLIRVPKLFLLLCGLWPFKITNNIIFKKLYKFYTIYQLIAYVSVVLNLLGNLIIILIKHDQPERIISSLNMFIIVFETCLKVVIFQLQKVPLMFSEISKYEAAMRASNDTQVRKYYEQEVQYCRRINIFQFLVTFFACGGFAHISIMKVVASEDMSEFKDTPFMHDLWYPFKREKHMPWVMTVAILCDTQGLFCNAASQSTLICLMIYARTRLRILQVRLKKFDEIAQERQHDGNAERTIKELINEHQYLIIDTASGWISVLCLNMYVIAQIFILSWHANEISEEGLAVSDAIAASQWEKQSKEVQKLLMVMMMRAQKPIGLTAGPFFPMTNSTAVQTMKVAYSYTSIMRQNIPD
289	Dendroctonus ponderosae	DponOR53INT	Mitchell, R.F., et al., 2019	MAKTLSFIQLSKFYLLLSGLWPFKISDNFLVDKIYRIYTLCQICYYLCVIFGLLVNLVILIIRFDQPQRIIGDINLFIIVFECCLKVVIFQVDTTSAWLAVVFLNLYVMAQIFILTWHANEISEEGLAISDAIAASQWQKQSKEVQKLLIVMMMIAQKPIGLTAGPFFRMTNSAAMQTMKVAYSYTSLMSKNFPE
290	Dendroctonus ponderosae	DponOR54FIX	Mitchell, R.F., et al., 2019	MAKTLSFINLSKFYLLLSGLWPFKISDNFLVRKIYRIYTLCQICYYLCVILGLLVNLVILIIQFDQRQRIIGDINVFIIVFECCLKVVIFQIGKVPFMLNQITQFEDSIEAAGDAEVKDHYAKDAIYCRRINVIQSIATIIACASFAQDSVVTFITSDDMSVFKDNPFMHDLWYPFNREDYIYLVICIAFICDMQGLVCNAACQTTLLCLMIYARTRLKILQSRLRKFDTIAVEEYEGDVVLAVKDLIAEHQYLINFVKSLNDKTQHVLLLEFMLNSLCLASGTIQFTIVNTTSGWLAVVFLNLYVMAQIFILTWHANEISEEGLAVSDAIAASQWQKQSKEVQKLLIVMMMIAQKTIGLTAGPFFRMTNSAAMQTMKVAYSYTSIMRKNIPD
291	Dendroctonus ponderosae	DponOR55FIX	Mitchell, R.F., et al., 2019	METATLSKVPKLFLLLCGLWPFKITNNILFTKMYNFYTKYQLISYVSVILNLLLNLVYTLVKRNQPERIISSLNMFIIVFEICLKVVIFQLQKVPLMFSEISKYEAAMRASNDAQVRKYYEQEVQYCRRVNIFQFLVTFFACSGFAHISIMKVVASEDMSEFKDTPFMHDLWYPFKREKHMPWVMTVAILCDTQGLFCNAASQSTLICLMIYARTRLIILQIRLKKFDKIAQEQYHGNAERAIKELINEHQDLIKFVQLLNDRTKYVLLLEFILNSLCVASGTLQFLIIDTPAGRLSTFCLNFYIVVQIFILSWHANEITEQGLGVAASIAASNWHKQSKEVKTLLIVMMMRAQIPFGLTVGPFFRMANSTALQTMKVAYSYMSIMRQNIGK
292	Dendroctonus ponderosae	DponOR56	Mitchell, R.F., et al., 2019	MKFFKKTEENVFFGFNIMVLKACGLWPDLIDYRYDKWRLMKDCLMISSLMPCAVPIMADFIMQLYDGVPNLTAAVENMIALNCIIGMIYMVICFIANRRTIIKLMVNLKYFNKYGNSRKTKEVDEKANLFSKIFMFYGILGNFVYMLMPQLSIDKCHNNRTAKMIDDGVPCGLVVRSVFPFKFDYKPVFEIIFVHQIYTCTMVSIVVLALTMLLCGFLMHIVNQLKNLREFIAKLRHCPQDKPGERLFFIIQYHIDVIEYSQNTAKAFSTMLLFYITLTSLVLSVLCFEVIMVDAFEDSVRFALHLVGWLAILLSVCYNGQLMIDESVEVANDIYSLNWFNFPVGIQKKIQMIIMRSQKPLILDAAGMGLVSLPAFLKVLSSAYSFFTLLLKLK
293	Dendroctonus ponderosae	DponOR57	Mitchell, R.F., et al., 2019	MEKDKFKILSLHINVLIFLQFWPNPLFNNVVNNHIMSIVCFITVTSCIPCIWTIYKVFEGMYDIGILFESFICFVNIMAYLTAYWTIFRNKAVIENLINDICIFLPYCPTNLIRDTDASSIRYTKYLIVYVTLGVFVNLAWPAISPEGCMRQRQSEYLLKHDPCGMPTHNYYPFDASKPIPFWIAFACEALLTCNICILFSMVTAIILGLLMQITEQIKHCCDKFEHINFKGDVETARKEFLECVRYHRAILEYAERVFTVFAPVMSAYLVVTSFATALIGYQIVETDNTQDRFRYAMLLLAWGCLFFMICLYAQILQDESVLIADALYNSDWTCNSIYFRHYIIRVIARAHKPLYFNISFLGKISLTRFVSVMKTAYTVFTVLVTVVDRK
294	Dendroctonus ponderosae	DponOR58JOI	Mitchell, R.F., et al., 2019	MMENKSYRIMQLHTNLLKCLFLWPVDTFSPGLNSLLMYGSFCISMCCGIPIISAAGYQFYVGIEDVNILLEALIGVYDIIGNTVTYVCFLRKQRQIQEIIDDIKDFFQYCGYETVRKIDSEIMRHTKYFLFYVTVSVILNLAWPMLSVNNCLKSRRSDFYIKHDPCGMPTQNLYPFEASEGIVFWVLYIIEAIFCYHTCCFFSLATVIVIGFLKHITAQLKCCAYKFEHICDYMGSCKNDENVIIREFVHLIKYHQRIIKYAEKVFGIFDVMIIVYIGVTSFTLAIIGYQIAIPKTNLEDRIRYTMLLIGWVLLFYSICFYGQQVRDESMKVGEAIYKSEWYQHQTLLGMKTDIMFVMRRTLKPLDFKATLLGEVSLIVFVAVMKRAYQLFTLLLTVTE…
295	Dendroctonus ponderosae	DponOR59	Mitchell, R.F., et al., 2019	MIQVNEHQILKLHIRILKCLLIWPLNSLSRKQNFYIAYGIFFTTQCCGIPVWSAAGYQFYVKIDNVKILLEALVGIGDMVGYTLAYVCFLQNLDKINQLIVDFNQFLKYCDSKVIREAEAESNRYTKYLLSYVTGSLVFNFFWQMMSTKTCMQQRGGDFYVKHDPCWMPVRNLYPFDANQSRYFWIVFPIETVYSYHVSCFFSLATATIIGFLIHIGCQFKCCSAKFEHVFDTIQKDEESQKKARFEFIELIKYYQGIQEYSQRVFQVFSSTIIVYIALTSLLVAVIGYQIVNPKISTQDRIKYAMLLVAWCLLVYSICLYGQELQDEALKVGDSIFKSNWHKHGMALKVKPELIFTLARTQKPLEFKTQMIGSISLMQFMRVMKCAYSGLTLLLAVTD…
296	Dendroctonus ponderosae	DponOR60	Mitchell, R.F., et al., 2019	MYATSRAKPFYWALMLLNLLLWYPMRNGKSYMKIFISLSILLRTISLLSFSGTLAHLILVKKNGTNIDISEDIGDIFGFVGCMSVSINFSIYHGSWSRFFNNLLNFGQFGEPPGYKKIVKRGNMISLVCIIYTFPGMLWYCLLSYMQVPHCKEMNVKMGLNEPCGMINPTWLPVKEMDKSHFKLVYIFQAVGIFVYLPSTLVISSIPLEAVEIIVARLNHLKGLFRDAFKSEDPKICSKQLSYCIRYHQDIIKVSQELSGLVKPTMGSLFLTAAIVIGSLGSQILKASTPKAISFIMGYILTVFIGCHAGQRLIDESLDLAKYVYDTRWYEMEPKVRKDIVFILKRCQKPITLGAPPSMGSAGYLLFFILIKTSYTYLTLLNELE
297	Dendroctonus ponderosae	DponOR61	Mitchell, R.F., et al., 2019	MYQPKKTDAFYYSLLFMRYLHYYPSRANESSWKIYRIISLFIRILNSFVWIECVLHFSMAVKDNVPVDISEDIVGFTGLANSMFLCIMFELNVKEWSRVFFHITDTSKFGMPPKMSQVIDKCNRFSWIYFLYCCTGIIIYGIINIVDPGPCERWNAEHNIHDVCRTLTPLWWPEDDIEPGLKTIIVICQLISCISYVPPSATLTYIIWEAGELIIAKIHHLKQLFESALDNDKLEIRRARLRFCIQYHQDIISTIEELNGAARKVCGQLSFVASIVFSCIGTQMLKEYSIHPMLHLIGYAMAVFLVCQNGQKIRDQTYDIQDAVYKARWYDNITSTTKDSQLIMLRCQKPLCMDAIPFGIFNFSLLLVIIKTSYSYLTLINKTS
298	Dendroctonus ponderosae	DponOR62	Mitchell, R.F., et al., 2019	MYFPNQNEPFYYTLRFLQYSSYYPWPNQAEKWYNSTSILVRVFTSFVSIECALHCTMALKDGIPVGISEDIVGLTGVANCMFVSAMFQLQAKRWSSCVLDIIDTKKFGLPPKMPQMVKKTERIAIWYSIYCTVGILTYTFYSAIKATSCHEQNLKKGTHEICGMITPFWWPYKDINPIVKLLFNLYQLVSVLLILPPSALVTFASWAASQIIKTKIHHLKGLFADVFSDKDSKRQKARLKCCIQYHQHIFKISKELNGITRLLLGQSSFSSAIILSCIGSQILKEYSVGAFLHLMGYTAAVFLLCETGQTILDETFNVRHAVYASDWHLADSSLAKDIQFVLLRSQKPILMDSYLFGSFSYSLLIVIVKTAYSYLTLMNKSSI
299	Dendroctonus ponderosae	DponOR63	Mitchell, R.F., et al., 2019	MYPIRKDLPFYASLRMLESIGFYSENTNGFKKRSIVRTLIFCILCWSIILLSAVLLIYENLNDKNYASVFFNIAVAVASTSTYCCTLLFVKYQEKWSDILTALVNYEKFGKPRRYNQLKERGDRVAMACWGGILTGVFLYMLFAILHENDCELEKTGGGVCGLIIPTWLPAPYDNSLLARRLVLLYDIPNAAAVSSFVLVTHLNIQVNEFNIARIDHLSLLFNDIEFCKDPQAQLNKMKHCIEYHQDIIRVSLQFKNLSKRTMGHMTLTFTIVTASMGCQLLQTSKNFYQENAFFFEIIYVINMFIMCYCGQRLEYKMKTVGDFLYSTHWYNLNPKLQSLIPLVILNSQKTIRMDAVPIGYLNYELFVTLLKTTFSYFSVLTQLT
300	Dendroctonus ponderosae	DponOR64	Mitchell, R.F., et al., 2019	MLYPVRKGLPFYHNLLVLKLAGYYPKSSNYNKKLFFYCLVCWMSLWTGTLWNLIILLYLSIQNKSSHGITEAMGYLIGNSSLALICLHFALKHQDWSHLMDALIDFQKYGKPPKFNTVQTNASKVGITFFKVLFCAAVMYCVLQVLLEEECEKKLTFGKTSCGMLLPTWFPASHAESKLAKRLLLIYQLLACWAIAPFTVIVSLVLQANEFIAYRIDHLKSLLRKVGSNENPDLQLHHFLAYVQYHHHIIRLCRKLNYVAKYTTGHVALTFVTVVACFGHHSIQEKSLQSLTYQATYVISMCILCYAGQNMQDQMRSIGDALYSSTWYNCSLKVQKMIPLVLLRTQQPIGLDAVPLGVFNYMLMVMVLKTTYSYMSFLSRTI
301	Dendroctonus ponderosae	DponOR65	Mitchell, R.F., et al., 2019	MEGPKRVKCCKVSLNFLRIARILPAAGMENSRQYLAAIAGIFSLVTLLTLLVISYVFVGLNNHFPMVFIQFPIVCLVSIWGVMWINGFCVKNRHLLLQLEEALADCSTFGKPPAFKIFQEKMNLLAKLHLSYVTGGALLYFIFFAPMHKKNCEALNIQRNFSEICALLIPIHIPLVPYAALEKFPFLQLINAAEFLMLMYIYVVCGTVVWLNVEVIEYICLRIRHLKTVLLEALACPNRATRRGLFGRAVQYHEEILRMGRLADEFFGTELVLHVVLTGAILGVSAFVMLESATLETLMIFVGWLNAIIMGCAAGQRLINESATISDVLHEVDWFEFDNGLKKDLLFFLVRSRKSMYIRAGNKLSELIEFFQILRTSYSYVTFLNSIDGN
302	Dendroctonus ponderosae	DponOR66	Mitchell, R.F., et al., 2019	MLRSKHLDALFQAGIERGDIFWMLDISVSAVSGNCVIFAYTLVILLQCVIEVTGQLYLLTTKPSIGKILLLAPMFFTSFMVITTIIALLFQRSSHGRIYSQYEALSMEQLRRANKPILAEVRQLFDAGIYQFAAFLAAVALGSIGYLPLNEFDYEHNVWPAIQALKLIEDGPKAVIYTIATLNYLVMPGKGCILLLYGLHIMHLCSLYCVSSILLRGKLKGIAVNRPAAADLMLSDQEWVTQELKSCIKQDVRLKTFCSAIIDHFKWILLFHVALAVIILSLLYYINLFLNGGYSPLGSRCFVAIANILSFTYSYNSENFREQVENIRQEICNLPWYSFNKCNQKLVHVFLSNMLQPRYLSVGGLFDANHEFLVLVMHKVFNVLTILSNLDPDRAGN
303	Dendroctonus ponderosae	DponOR67	Mitchell, R.F., et al., 2019	MESKSAKEQLKSILIGMKNTFKPENLFKSQMEDTHYELSPCVYFFTLSLPCHYPILRKLNSYLICLNILTFFTEVIYQFTCHIDVLVLLQREVMRFYFLFGSLNAFYILNLQDGLKESEKEIKKAQWPLKLVSTDVKCAIGKRGLMQSLASEFCVLMGCTYICVTLRELKSTCVMAYVRNLRIKPLEYLVYFGECINYVNCIYLISIIPFLCIYFATEAEVQIFLLSEYVRKITVQKQLIIKKNSPKLELQVRCRLRMLMTRHLELRQLYVNNKGMIRHTAVQYMIPATLSFILNLYAHAEKIMNPVSTIMYFAIFIIIAMYTMFSGQRFEDEWRRYYNELWNLPWYTWSVQNQKAYLLILTGASNITAVKIFNTTAVNYALLLRIWKFVYSTANAVYN…
304	Dendroctonus ponderosae	DponOR68	Mitchell, R.F., et al., 2019	MSLQLIKDELKVFIKIVFRLFQLKYLFKFEMEDTNYVLSPMLSFYVVDYFCHFTFIRIWNLMYVYINAVICCLEVALFFRTDMVFGKHGFILGFQLLGIIASIIVVLVKPHLLEANKRFKDFQWTLKDSKPAVKVTIGRLALFQSLMFELIVIVSYIDYLFVIQQINTTSIMNFVQEIDQAILTNFVYLIELIDIWTICYFVLILPHIQIYFATAAQVQVFLLVQYVKDFNKALHQNPNERNGDRQTADCLKRIVSRYCEIKQVFLDKKTIFRSAGINCIVPTALLSIYVIYATVEGRISFMTAIMHFLVCFCVLIFAIIAGQGFEDEWKYFYESLCDLPWYRMNLANQKMYLMLLIGANHEVQLNILPSVAINFSLCIKVWRILYSSSNMIYNVHLKST
305	Dendroctonus ponderosae	DponOR69NTE	Mitchell, R.F., et al., 2019	QLLPCMYRIAQMLDYFWPIIYFTTFTTFLGIIVQTVEFITAFDSGFFLQFSAFYIISIYIIVITALYAVLMPIVAEQIAKSQPFFALDITQASHKAKELVHDKVKRIHIKIFAFCCFSFVKVGLNLYFWKIDSYNSILLCRMLHQQWPEAPVAAKLLQVWVSVIFLVGTAISIIVPVLVICELFHVAIHLIVLIDYVKTRKVRFDHKSPWGAQKSIGNHIRAIALKHKDIKRHHHDLYSSKQTIQLTYYLSGFLMGFIVIVTQFTPTANIFQTIIDCLTYVVCSFLIVDASEECDSLGGQFTAAIYDLNWYDWSAENQKLLLILITHSARNIPVTIRMMYKVNRELLLKIGRVLYPVANLLYSMRN
306	Dendroctonus ponderosae	DponOR70NTE	Mitchell, R.F., et al., 2019	DVLEQMFAAFNVCVKNPVLLKLFKTIMALNVLIITIQAACIIKNFSFNFMIYHGWELALNLMGTSFMALFLYKQDIFLPLVNFKERHCWNSEAMGRKILKEIKDNAKGKLAVFTISSFTVLSTNMLACVFYKEALQKQYLILQMITSYWRVHLVYPLWVALTMANTMGGLTAYYFFYFVFHLKYQIRLFKAFITYTSGKLDSSSFSGKIYQQEVKKMLRIIIKRHIILKTWGLMMLKPGQIILLMSMFFGGFLTICNCMAVLFIPDTRLLFATLIFFTATYIHMVARFGQRFEDIFNELYVTTLLSFPWHKWDSSNRSLYLVMIQNMQRPVKLEVPLLVSLNYANEVRKVDSRYSTAKKLIFNY
307	Dendroctonus ponderosae	DponOR71NTE	Mitchell, R.F., et al., 2019	NLLPDVYQFIMLSRSTRHLIKLTMLVSACIIIVETYYFTKKFNADLLQYAERYSLSLYACIITSLYPRMMKALMINLKTLKSLFYVSLEDVDAQTKQNIFSARTRCSIVFKMLCMASILCFSVCNYYWLQNKDSLLAIEVLHKYVSKDSILTKVAYCLIFIITEVLFIPSVASPMYFVYVHFHMEVKLMMLTYYVTTIDTMNSAEIATQSTNHEYYRNMMTKLAIIVEKHSVIKRYNNAFAKQLQLLYMLYICSGVIFGLSAVCTLVSRPFKLIKSLSTWIAYVVFSMSLTHVSQCFEDASANLSDAVLNLKWYNWNKPCQLSYLILITNCLKGMPVSVLLLFDANYSFYKKVTRFLYTMGGFLYSIRK
308	Dendroctonus ponderosae	DponOR72NTE	Mitchell, R.F., et al., 2019	TLLPEICSFLMISDRMILLNCIFAIYDIIAVSVDSYYFTTVFSWTFFKQYGGSYFAHCYGLLLNVLHPVVIKMFAGQLRMFERLFIVDTSNISDQTAGLLVYIKHKINAMFVAMIVASLATTGVNVYFWCQDRDQIMLTSKLLTDYFSPGSIIVKLFNFIETFADIIACIPTVTIPAYFIYLFYHVEVQLLLLTDYVRSLHNEHERTFTNKMGLSTENYHSISNSVKKIVKWHLEIKQYNYEIFAINQMVHFLYICTGLLVSIFSLFSLFSPNGNALQIGITLISFALFAYIPCDTAEDYEEFSMHLSEAIYDLDWYNWDVKCQKLYLMLITHTTKGIQVTIFMLFGINKELLKKIAKLLYPVMNLLYSASKSN
309	Dendroctonus ponderosae	DponOR73NTE	Mitchell, R.F., et al., 2019	VLLPLLYRFIMITQYASIRKLIYFLVFVAGSLVLTQTYLFLKIFEAQIWIKYTCFYFLTIYITGCMPLAIKMYEIWMPRLKRIRKCILSDLTRLGPTFYATIQSQARMRTFIFAIHVSLIVGLAVANVFLFSLKKTQLSIISVLFEDNLPSAASEITQWILCVLALISVCILFLPAYYILYGIFYMKLQFIILIHFLKHIHEILKRNEQVNRFDTTYQQNVKRNLTFIIKRHQEILIFSREISEACSTTNFIYVLNGILILLYAIFAVYVPAFTWVQPLGGFITFYGIFFYMCYHGQHYEDINLEFLASVETLEWYHWNRENVSILLLIHVMAGTQVKMPLTTFISLNYTLFKQVIKLTYSVVNILSSIRK
310	Dendroctonus ponderosae	DponOR74NTE	Mitchell, R.F., et al., 2019	TLLPILYRFLMLTQLKFTRRLIYFLVFVSGSLVLIQTYQFLKVFDVQIWIKYASFYFATTYMVGSMPLAIVMYEIVMPRLKLIRKCVHTDLTRLGPTFYRTIKYQAKLRTIIFVIHVILIAGLILVNVILFSFDKTEFFIISLLFEENLPTAVSETLHWIMCVLALITVVILFLPAYYILYGIFYMELQFVVLINIIKHIREILQMSEEINMSDKTYQEHVKRNLIFIIKRHQEILIFSKEMADVSSTINFIYFLNGILTLLYAIFAAYAPAYIWVQPVGGFTTFFGIFFYACYHGQHYEDINMEFLANLENMEWHHWNRDNVRMLMLIQIMAGTQVKLPLTTFISINYELFKQVVKLTYSVANILSSTKK
311	Dendroctonus ponderosae	DponOR75PSE	Mitchell, R.F., et al., 2019	MVINSYITIALYDIWTSKLLIVRRCAFTDLKLLGSAFKAQITHDANNKSFSFVVYLTLATCFMVTHIISLNSNRRNTLIISLLMDEHLSPTLSELSHWIICGISCVSYGILCLPAYYI*YVLFYLQFHFDILLKYLQEINDYLKFDHQTNRAVESHQRNVKNSWIHYQTPPRNIDVQFVQQLSSYYVPHSLYTMSAMFILMYAIFSVFVPMYTWVQSVTAAVTFFASGFYLCYQGQIIENINEKFVS*LENLEWFAWNKDNISIYLILHHTARPKLKINVISFISLNFELFKQMVKFAYSVTNILRSTRH
312	Dendroctonus ponderosae	DponOR76NTE	Mitchell, R.F., et al., 2019	PLLPFLYQCIMLTRLRITRIIIFMLFVVGFTLILIQSYKFLEVFDINFWIQYASVYFLTVYMVMNSYTTIALYDIWTPRLLIARRCVFTDLKLLGSAFKAQITHDANNKSFSFVVYLSLITCFMVTHIISLNLNRRNIFIISLLIDEHLSPTLSQISHWIICGISCVSYGILCLPAYYILYGLFYLQFHFDILLKYLQEINDYLKFDHQTNRAVESHQRNVKKTLGFIIKRHQEILIFVQQVSSYYVPHSLYNMSAMFILMYAIFSVFVPMYTWVQSVTAAVTFFASGFYLCYQGQIIENINEKFVSELENLEWFAWNKDNIKIYLILHHTARLKLKVNVISFITLNFELLKQMVKVAYSVTNILRSTRQ
313	Dendroctonus ponderosae	DponOR77NTE	Mitchell, R.F., et al., 2019	PLMPFLYRCIMITRFRLIRILIFVLFVAGLTMVLLQSYKFLEVFDVNFWIQYAPFYFLTVYMVLNSYLMITLYDIWTPRLKIARRCVFTDLQLLGSDFKAQITSDASTKSILFLVYLSLITSLMITHIISLNSNRRDIFIIALLMDENVSPTLAEISHWIICGISCVSYGILCLPAYYVLYGLFYLQFHFEILLKYVQEINGYLKFDRQTNRAVESHQKKVKKSLGFIIKRHQEILIFVQQVSAYCVPHSLYTIGAMLILMFAIFSVFVPMYTWVQSVIAAATFFEGAFYLCYQGQIIENMNEKFVSELENLEWFTWNKDNIKIYLILHHTANLKLNVNVKSFKSLNLDLFKQMVKLAYSLTNILRSTRH
314	Dendroctonus ponderosae	DponOR78PSE	Mitchell, R.F., et al., 2019	TLMPIVYRVLMTIGYKCTRILLYMLFIIGVIMVLVQTYQFLVVFDSSFWIQYASYFLLSLYLAVSTPIIVQLYNIWMPILQKTRKCVVIDADFLGSDFKAQMKSDANIKTFVFLISLIMIAGLMLTNIIALRSNRENIFTLSLLLDEYLPPRLGDISHWIICTVLLASHTVLSLSTYYILYGLSYMKVQYDILL*FLELIKEYLKIHRQISTSDLIKTNKTSVSPQQTVKKSCVYYQALISEVSANDIAHSLFALATMLILMYALLTAFVSIYTWIESGTAFVILFVFGYYLCSLGQTIEDVNEKFVCELKDLEWYAWSKDNLKIYLILHVMARLPIKLHIVSFVSLNYELFKQIIKLTYSVINILRSTKASGTFRKIGGD
315	Dendroctonus ponderosae	DponOR79NF	Mitchell, R.F., et al., 2019	LGCYFRFTETCLDIYKYKMVYFSAIANCCSYTLAGIGLVAYGFRTGFEKFCLDYGLLVIMMVVYNCHITICLIYHKKWKAMRQQFVAGFSWNLDNFAPSYRMEILRISSGNEESTKLVGLATALITISIQVDFYSSIKEIILYFGIPEHFIPIILVGIYTHIVYMSLSSVMATYYIFYFLWLIRIQQVVLRSMADKFRSNILLNRSDNFVEDALKSIIKSHQTIIRCFRLVKNESHVLRLGTSISMFLCLGFFVFLVTSPFHTSMQGQVGFISVHIFIFYLSHEGQNVDDENEQFHMLLYEFNWYAWNTKNCKIFAIFFMNTAEMAKEQGSALFQVNHEYFMKTARMAYALLNLLRTTTN
316	Dendroctonus ponderosae	DponOR80NC	Mitchell, R.F., et al., 2019	QLFPISSMMLRLCNITVIRFISTLYLIAMILIGLIQLIYCFTHFSRQNWSLYGPICLPLSFIIIQHLGTLLSFSSYQKMGVYINSMLPWDTSVLSPRSREMIKEKCKKAEYFSTYITISGIAIFQLFRQDFEPVYEKYIVAALYASDHTLLYSYLLWCSKGLYIVLTFVLINSAIFTQYCYIFLQVQLIGLNGEIRALSDRLKKMNLDPDFVKMCLKKIAQKHQAVLRFDTFLYGTMYPILITFFSNGMILGSPLIALFAYTQTLQHEFSRATSTWIITVILVAYAVVCAQGQSTEDMTEELEMLLKDFKWYEWTQSNKKIFHILLANISMPLKWNSITRVHGINHRAYTQ
317	Dendroctonus ponderosae	DponOR81NTE	Mitchell, R.F., et al., 2019	LLFPLLTDVLEISNRMLRIGIYGLLANILVMLIVQVAYCLKVHTKACWIKYGLFICACLDLLSTRVTFLLTSKAFSKIRNIISSEIVWDLDLTDQAIYRKIIIKRTIFKRHLMAQFFFVFWLCISTIYELCMQLDEYSVIAEYIKQHYPFFLIPSIWFYVVETIVSSFVIALFPMYLYYCCELVEMQVHIMSLHIKEFREQLNLHGGSSSFVENGLKKIIKQHHNLLRCNALMRKHMQTAQIIIYCTMFPCTICITIMLFSNRVSWFLKCGALLVHFYIGVSVYHKGQLSHNLIESMCFQLYDLEWYTWDVSNMKTFLLLITNTPKQLNWGAITQTKAINYESFNEVVKVFYTIYNFIRTCKH
318	Dendroctonus ponderosae	DponOR82	Mitchell, R.F., et al., 2019	MSDSSDYFDLNYKISTWFLLIPPKKFTLKIIYWIIATPHFILACGSAFLEISKLFIGGSGEFSANILNLGVSALHFMAVNRVSRWLFKKGEFDIILERIRKLSMDYSLFEYQSNCLESNENQPNQPVQPTIRRVFVAEAEINPIVEYKLEKMEKSKIHCLRITIVFLIYVVLNLSISYAFNYMGPTYEKWNPARNKTFVYRDYPYPLWYPFDTSISDGYYLLGFFYQPYAFFFIMAAFLSIEDLSVAAIIHLTTHIKILGYAFGYVDHNINPMLEHHEIIELKQQRIIKLINDLKEIYKCAEILNSYLSDQLLIQEFLMSIVICCSVYRVTVVTSSTEMSYLSTMAVIIGADMFIVSWYNQGFTLEVFELQHRIYELEWIDYQPKLRKLLLFLMCRVQK…
319	Dendroctonus ponderosae	DponOR83	Mitchell, R.F., et al., 2019	MDYFDLNYRISAFFLLIPPKISILKIIYWIVAVPHFFLICGSAFLEIGKLFMGGSGEFSSNILNLGISALHLCATNRVSRWFLIKNEFEVILANLRKINTDFSLFDYQSHQSGFKMDANEPENAIIKYKTTKLLETKRYCLGIFLTFLINVALNISISYAINYGNPLYEKWNPLLNKTSVYRDYPYPLLYPFDTSVSDGHYLLGFFYQPYAFFCLMCAFFCIEYLCVGTIIHLTTHVNILGYAFSYVDENIDPMLDYSKVIMLKEKRIIKLSGELKEIYNCAKELNAVFSGQLLMQEFLMSTVMCCCVYRVTTNISTAEIGYLSTMVAVCVAEMFTVSWFNQCFTLELFKIQQRIYELEWIDYPPKLRRVLLFLMCRVQKPFNFTMGFGFPLDVNVFLS…
320	Hydroscapha redfordi	HredORco	Mitchell, R.F., et al., 2019	MMKFKMQGLVSDLLPNIRLMQFFGHFMFNYYSDNSAPLQLIRRVYCWIILFTVLLQFSAILGNLYRESDDVNDLAANTITTLFFLHCITKLVYFAVRSKLFYRCLGIWNQANSHPLFVESNNRYHALSLKKMRRVLWIVAIGTIMATVSWTTVTFFGESVRITKDPENANETVTYDIPRLLIKSWYPFNAMSGMLYYAALVYQIYYVFFSMAHSNLLDVLFCSWLIFACEQLQHLKEIMKPLMELSASLDTYVPKSAELFRNSSASSQDNLVNDDEKGGSDFNVNFQGVYSTQQEFGATYRPGALQTFGQGGGRIGPNGLTKKQELLVRSAIKYWVERHKHVVRLVTAIGDAYGIALLLHMLTSTITLTLLAYQATKINAVDKYAATVLGYVFYALAQV…
321	Hydroscapha redfordi	HredOR1	Mitchell, R.F., et al., 2019	MDKTAVKIFKTNIFIFRLFAYYLPEEKGVKRILWQVYGLSMIFIFYVLNYASCLFFIFTTYNSFDNLIWNLLITLTYTAQLVKYIFYILHFDRIKKLIENSSCEMFQPKNQNQKQQIENAVKVANFETNIFMISSFFTIICYGLYPLMDINTRRLPFNCWYPYDPLKNGNFEITYLYQVLNILINCFCNLCMDTMISGLLISAGVQLDNLADSLINIDGLLGEELNNGELKFSELYQKKANINLVESVKHYEAILSYVKEINNIFKHPIFSQFVVSSSVICISIFQLTVTPPFSVKFCALFLYGNCVILQIFLYCWHGNEVILKSFSLKYFIFCSMWYGHKISHQKNIIFIMTRTMRPMYVTVGEFFKLSLETFIAVLKSGWSYFAVLYKVNNKI
322	Hydroscapha redfordi	HredOR2	Mitchell, R.F., et al., 2019	MSTTANDVFSINIFIFRTLGYYPMAKIGFKRIVEEIYGIFMVFFMYLLNFLTCVIYLFVEYKNLDKLTWNLAITLTYLAQFVKYIYFIIKFQRIKNLIDLTKCEEFQPKNTYQKKRTEDTVKLARLETLNFMLMGTLAILFYALFPLLDKNVKKLPFNCWYPFDEFEYYPLVYTYQIVTITINCYTNVCKDTTITGCLLSAELQLDNLANSMQNVEEIPIQEINLNTNSNEIEKKVSENLWKCVQHHKAIISFVNEINDIFKVPIFVLFGVTSLIVCLTTFQMTIVSPFSVQFFALMFYQFCMLIQIFLYCWHGNQVIVKSSNISYFIFSSNWYTHVTNYQKNIILIMVRTMKPMYVTAGGFFTISLDTFIAVLKSAWSYFVVLYKVNNKE
323	Hydroscapha redfordi	HredOR3	Mitchell, R.F., et al., 2019	MKRINIKNSLSVNLWVLRIFGYWSPEEEKPTWKTTLYKIYGPIVEAINIILVLGSDIDKAVEASFLMLTHLVQTLKVYYFVIKSKELKYLINMLNCEKFQPINAVQVKRIKYANKRAKFESTVFISLGVITCFLWAIFPFIESDEKKLPLSSWFPFKTDYSPMYEIAYTFQIVEATINAVTNISLDTVISGVMIHAGAQLDLLINSLQNIKKTSLHKLEKKYNRTTFSDKEMDAMIKKEFVKNVLHHKKILEFREKIEKQFSNPTLMQFIVSGIIICLTMFELTLVKLFSIRFFSMILYQSCMLLEIFLYCWHGNEMILKSTYLGEAIYSSDWFDNSKSYCNNMLVLMTRSSRPIYVSAGGFFKLSLESFMAILKTSWSYFAVLRRVHNIDDSQ
324	Hydroscapha redfordi	HredOR4PSE	Mitchell, R.F., et al., 2019	MEKINIKNSLSVNLWVLSIFGYWSPEEEKPTWKTTFYRIYGPTVEVINIILVLGTDIDETVEASFLMLTHFVQSLKIYYFVIKSKKFKYLVNMLNCENFQPTNNADVMRIKYANKRAKFESIVFISLGILTCLLWAIFPFIESDEKKLPLSAWYPFKTNYSPMYEIIYTYQIVGVTVCAISNISLDTIISGVMIHAGAQLDLLINSLQNIKKTSIAKLESKYNRNIFNNKEVNEMIKVEFEKYVLHHKKILQFREKIETQFSIPTLMQFTVSGIIICLTMFELTMVQLFSIRFFSMILYQSCMLLEIFLYCWHGNEMILKSTYLGEAIYSSDWFDNSKSYCNNMLVLMTRSSRPIYVSAGGFFKLSLESFMAILKTSWSYFAVLRRVHGIDKPQ
325	Hydroscapha redfordi	HredOR5	Mitchell, R.F., et al., 2019	MNTVIDLKKSLSVNLWILKTFGYFGPMPGENPVTKYLYNLVLLIILFFNMFLTEILFIINNITDLNSVLQNIMITLTHLAQFFKLYHFIFKTREIFNLVSYLDMEQFRPKNEIQQLRLEKANSRVKFDTWLFLCMAWSSCFFYSIFPLSDLKKRNQPFNCWYPFNWKVSPYYEITYIYQIITITTSASANISMDTAISGLLVQAGAQLDNLINTLQNIDSGIGSDTKDLEKVLIQQLYYCNQHHNLIIKFVNKIDELLNMCAFAQFCVSAVIICITTFELIVVEKLSIQFNALIFYLGCMLIQIFVYCWHGNEIMLKSTQLSYYIYSSNWYDRLKEYQLNMIIMMIRTMRPISVSAGGFFKLSLGTFITILKSAWSYFAVLHSAHNSEKF
326	Hydroscapha redfordi	HredOR6	Mitchell, R.F., et al., 2019	MLINLEYIAIQKKLLTLIGAWNEDSKNRTKLKILYTYIPITIVYIFTIAMIVDFFEKKNDLEYILNSSYYKIVVFCDLVKASHHLFKFKKVLKLVSYFEKDIFIPNSTAQLNIAKENIKFCKTVIKIIICTCGFTVVFFDTLPIADTSYPLPLAIYIPCNINNKLCYASLYMFEIIAIAYATIQFITFNTLVMGFILFAVSQIQIIKSDLKNLTHSADDFKIIIKKHNAILQFIKELNSLYSLPILLIFLSSVPLFSISGIQIIKEFKLSLNFMKIIGFSVTILCEMALFCYFGNLILQESETIQNSCVDIVDWYGKNKSFTNNLKIIMEYTKRPIMVIVGKYLILSLPTFKAILQSSYTYFTILYQIYSK
327	Hydroscapha redfordi	HredOR7PSE	Mitchell, R.F., et al., 2019	MELDAILVQKQILTIAGIWPSNFSKRICSKNSILFIITYFIAYSFTISLLISIIQNWGNLKIITSSSFVFISEISYVTKLHLFYFKRRQILGLLDMVNDKTFSKESLNKTSHIKKYALLKKNTVKLFVICCLSCFVGLFPILDQNSDNPLPNRGFIPCNIYSSKFCFITAYFYQVISLISTGITSISIDMIATGYLSIVCIELLVLKENISKNKLNNKSHHKNLVKCIEHHKIIMKFTSEVENIFSYIIFVQFIASSLIICITGLQIILIPLASVQFITTMFFLMSMIVQVSLYYWFGDYLIEESSSLGDICYNGDWYLYSSSEQKKLQMIINRSQKSLNIRAAKFFTLSLKTLLSILRTSYSYFAVLQRFYSNEKIET
328	Hydroscapha redfordi	HredOR8	Mitchell, R.F., et al., 2019	MTELNIEEAISIQKYILTKAGLWPWRVSNRSKINNFISFVITVSASYLLFFSLLITVVTNTSNLALLTELAFIFLAELVLVLKISIFYLKWDSFVHLLQYFNEKLFLNFLKSQYGYFENYVKNVKFTIKFFMTETAFCVGFWFFFPLLDKTTATTLPINSYTPCNLSASKICYILTYCFQVPALGLTALISMAFDGLTCGFMCVVCIQFSILRDNLLNMKNRYYDKNKCIVAVKEYTGSNNDMNELDSFLIHCVKHHNKILKYIKDIEDFFYLIILVQFISNELTICITGLELIIISPSSIQFLSTILFFVSMIIQIGVYSLYGHYVMQESAEVGKMCYTTEWYDFNNNIRKYLFLIMERSKRPSQITAGKFFSLSLITFISILRTSYSYFAVLKRFYS…
329	Hydroscapha redfordi	HredOR9	Mitchell, R.F., et al., 2019	MAKCKIEEAIDIQKFLLILTGVWSKNSKNNSKFKKYISTTLTLSITYLFFIGYIITLVQNYNNIIVLTELSFVFVSEISLVLKLNIFYKKRSSFKLLLNYLKHIYFTTYFDHQSVYFDNYISAIKRNMKIYIGGSLLCICFWIFYPLLDKNLKNSLPAQAYTPCNILTSKICYISTYSFQILAILITALVSIAIDGLAVGFMCMGCIQLAILKDNLMNISHLQYDNIIKELCLKNSNLETPQKILSKFINEDELEMVLFYCIDHHNFILKYLKDVGDFFNSMILVQFTSSSIIICITGLELILIPPASFQFITTMLFFISMILEVGLYSAYGQYVIEESSEVGQACYMMNWYEFSTKIRKFLFMVMERSKYPSKINVGKIFILSLGTLLTLFRTSYSYF…
330	Hydroscapha redfordi	HredOR10PSE	Mitchell, R.F., et al., 2019	MFSKSEKKNFKHHDAIDLQKIILSLFGF*PLNKSYTKKTYNKIILIVIFTLVYSLTFTLALEMYINRKKFELVLESLTLFISQLSVFFKIYILLTKKNHFQNLIEESEKEIFTTTVRNQKNINNYFTSIMRKNVVVFIFCGVMCLLFWAIFPLFDQSYKHIIPIRVYVPCNISSNLCYISSYLYQIIALTFSCLNSIVIDLTACGFMCLAIIQLVRVQDNFENRIKYKKNSQILELELLTLLKHCYKHHIETLEFLKNIEFVFGNIILCQFTASCGVICVSVLQLIVIPVSSMKFFMAFFYLAAMLFEIILYCWYGNQVIIESLKIKDSCYLIEWYGCGNKIKKMLFMIMERTKRPYKITVGKCFYLSLGTLLSILRTSYSAFAVIRRFYNSQNIK*
331	Hydroscapha redfordi	HredOR11PSE	Mitchell, R.F., et al., 2019	MSGKIFKANSFKHDDAITLQKSFLSFVGIWPWNKSYYSKKI*FFMIIINFLLVYSLTFCLIIEIIKNINNAEYVIESVTLLASEICAFLKLSFFVLNRKKISKLIDEAFCKLFVENTKLRYKINNFHISYTRKSVITFATCGVMCCGVWAIFPLLDKSPGKNLPIRAYFPCNITSNTCYITGYIYQMVSLTNSALNNIVIDLTAMGFICIGIVQLVCIQDSFKSWKEDYSEENVYHFLIQHKLHYDAIINYLKNFENAFGNIIFCQFFDSVLTICVSVLQIIMIPPKSFKFLMAILYLAAMIIQIVLYSWYGNKITVESGNITQACYEFPWYNKNRKVSKFLFIFMERTKRPYIIKIGKIFELSLETLISILRASYSAFAIIRRLYNDESLAHKNY*
332	Hydroscapha redfordi	HredOR12	Mitchell, R.F., et al., 2019	MFSNSSPIKLQKNIMKLFGMWPWSESNQPRNYNLCASIFIYVWIHTFGLCMVVTIMINRNNLNVVTETSCVLTSYISFLILLNFYIGKHKIFKQILNDLEKPIFTFPQRNRQKFLAKYSHQCERLTEIFLVNVIFALLFWAIYKFIDPEEYLTLPMQGYFPCNITYTPCYISGYLFQIGGLICSGLLNMGLDCLAAGLFSVGCVQLEILKDELINLKCINIKKNEISKNKDIRKLNKHIYESLIKCVKLHNTIIKFFSDIENLFGNGMFTRFLGSGIVICITLLQMLILSPKSIQFLTIMMYLLALTIQIGIYCWFGQQVLDESSSIIRSCYSFEWYECDEMVKKCFFLIMERAKKPIRVSAGKFFILSLETFLHILRTAYSFYAVLQRFYSTDKHDKN
333	Hydroscapha redfordi	HredOR13	Mitchell, R.F., et al., 2019	MKSNPLLERNLNGLKLVGLWPLTQNTLSNTLRTFHNFYGWFLYYIFTIFTITQFIELYFVWGNFEEMTTNAGVSLLYGVCIAKVYLVTFKRPVVAELVERIRKTEQDILIGNNDEHKEILKQYILQNRGVTTKFWCLTFFTISLFFVIPKVEYLFYGPQEIILDGKVIIKKPLVFSSWFPFNKYSSNYYEIAYAIQTFSGTVGATFLGVWDTFITALMIYSIGQFKIIQNTINNIPKLVSQKTENEICEELIKCIKHHCEIIRYTADLDNLISPVMFLDFCICSLMLCAIGFQATLLGLSLHLAFVIEYLVAMMIQLFLFYWHANEIIIESLKVAKSISESEWYNCSSKVKKLLLIVMMRSQKPTTLSAGHFYAMSLTTFLAIIRASYSYLALLRQIYNR
334	Hydroscapha redfordi	HredOR14	Mitchell, R.F., et al., 2019	MSIPKQLSVVLHGFQCFGFYPLSPGHNSFTKLLHRILGYSIFIWHATFMLSQMVEMFFISSNNFGELIRNVSVTTLYGVGFCNICVFLYRRKRIGKLIGDVNVVDEDILEHGCEDVKNILRNCIHVHNFNSWLYLVIVAVSNSLLYIDPIAKDILFTPEPIYGENTTEIITYQFATIYSSWVPWNRNIYHILTYVFQAASGLVCGICLAFSCGIFSGFLWHGIAQFRILQWNLRNYRSEAVRLYNLNTEAAERVFILKCIRDHRRNIKYINDIDDMYSWTMFLKFVVCSVNFACVGFLLITEEVSFLHIGRIEYLVAIIYELTVYYFHANELWLESQLVANAAFSSDWYNSSKSIKFNIGLIILRAQTPVTVTNAKLFPMTMHVVVQILKTSYSYMALL…
335	Hydroscapha redfordi	HredOR15NTE	Mitchell, R.F., et al., 2019	SILSNIKLFEDNIMLSKTTDNINIIKKAQKVQRFDTKYILFVGTATLNTLHIKPLIKELIFPLEPIYLSDGNFSGIYKREQIFSSWFPFDKNYHYKIVYWIQFCIGNLSAGYLALHAIWFSGLMLHATTQFKILQNNLRNFTQKSKQFYSIENGIIKKENAEYKYVLMCIQHHWKIISYIKELDDLYNWVTLLQFIISSLDFASVGTLMIIEEISTAHLTDVEFLISIIYELYIYYSRTNEVWLQSQAVSKAIFESEWYNSSERVKKTLFIMMMRSQKPITITNLKLFPMTLQVIVQILKTSYSYVAFFKQLLRKQVL
336	Hydroscapha redfordi	HredOR16NTE	Mitchell, R.F., et al., 2019	SILSNIKLFEENIMQSKNTDNINIIKKAQIVQRFDTKYILFVGTATLNTLHIKPLIKELIFPLEPIYLSDGNFSGIYKREQIFSSWFPFDKNYHYKIVYWIQFCIGNLSAGYLALHAIWFSGLVLHATTQFKILQNNLRNFTQKSKQFYIIENGIIKKENAEYKYVLMCIQHHSNIISYIKELDDLYNWVTLLQFIISSLDFASVGTLMIIEEISTAHLTDVKFLISIIYELYIYYSRTNEVWLQSQAVSKAIFESEWYNSSERVKKTLFIMMMRSQKPITITNLKLFPMTLQVIVQILKTIYSYVAFFKKHDDF
337	Hydroscapha redfordi	HredOR17	Mitchell, R.F., et al., 2019	MLSQFIDGNLKMCDIVGMYSINKISTIKLIFSMCAFLFVFIASLADIRFNCENSSEIMESLSQILPALAVFILMLDLIVNRHKIYEAVYNLKRNFKENDFSYNAAKVNGKIIKYGLYYCYFSIFCYILYAIKVMIIENKNYGKHFDGRAHGLVLRCWIPINLKNPFILYTVLILQLYGLFSAIFSAIPICVLYVGFLLFIKAEMRYLNDKIYRIKLESTKIKIQSLKECIKHYKNINDLVYRVQTAYKTNLILHNYSPPIIISVTAFQFIQQSSLDITFLPFLAQMCYVLFESFMYCYCGQTIINENLKLEYAIYDMNWYHVGTKMRKDIMFMLMRSQKTLEISFMGSINASLKTYGQILRTGYSYVVFLTNITQEPEITK
338	Hydroscapha redfordi	HredOR18	Mitchell, R.F., et al., 2019	MDSSLLPTEVSRKILNLLYIWPDNVTILKKIVYITITLNSFILAISQAAYIYINIKNMKEVASACFTIGPLFQLTFKTSVLFFNFEKLHDIIFFVHNGFWPELVSKGKLYHENKKLAMLAVLSVLTVFSSGLMFSLLDILIWAFSKNRVLLMPSWYPFSYDASPIYELLCFWQTTINLYFINVAVIGFDFLFVAFITSCIIQMKTLKHVFNNVAKNDIVLYGEVYSKNSIEDQEKLLKICIQHHQKLMKFCNDIKMVFSPAIVMQFLASTTAICMSSFLMTMIEKSQLVGLTIFFLGHVIQLFMYCTVGTTLIYVSSNISTAIYGCDWEKELLISQRKMIILIMLRAQQRIKLSYFTDLNYNNFINALRLSFSFYTLLQNIHAKRTSTF
339	Hydroscapha redfordi	HredOR19	Mitchell, R.F., et al., 2019	MEIITVTYTILRYLRISGLDPKSHSFWNRTVLWVNFVFMWIWMLGGLGALLMEKSEIDLGFQATQICILVQIMVKYTISIIYRKKLSSMIDTVNYKFWPTNLVHSKLQAKCENYYKNIIKGVRSYIIFNLSMASVYFYLPFFERKPLVYTFIPYTSEILHQTPYYEILYFFQSLTITFSAIFCLITFDCLFISFILLVIVQLLLVKAEFKRMRYGKDVGRLVDQHALILAFSKELEAVYTNVVLTQVVIVILAACFNMYMIIVQQKKIINSLASIIYHLTELFLYCLVGEFLREESGTVVDAAYQGEWTKLGDLHTRRAIVLIGIRSRRICRITAGGFMELSLENFTQFLKACVSLFTVLRTVNAVD
340	Hydroscapha redfordi	HredOR20	Mitchell, R.F., et al., 2019	MISTNEVLLEKCLISINKVLNILGCSPTSKNLFTNIISLFICCSLGFWCFLNSIHIFLALDGLINTLNALQCGIFVYLNWVAHLVCRLHKRKLHELLEITRCKFWSMVQIHDNEEFLHFNRQYHLAYRLVYIYRIMVMVIANIAWWQSFLKNELQIEISFPFSTEFLQRNYYWFYLAESVTIFSNVLCVLFHFDCLFAVLLGYVFIQFGMLQKRIQKILGLENVVEIRGEMVDCVKHHCLLLKFLEEMRSIWFYILMFQILNSLTLTYISGYLLSTTGFHTMKYPMYAAFGFCELFMYCRLGEEIKKQSQKVGDAVYNSDWEKLYSKELRNGLLMMIIRCRKESTLSAGGFMEPNLQVFQSVIKASFSFFMVLRTVSN
341	Hydroscapha redfordi	HredOR21	Mitchell, R.F., et al., 2019	MFWKEDKFPSIISRTTAPILAALTLSGCNPKIQNTFSLVIWSILFFTNVIWATLSFLHVISSTNVMDRTESFNFFCVVLQLNINLVTCRKYKNLLSELLHLNETKFWRAKLEPDLNINVENMHKFIYKWITIFKRVNLAILCLYWTEILTKGNHAFPVEIWLPFEHTFLKQSPYYEIIVVLEVTTIFYGIMFVNIQSDCLFATLLGSVIVQFVILNKKIRKLNQNKMALVPCIDHHNLLLKYVNTMEKIYSIAVLQQLFSIVSVICISFYLTGLTGIKNIRFPLAVLYYTFILFIYCRGGQELTNQSLNISKSVAECEWENNPDKSFCLSMILIVQRSHRAAKITAGGFLNLTLETFTKIVRLIVSSFTVLKSITE
342	Hydroscapha redfordi	HredOR22	Mitchell, R.F., et al., 2019	MSDIILVKFSLIWLTLIGQNPIIQSKFTKLLQFFWWSLVLILYFLAIAEFVWHFDGIESLAEDFEVISIYFQSCMKYLILTVKRKNFIILLNQMISFWANDKLGIKNRNKIDIFFSKINKIFKIYMVIGSCTVLAYVGRCVFQINERKLPYKLYDITNYKKSPTYFIVHTWQIINGILMGCSVYGFDTLFYSFITHIFVQFRHLKLALKEINNDDKDDDVINKLKECISYHNFLLKFCQKLEETYNLSVFIQFICTTISLCSGLLFASIHTSEGFGTITKDITYALMHIIGLYIYSFAGNILKEESTSVGYTIYESNWWLERDVKLQKLITLTIIRSHKEQKLTIGKLLDLNMVGFSLVLRTAFSIFTIFQSLKY
343	Hydroscapha redfordi	HredOR23	Mitchell, R.F., et al., 2019	MEYSIVLKEGFSLLKYLQCHPNQNSLFEKVVTFAIVISTKGMITLMLIEMIINYHGVESISNFLEGFNVYLQILFKLLCVKLYRSEFLELLKLINYLQAHEISDTVANNINSHLKLFAKILRYFKVAVLVAIILIVLSPYVLRSYTPTYKCWGPTKPMTITYFSFINFYQFITFLYGLFIAIGYDCCMVAIAIILISHLKILKFEISELNQCILTKDLVLRKLIQIIKKHTLIISCFCRMKKIFSLVIIIQYSSTIIGIGIYLTNFATIKSQDMFKSLFEALAILFQFFVYCFAGTYLLTEGISVATAIYQVKWYKSSDLKFLKSILFSIQVFQKPLLLGTFHNNLVTINLEKFTNAIRIAFSVYTVLFSLQQK
344	Hydroscapha redfordi	HredOR24	Mitchell, R.F., et al., 2019	MMNECELNYKTITSFGLRYLNFIGCHPEHRSFRNKLIGLIFAIAFYSMFILILLEFITFGTKADMEILANLVGGITLYVQVNSKFLYIFFFKDDLCGVLSEAYELSKINVYSVESLSKKFRVIMKFLSVYRFIAPITLVIISLKSLISNKNVPVYMCWSPTHPMTNTYFYAISAWQFILHLSAIFADLGFDCIFFSLVAIIVNEFVKLGNAFKSLDFGNPDENYKLKLCVDFHNKIFFLVKRVQRIVSVVLFGQYISSFFVICTELYILSVGERDLSKSVRGISMSGTVILQLSLFYLAGQKIMDESKNIAASVYNVNCLTNLKNYKAILLITMISHKALILSIGNLIILNLPGLTLIMRTLISFVTFLRSIK
345	Hydroscapha redfordi	HredOR25	Mitchell, R.F., et al., 2019	MECSEIIMFSEKPLKLCKVHFTNKSSLFPLVMIGTVIMTMLLAVMELLFNFNGVETIPASFETVCATAQTLSKLMFCLIFKQDLRELDILLLNICRNIKSTILESINKKLFLIGRIMKFYYWIFVFTIFSLTVRSVIQQTFIVAIWSPKSNLAFYSLYLLQTLSFIYGCIIIYSVDLLFIGLMTFIYFRLEILKHDLKSFNFLKYNELGLKRLIVEHVTMIEIFARLQRIFKNVILFEFFTVALFEVIEIYAILYSPKMKPIMQSVLTFFILLTQFGMYCFGGTLLKQQFEDVGFALYESNWYETKNTSIRKSIYITLMMSQKSRTLQAGNLFVLNLQNYKNIINTAISYSAILNSIKNKV
346	Hydroscapha redfordi	HredOR26PSE	Mitchell, R.F., et al., 2019	MECTEIVMFSQKPLKLVKVHFTNKSNLFPFVMTINTITIMIMAIMEILYNFNDVETIPASFETICATAQALSKHMLCLIFKQDLRELNNFLLYICNNVKSSILSNINKKLYLIGRIMKCYHWIIVFTIVSLIINVAQQTFIVAIWSPKSEFAFYSFYFLQTLSFVNGSLVIYSVDLLFIGMMSLIYFRLEILKHDMKHFDFRNYNYSDFKRLIEVHVTLIQISAKLQHIFKNVILLEFLEGIEIYAILFSSRMKSLMQSVLTFFIYLQFGMYCLGGTLLKQQFEDVGFALYESNWYDIKNTKITKTFYLVLKSRALQAGNLFVLNLQNYKNIINSAFSYVTILYSIKNNS
347	Hydroscapha redfordi	HredOR27	Mitchell, R.F., et al., 2019	MEGDIVMDNTLMLFKIIKLYPKKQGTFLLILCTVTSSFFTFFGLVELFFNYRGVETLARVFETVSGFSHVACKITTMIFYHKKIDYLLLKVRDFYDVKKSDFMNEINAKFFLFKKLFNCYILLFTISVCYIFLKAFIDMDKPIAFLIWCPLQTESYYYIMNILEFMTVFYSIFSVGGFDVLLFTFIVIIYYRLEVIKFEIRNIDYESDNEKVIINKLKLNIKHQVEVFSFLDELEEVYAIPILAEFTSFVLMNCMELFLILYAENVKNLMRSIYILLSIGSQLFIYCLIGTILSEQCITFADAIYESNWFTNKNLKISKIIQFIIMRSQKPKRLKTGNIIYMDVEAFRKMINTSISYFMVMNSIKRNNQIN
348	Hydroscapha redfordi	HredOR28PSE	Mitchell, R.F., et al., 2019	MNVDQFLNPPQFLLKKLNMHNYIIFILLSLTSLIMCALSITELLTNENTDINILAKVFETISSCLQVLSKVTTLTFKKHEFTELCNFIKKINYDNVTKKVIFKINKNLERFKNIFKLYIILFIGLSCFLGLKPFLFNENDLSLLIWTPNKDKYLKWFNAFELIYMVISASTVVVFDVFLCSFIIFIYYMIEIFNICTKKTQKLFAFSFLIEFVSMVLMSSMALYMGIVYNNVQTRVKSVIVFSVVVLQLGIYCFGGSLLSEQQNRINNSIYNLNWWNLGIQSEKSISFLLQVSQRKKYFKVFIFNLNMDTFKTMINFSFTFFTVMITLKQK
349	Hydroscapha redfordi	HredOR29PSE	Mitchell, R.F., et al., 2019	IDANILFSVPLFCLKATGYHPKQQSRIIPLFGLSGILVIFALAVVHLGKIESIERMGEILETISTFFHVGVYVWSRKNLGQFLEETIEICKNEVNPVLNKKFEKIRFLYKVYSGFFFLTLNVVAFKLTIYQTVPAIMATDLLLFSFIIISYYRVEFLKEVITKMKKKDDLLRVIKRHREILSYINKLTKLLAIPIIWEFISLTFFVCSELFLILIYDNPQSVIRSFCILLAISFQLISYCFAGTILTEQCSSIGNSVYERDWWNW*RNSTQLAQMLIQRSQRLKIIRVGFIFNLELANCKAIMNTAFSYFMVMYSMRSKKI*
350	Hydroscapha redfordi	HredOR30	Mitchell, R.F., et al., 2019	MELKLNEVLYYGKTYLRILHLLPHQTNWFNYVCLLINNLFLLSSSVLVLLELFLRADRDLEHLANIFEAFSAQSHVVVRAIVLLYGRERFKVLMEKALRLYENLNISDDLIEDINKKFMFIKKYGTFYYYSAFSTFMLVTIKPLFSQENEFPILLWMPQPLTREYFWFFTAFEFIINWYLLFVLVGFDCMMVGLTALIYYRLKILKVNIANLDYKPKNFEAVVNDHNNILDVIYDLKKLYMKGLFVSYTLCGIHLCMEFYRITNQDFYKMFRSLMLAICINIQLIQLSFAGEKLSEQCGSVSTAIYASHWYKSNDLKVSRSVIMVIGRSQKFEGFKIGNFVHLNLHTYLNVITKCYTFCTFMLSLK
351	Hydroscapha redfordi	HredOR31	Mitchell, R.F., et al., 2019	MDPSIIILQEFSWLKLIRLHPLQNDILSKILAIINICFILVMVLLVWMEFIVSFNGIESIAKVIEGMTAYLQILAKLIIALLYKKEIVELLKDVNNYCETTNRKEAIIQKMNNRFNKISNIFVYYKILGVFTTYLCILIPIFLRRREFVISCWTPSNPMPVLYYWTITIYQAYIHTYSTFLLIGFDILLISFLTIAIFRLEILSFKFQTKSYISIRTDDSQIKEMVTEHNKIFQFVESIQSIFSMYFLVLFLSSGSMICIQLFTASNKEISGILRGFFFASCLVVQLAMYSFAGSQLSEKSSDVAFAIYNSNWIYSNVPVRKIILLIMQMAQKEKIILAGNLIDLNMENFKNILVNSFSFYTFMKSMS
352	Hydroscapha redfordi	HredOR32	Mitchell, R.F., et al., 2019	MDPNIVLKYGRKGLKYANIYCDQIKLRNKILSILYILSILFTLGLEFLELFVNFEGIKSFAQISEGMSVYFQVKFTKTFVAIYYRAEIKYLIVDSIEFFKRYKYNSFIARKFFLINKIFLCYYYSCWITYLYNVVKPFVTDSKEYVFIVWSPTPRSEFYFWFTFTYHIFINNYVVAVFSSFDCLSVGLIALVYYEIELLIQDLNLQNEFEFSKKYKYFINDHNHIINKISLMQKIFSTYFFVLFGSSGILICMQLYILTSRNIAIVIRNITITVCIVSQLGMYSFTGSQISHQTTRISDKLFEMDWTNWKNIDNRKALLLIMIRSQVVKNLMAGGLFTLNLENFTLLMKTTLSLFTFMLSMTYKV
353	Hydroscapha redfordi	HredOR33	Mitchell, R.F., et al., 2019	MIVESTFRPCLFLLKIIYLDPSQKTPKIVGVVLIIFLIFLCLTLTELVIHSHNISEIMSISEALVLYSTVLIYSYKIIIYKKEFKQLILNFKALYYNITKVNKKFKVINLSIIVYLILQQFYIFIFVLINFSENNSTTLLPIWIPVSLSKISVQILHVLKVIIIFFGTQVYLALDGILFFSFSLLYFKLKNLQKNFKNLNYEQTEIKQKLTTLIQDHYKVICINKDLQLLYSEIILIFLIGESVFICTSLFALFLTNDYLYFFQVLSTFIPFFIYSYFAEQVSEQYINVADYVYNSNWYKSQDYKVTKLLILVMQNSRFISNCKLKAGNIFILELETFKKSLNTSISVLILMYNLKKLEFTA
354	Hydroscapha redfordi	HredOR34	Mitchell, R.F., et al., 2019	MIDFYKKYFRIRENHLKSLKSLLFLNIDNKAAFLYLKFIMISSVIILILEVSFIINHFDDINIVAGASVNVTTVGNSITKMLVAFYYRPLLQKLDYIIRKQFWNLDKSLYTKSRFITYFCGCYKYMSLFVCFFSLIFPLTKEENKRNFPLLLSLPFQSLTQISPFFEIIFVILVFIPMNFLHYMLSIDFIFVYYVFNLIFQLLMLSDRLENITEIEYENINFHSKLIHCIEHHLKLLEYHKILVRIFSTLLLFQLLLSIGLTTFIGYRAIEEYNEPLFTQLISVLFLSVCEILFYCLSGSSLEFASAKINTAMYLSKWYNFDVKTKKALNIMQIVSNKELSIAAIFISINNKCMIKVLQTAFSCITLLRSFSNL
355	Hydroscapha redfordi	HredOR35	Mitchell, R.F., et al., 2019	MAIANISFKNVDNPVKTIRKLIFLNLKNNRIARFTFYFSFLSTLYVLSMLTFAIKNFKNVNLMAGVFVNVSAGSNSLAKVFLLIFYKNQILELDNISKQFWILKKTILPKAKLVAILSILYKTGGLFISCIILIFPLTKEENKRSFPALLWLPYSDFLQKSPAYEIAYIFILLTSIILLNFLFSVDIMFIYYTFQLIFQLDMLAFNLENTGSIKSTVYKQLISFIKHHNKLLRFHRILENIFLVPSTFQVLLSVGVSCSLGYRVTVEEDLSNRLRLLLALYLSTFEIALYCIIGSYLEHKSLTVFRAINASKWYSYDNKSKKTLITMHLVSKKTLAISSLFTRLNNECLLNVGRTAFSWITLLRNLSEK
356	Hydroscapha redfordi	HredOR36	Mitchell, R.F., et al., 2019	MKMSSENGTIVFMDVLLKLKNASTLSHGKVRQFLLVYTTFTTFLLIIFHINFIFDKWDNLKLLVGSCSVCILAIQAFGKQFSALYFRKDAEDLLKVTQDFFPIKYATNTRKSIDKFLKIVTIVFLSFKYIVMALTIHDLLFPYFYEENKRKLPFLIRLPFENETQISPLYEFIFIKIFVMGFLMIYFYISFDLTFVYLMSHLIIQFKIFCDLLQSLNEDNLKICIEYHNKLKRFGKCINRIYTVPIFFQLFAVVGCLCFVGHFTIKERDPSAKFQLIGYTVGVFANMSLFAIFGTIMESASSQISEAIYFSKWYSFSVSGKKSVIMIQKNSQLDLHLTSVIFFVLLLKLTFSFHTVLTGFLEKEIYY
357	Hydroscapha redfordi	HredOR37CTE	Mitchell, R.F., et al., 2019	MYYPEGKYNFKGNDYLQIIRRISIFNVGKIERFVLYFVSIHVWFFLPVANLYFLYNNFHDLTLVGGCCSIFLLCIQAISKLATGIWSVGTMKKLYNEIYENFFPLDCLESSVRNKLRKEIKLFVFVATLYRVSCMIVSTYLLCFPYHVRYKNFKIMPMLMWIPFEEYIQKSPFYEMVYIYHASYHNLMVYYYMGIDFAFLYFIHHVNIQFIILKHLLKNISDVQQENERQVENCLKICISHHIQLLKFAKEVDRLFSISVAFQLIATVGVLCFLGYLATIETDTITSIKQMMYITAVFIQQSLYAFSGTFLEKQSAEISQALYNSNWYNFNSKVKKSIVILQINSQTPLSVSA
358	Hydroscapha redfordi	HredOR38NTE	Mitchell, R.F., et al., 2019	TSMKNLRDESILKYNSFWHRLIQINFVLSSILAVMQILFIFKSSLNLNSISEMMAGLCFILQAIVRSGTLVFNKENFKHLEKRIQKHFLMFSFEDKLLYLKLVTSTRKLYLTVVIFKYSCFIMTLLRIFFPFNDGSGRKQFPYIFWYPYESFVQNSDITYYSIYITVAICAMIATKIILEMDILFLYYFTQLKIQLKLIGSVIEKIADTQLKNVERNETVDDFFLSKNIEERFKYFVCHHLQLIKLVNKLNYFFFYVLSFQLASTLSYICFFGYAILMGSKDDIFRNCFSCILAFFHFYFYSHFGSYIENESLIISRAIYNSKWYTLKPNLQKQILLIMNQGQRGLKLYAGKMFVLNKILLLKIANASYSLMAVLFTINRDLDEVK
359	Hydroscapha redfordi	HredOR39	Mitchell, R.F., et al., 2019	MFKFLEANVTVLKCMLHHPWGETRPWLKIFHTLLRFISLFSTIYFLILVFIDCILAHFNLRTKSLNILNVAIYSTAVSHQFYYQFRECYAEKLVKEMNRIFHFSSEIGFEKYTMKGATNTTRKLTIGWVSVILSTSQIFAIVPILSADSKVLPITVWYPFNWKKSPAFEIVFVLQCLSQFYMCFEYCGVDSFIWSLLTCTSYQFRVLGCNFKNVLNTALLKQGISRMAIEENMDKLGRTYYKEVEIEFNKCVRHHQELLKYCDYLEDYLSKMLFVKFALTTFYLTFMAYTVVSINDRSLTIAMCEYMGFTLTEIFLLTFCGSTLSFESSAIKNDLYEAPWYLFGKELKTSFQIVQMRIDKPVKLTAANFLTVQLHTYTVMLKSVFSYFTLLRQVTNT
360	Leptinotarsa decemlineata	LdecORco	Mitchell, R.F., et al., 2019	MMKFKVSGLVADLMPNIRLIQASGHFMFNYHADNSGALHALRLGYSCMHLVFCLVQYGCTFGNLVVERGDVNDLAANTITVLFFTHCITKFVYFAVRSKLFYRTLGIWNQANSHPLFLESNNRYHALALKKMRTLLICVMATTVLSASAWTAITFIGDSVHNIKDPNNLNETIVEEIPRLLVKSWYPWNAMSGTAYYVSLIFQIYYVFFSLAHSNLMDSLFCSWLIFACEQLQHLKEIMKPLMELSASLDTYVPKSADLFRAPSANSQDQFIENDYNAKNEELNLKGIYNTRQEMGVNFRSGALQTFGQGGGGVGPNGLSKKQELMVRSAIKYWVERHKHVVRLVTAIGDAYGVALLLHMLTATVMLTLLAYQATKISGVTVYAATVIGYLVYSLAQVF…
361	Leptinotarsa decemlineata	LdecOR1	Mitchell, R.F., et al., 2019	MTEIIDHKEFFTIHIFILKVLGFWKPHHQMSYSHLYNFYTTACSFLWLLYLMSQAIYVITSLNDIVELTFLLFTGVAYSANFIKTIIMYSNSEVIESWIEKLNQPIFQPKCKEHYNMAQSSKKFYKKLFYTFLYFGVQSSVFFCILPFFRKEKSMVSVGWFPCDWKVSPNYEIIFAFQCSIIFWNTMTCLTLDLFSAGLLIQISLQCDYLIVTLNCLNTCFVENGVLRKRDESSGHLIQRDSKRFSDTITTNLIVCIEHYKEIKKLSKEIEKLHRTSIFFLFAGAEIFICSALFQITSVTTGTIEFFLVVFSLVTFLMEQFIYCWFGNDIIHKSEKIPDAIYNTPWLECDLQYKKILVNFMIQTKLPINIMVGKLFPMSIPVFKSIVQAAYSFFTVLKH…
362	Leptinotarsa decemlineata	LdecOR3C	Mitchell, R.F., et al., 2019	MTKVINYMTFFTVPIFILRVLGFWKSDEKMGYSHLYNFYTILAVISWILFLTSQAIYLSISLNGIGELTLIVFTAVTYSANFIKTIIMYRKKALIEAWMNKLNQPIFQPKCKEHYNIAHSTKRMYDNLIYSFLYFSLQTYLFFAIQPFFRREKSMLSDGWFPCDWKISPNYEIIFTFQNFVIFSNTFTCITLDILSAGLLIQIGLQCDYLVVTLNCLEKFSVENGILRQRDESSVDLNDKDFQTFSRVMTSNLIVCIEHYKQIKTLSKEIEKFHETSIFVLFFEGEVLICCSLYQMSVVPIMTIEFFMVISFVAAALMEQFVYCWFGNDIIHKSSKISDAIYNTPWIECDLQYKKTLLNFMIQTKFPIEIWVGRLFSMSIPVFKWIVQSSYSGFALL
363	Leptinotarsa decemlineata	LdecOR5FIX	Mitchell, R.F., et al., 2019	MGSPDLVLDFHSYFQTDFTLLRYFGVWIVDQNETQGKVHGVYIFVINILFMLVLNLAQVINFFKQTESLRKFAGCGYVVAICCMASAKSYYLAKNRRAFQILVDTLNDEIFQPKNSQQKCIAENSLRFYRTIKTVLLATCSMAVISSMTTPLLVKKNDENLPFASWYPFNVTSSPVHEVVYIHQCISCIYISYINIYADIMISGFTTFIGLQCDMLCDEMASMVDCRKIEYSVGEFVEYHRHILRFAKKTEEVFSEIYFLQFIASTSCLCMTLFLLSVVERNTFEFFYLTEFLASMFNLLLVPCWFSSEMKRKSENIPLAIYSCPWMDASESVKKEIIYFMHRTQQPIRFKAIGFFNISVETFTSIVRSSFSYYAVLNNLNMKDD
364	Leptinotarsa decemlineata	LdecOR6FIX	Mitchell, R.F., et al., 2019	MKSRTPALDFNDFYSMDFCVLKYLGVWIPHATSGKYYKIYFVIINFFFCAILNLVQILNLFHQMDNLKKLSACGYVVAIACMANVRSYYFFKNRKELLSLLKFFSDEQFQPQNEHQLSLARKSLDFYKKIKKLISTVCTISVISAVSTPVFYTKNELNLPFASWYPFAVSSPPVYQIVYLHQCIAVIYITYVNTYVDIIMAGFTTFIGIQCDLLCDTLYNVSDSQPPEGNVNILSCIAHHKKILCFALNTEILFNRIYLGQFISCTSALCMALFLLTLQEEINFECLYLFFYQTSIFCLLLIPCWFSSEMCRKSENIAKAAYSCHWVTASGAFKKNLIILIHKSQKPIRFYAVGLFQISVETFMTIVRSSFSFYTVLNTLELKEE
365	Leptinotarsa decemlineata	LdecOR7a	Mitchell, R.F., et al., 2019	MDRFDINFRNIIIVNFNFLYFFGIMYPDFDSLETIVIYIVKVLIFLGFFFMGIVIGEVVNLFNSLGDLEATVTASFLTLSNLVSIAKFYAIAKHQEKILKLANLINRKEFKPKSDVQLLILKEYIKTSKVISGLMYGGCIFTCVFWAIYPFTEDGDVFLPIAAWIPFKTNTSPSFEIVYVYEIIATVIGGLTDLSADCLIAGFIMVICAQFKILNDSLVNIKQFAIEEMNSEWMGDDVNGEISPVLQEIMNKKLLECVIHHRYILEFSNEVYFLFTTSILGQFAVSVIIICTTLFEMTLVSFPSVKLFSLILYQYCMLMEIFIVCYFGNEVILESSKLTNFAYRSDWPNCSQEFKRNLLFFMTRSQRASKLYAGGFFTLSLETFVRILKSSWSYFVVLI…
366	Leptinotarsa decemlineata	LdecOR7b	Mitchell, R.F., et al., 2019	MDHNKFQTNFKEIVGINMRFLKFLGVIQLQMKSFHGYFLHFLFVCISFVPIFLSELANLYMTLGNITKMASASFLLLTHVLELLKYCYLHIYSERILILESKADRDEFRPKTQVQRLILENYIIKSKVITILFWFACIATCSFWGICPFVESDISLPLPGWFPFHMNSSVYFGFVFTYQVSAAAMNGILNIGMDTLITGFIMVICAQFKILNDSLVNIKQFAIEEMNSEWMGDDVNGEISPVLQEIMNKKLLECVIHHRYILEFSNEVYFLFTTSILGQFAVSVIIICTTLFEMTLVSFPSVKLFSLILYQYCMLMEIFIVCYFGNEVILESSKLTNFAYRSDWPNCSQEFKRNLLFFMTRSQRASKLYAGGFFTLSLETFVRILKSSWSYFVVLIQVN…
367	Leptinotarsa decemlineata	LdecOR9	Mitchell, R.F., et al., 2019	MPSHSIIEGSLRYNLLIMKIVGIYPYNNWPKIFKIYANFFYLIFTIPTPILILVNFILMEEKTLERICDSAFLGAQLGTLLVKLWPFKSNPEAIKRTVKALNQEIFNSYRQDQECIVKSAIKEYNFIFLGVISASGVSFVTWFGKIFFYEEKRFPLEIWLPFDAFEDTRIYVGVLVYLFFCVLIGALDNASLDTLIVGMIFQSATQVKILKNDLQFLHERIEQKVNDNFDSKGVKENRIYKSICKSIDHYDAIFQYAKDIERVYSTVIFSQLFVSIVVICISCLQLSIVEPFTILFFGMVIYIMTMLMQVFLYCYYGTMLYEESNTLTTAIYESEWYNYDHRSKKCLLTLMERAKRPIKQTAGKFFDLSLETFTMILRRSYSLLAVLQNY
368	Leptinotarsa decemlineata	LdecOR10	Mitchell, R.F., et al., 2019	MTTSNIVMNSFKYNILFMKICGLYPSEKYGKWFKFYAFLFYFVITLPAPLLPITHLVISRETDMEKVAESMFVILVSGTVVLKFLPFKFNPDDIKGSIFALNQDIFTRVFMDQEQYIRETEAACRKTFVSFMTCYLLSLFTWPIRVLIRPGRKFPIEIWLPFNPFERMDVYVTMFAYIVLATGNAPVGNASIETLIGGLINHAACQIRILKDTLQNLSRRVDEHIEKKVGIISATNKKKLKNYIVHREICHCVKHYDAIYNFVRSVENTFAFVILNTFAVSCVVVCMTCFQLSLAEPFSAYFFAMVILIIALLLQIGIYCYYGTVLYEESDTINFAIYSSDWYNFDEKSKKALIILMERTKRPMLLMTGKILDLSLTTWIMIIRRSYSLLAVLQNY
369	Leptinotarsa decemlineata	LdecOR11	Mitchell, R.F., et al., 2019	MKIPNLVEDSFKGHLFFMKIIGIYPSENFFKYYTFFAYLLYFLFTIPSPLLSIIKLIVLKVKDIGNMCDSLSLIIEIGVLVLKVLPFKNKPDVIKRSIFHLNKKIFSQAEPEQLYILLETVATCRKIFAIFLTSCLTSLFTWALKVLLYEERAFPIDVWLPFDPFKNVYIYLTVFFYIFIGVGNAALCTASIDTLMAGLINHGAGQIKLLKDTLKHLGRRTDEKIRKYENLSEFQMKLLKEKLIYRKICSCVAHYEAIHQFVRDFERTYSSIIFAQFTASVLVLCISCLQILLVEPLSATFFAMVIYVFTILAEIFLYCYYGTILYEESDTIVDAIYMSDWYTYDLKSKKALLIFMETVKRPMRVTAGKLLDLSLDTFMMIIKRSYSLLAVLRNY
370	Leptinotarsa decemlineata	LdecOR12FIX	Mitchell, R.F., et al., 2019	MSDIMEAISIPKQVLTITGHWPEKKPSIFKRVLFFLDILFSFSLLLELVNHFDDFEALSKHLSLTISPTSYLIKLIIFKCKSYAFLDLIALMKVKEFKHHPKHLRSITDHAVRSLRFLGNGYLLICFITILMYCLIPAISKADLPVKFSYYLGEFKPAMYAFQVMGLISASTNNSCLDMMAMSLMGICAAQIEVLNRTIISLNDCDESGMYRSDQVNRGLKNCVKHHVKIIRFHEILEKVFSMIILMQYATSAAVICNIGFQLVHVDPMSMQLIPILVYFIAMMIQLAIYCWFGNEIIVKSLDIRDSCYNFKWFESDLKARKTISIIMERSKKPMLLTAGKFSVLSLQSYTSVMRTSYSYFALLQTLYSKNQN
371	Leptinotarsa decemlineata	LdecOR13	Mitchell, R.F., et al., 2019	MSNIIEAISIPNKFFTLSGHWPGAKTTIFQRMLFCLDILFNFSLLAEFTNHFDDYEILSEHLSITISPVSYLIKMIIFKIKSDAVQNLICSIKLKEFNDCPNHLRNIIEQTVKYSKFLGYVYQSLCLVTILLYSLVPVFTEADLPLRFSYNIGNFKPVMYAFQVMGLISAASNNSSMDILAMSLMRICAAQIEILNRKIIGLSDEYEKYRPDYIKTELKHCVKHHVKIIRYHEILNKVFSMIILTQYATSAVVICNLGFQLVHVDPMTLQFVCMTVYFSAMMIQLAMYCWFGNEIIVKSSAIRDACYEFKWFESDLETRKTIITIMERSKQPLVLKVGKFSMLSLQSFTSVIRTSYSYFTLMQTLYRKNLN
372	Leptinotarsa decemlineata	LdecOR14	Mitchell, R.F., et al., 2019	MSNIIEAISIPKKFFTLSGHWPGAKTTIFQRILFCLEILFSLSLLAELTNHFDDYEILSEHLSITISPTSYLIKLIIFKFKSDAVQHLISSIKLKEFNNCPKHLRDIIEETVKYSKFLGHGYQLLCFVTVLLYSLVPVFTKADLPVKFSYNTGNFKPVMYAFQVIGMVSTASNNSSMDILAMSLMRICAAQIEILNRKIIGLSDEKYRSDHIKTKLKECVKHHMKIIRYHKLLNKVFSMIILTQYATSAVVICNLGFQLVHVNPKSLQFVRMTVYFIAMMIQLAMYCWFGNEIIAKSLAISDACYEFKWFESDLETRKTIITIMERSKQPLFLKVEKFSILSLQAFTSVIRTSYSYFTLMQTMYQKNQN
373	Leptinotarsa decemlineata	LdecOR15N	Mitchell, R.F., et al., 2019	TTDLNEAFQTDKLHLIIAGVYPLEKTNYKRLHKLSAMFNYTISWVQLLLTLTFSITQLSNLVKLSEALLFNSTQIAFVCKLLNFNLQHRSMLKLEEFLRQPTLTKVTEEEDNIIRHYVRGVRRIGLIFRVLCVVVVIFYALFPLMDRNPDGSKKLPLPIWLPFDSNKYYHTIWFSEVLSIAVGAWINSNIDILS*TLMTLGTAQFEILKNRLRNLVKTSNEFVEEDLVLEKMKQCVIHFNDINRLIDLIEKTLSNGIFVQFLCSVIFICMTGFQILVISFRSMQFVLLLTYFCCLTCQVVMYCWYGHILMNSSEDIAEACYMTEWFNGTQKIQRMFVIIMERAKRPVKLRAANFFYLNLQTLMAILRSSYSYFAVLWHIYSNQ*
374	Leptinotarsa decemlineata	LdecOR16FIX	Mitchell, R.F., et al., 2019	MKHTFDLSSTFQLDKFHLTLGGFYPLEKVKYKYLYYSAKVFIHVISWSHLLGMLTFSLVQVSNLAQLADTLTWNMTQIPYLCKLMNFHIQMNTVLKLEAWLRRPSFTWITAEEETAIKSTMRGARILTTIYRSLCVTIVSLFAIFPLIDKNSGEEKKLPLPMWFPFDVQNHYHAVWSYEVFGICISAWANTNLDSLSVMLITLTVCQFRMLTKRLRNVGKGTEDVVRDEVVQKELKECIILYNDITRLVELMETTFSNGIFVQFICGVFVICMTGFRMMVVNLKSIQFFHLLAFFFGQICQILMYCWYGQTLMESSDSISEACYFSDWFKCSSQTQKYFLIIMERSKRPVIMMAGKFFFLHLDTLMAILKSSYSYFAVLQQIYSDK
375	Leptinotarsa decemlineata	LdecOR17N	Mitchell, R.F., et al., 2019	MKLSSEKDYKLPHVFEFERKILLYLGCFPNNETCRGSLSNLTAVITLSISISIYMMMIIGIFIEYKNVSAVAETLLIAGTQTACLCKVFNLIIKKKNILELEDIISKPEFRQFSEENLKIMKNSVRIAEWFGRIYRMICFTAITSDMFHPLSNIEDGALPLTVWNPWDVRKTSHYISAFTFHMVSLSLSALTNSTIDIFTCQYIMIIVGQLKIIKNGLSDIDYGSSNDNVMRDIIRNVNSHTTVLRLVKIMQNTFSTAIFIQIIVSVVAICFTGFVMLDVSLGSPQFMSSFVYMNAMFIQILLYCFFGHSIMTNSEDVNLAMYMSNWYISEKSVRKTFIILMERCKAPIIFTAAKIFPVNLVTLSWIMRSSYSFLAVLRTMYDRDNKN
376	Leptinotarsa decemlineata	LdecOR18FIX	Mitchell, R.F., et al., 2019	MVDFGQVFETEKSILSFCGFYPGGKNRENRKPLRTFFSISGIILLIISIPMLVVEGEYEKLLDSSVMFMIELTVIVKLLFLMTRGEKLCQIENFIRMMNSAKIPVSILKYVREDTKKRGRMSICFRALIVIYLFIFGIMPFLGQGPKVLPVIIWAPYDLEKAIFFYPTFLGELVILAISAFSNSSSDLMYYILVDIACCQLDILKENLRGIDMNGNVDMVQKQLRMFVIDHELIIRFVKTIQSIYSNIIFIQCISSVLIICFQGFQLIAIIKFPSAKYSIDTVFILMMFYQIYWYCWFGQNIIIKSVEVGEACYLTNWYDSDLRVRKTITIIMERCKKPLKLTANLFTLDIAMLVSILRTSYSYMAILRTLYSE
377	Leptinotarsa decemlineata	LdecOR19	Mitchell, R.F., et al., 2019	MSSVPYVEDFFVVNRWILRCAGLWRPETKNKTIQLLYTGYATGIFLFVNVFFTFTEFLSLIYTYNNEYDLIKNVSFALTHLMGAVKVIFFYFQGNNLIKIMTTLESAELHYENSFEREFFPGLISRTYKKEGIKYTLLFFMLAHATLISSYIPPTIAALQYEEGNPRKTLPEKLPYYSWMPFRCATSTTYLIALGYQAIPMFSYAYSIVGMDTLFMNIMNCIGMNLDIIQGAFATLRERSVEKTTGPLLTPDGLYNSQDLKIILNQEMKKVCRHLQTVYKVCEDLENIHTFLTLSQTTATLFILCSCLYLVSTTPASSKQFLAEIVYMIAMGFQLILYCWFGNEVTLKADNMPFYIWQCDWITADSEFKRAMIFTMVRAKRPLRLTAGKFAPLTLGTFI…
378	Leptinotarsa decemlineata	LdecOR20FIX	Mitchell, R.F., et al., 2019	MCNNRSFFWMAETLTIFSGIWLPSGSISRLKRWTLIVWDVLLLFIALLYYICDILMVKQALKETKQFFRYIGMLLTLTEAFAKYAVLRMNQQKIQTVREKLLDEQYHYQSCGSFQPGKMFNDSKSFCRRIVITTFSVYYVVVVTASTSVLVKLNKESEKIYFQGNITCHDFLPYSFVIPFPTPTVASCKYALVFMDAGSCILGSFLASYDTTFTSILICVKTKLQILSEAFKTIRVRALAKLNLPPKSQLEAVDSQLEEILYEEIIHCAKHLDSLLRVCAETENIFKYVTLLQMLDSLLVMASCLFVASLITQSDPDFFAMAQYMLSVLTQLLMICYFGNEITEVSSTLSSSLYQNNWIDCSKRFKQCMIIMMCRMQKKLSMTIGKFSPLTLNTFLSVV…
379	Leptinotarsa decemlineata	LdecOR21	Mitchell, R.F., et al., 2019	MNLVQSSLNYPQNFFRANEIVRRLSGLWFPGSETHIIIRLFYFLYVAILFSCGFVIAICECMIFKESIKKISTFASQIGMILTHFAGIVKLCLLTFGHGKLLRLIQVLEDKKYQYESLGESKPGVMLQEGMKIYNITTYSVFVLYGFVGISGHISSLINLNLEIQGDTFEGTNKTCYDFLPYMFYIPLPHQLKWQCELALTFMDIGFAMHASVIAVHDTLFSGLLNYLKTQLLIVCEVFKTLRVRCLKNIGLPKDYVIMHDTDNPVLERELYRLLTHATEHLKILLRIREDLEYMFTYVILIQAIASLFIISSCLYVGYIVPFGSPEMIALMEFSLCIIIQLSLVCWFGNEITRASEMIRTSLFESDWFSCSPRFKQAMILTFIRMQRPVYLSIGKFSP…
380	Leptinotarsa decemlineata	LdecOR22FIX	Mitchell, R.F., et al., 2019	MAFGYPKNFFQANQFLQKVAGIWFPESDYNSVFRIMYLLYVLFFYGICLTFFYGTSIMLSESMKNLGTFATHLGILLTNINGLIKVFILAVRWKKIRKVMGALQNESYRYVSLGESHPGFLLTKEMKVNSVSSYLLLVMYGFTGISGNLATLIKLTTEIRGDDTFETTNKTCDDFLSFMYKAPFDTDTKSHCIIASIIVNLGMLAQSVIHATHDGFFIGLVICLKTQFRIIGNVLKAIRERSLESIGLPRDYSILHDESNPVLEEELYGQLSHCTEHLKILLSVRDDIENIFTFVLLIQTLASLLIFASCLYVASAISMTSADFYAQIDFFFGVFVQFSFMCWFGSEISDASENINLSLYESDWLSCSPRFRKSMIFTMIRMQRSLYFSIGKFSPLDLT…
381	Leptinotarsa decemlineata	LdecOR23FIX	Mitchell, R.F., et al., 2019	MSASYPTNFFEVNEVLEKVSGLRILDKESRFVIRVLQLFYVFLIYCTGISLTFSEYVTLFESLKDIGKLASYLLVVLTNIAAFIKFFLLVLGRSRLQKLMNTLQDDKYRYSAIGESNPGLLVTKEKKLICIISYSMLIMYTFVGILANTTTVMNLEMGLKANTFEFTNKTCNDFMLYDLYVPFTTDTKWKCIAAATFFNAGFEVIAFIHATHDALLISILCFLKTQFKIIGDVLRTIRQRSLRNINLPEDYSIHHDEDNPLLEEELYRQLKLYTEHLKMLLRMRDEIEYMFTYVLLIQILASLFTYASCLYFAFAESVMTPDFFSQLEFCSCVLVQLSCMCWFGNEIKDAGEAIIFSLYEMDWFSCSPRFKKSMILTMIRMQRPIYLSIGKFSPLTLAT…
382	Leptinotarsa decemlineata	LdecOR24	Mitchell, R.F., et al., 2019	MATTENHLGYPSNFFYTNEVIRKISGIWLPGNKHRFILRVLYFLYVSFLYGTGLALFICEFLIFHETVKGISKFVSHIGMLFTHVVGILKMSILIFGRKKIQRIMNVLQDENYFYPPLGDSQPGSWVVKEKLMSSGFSILVFVLYTFVGVSAHISSIITINKEVKGDTFIGTNKTCYDYMPYYLHIPFSTETKSKCGVAFAFMDVGLGVFAWVIACHDGVFFGLLNCLKTQLLIICDIFKTIRARSLMAVNLPQNYTILHDKHNPILERELYRQLTHCTQHLKILLGVRDELENMFTFVTLSQTLASLLIFASCLYVASTVPMTSPEFFAQMEYFLCVLVQFSLICWFGNEITSASELIRLSLYESDWLSSSPRFKSSLILTMIRMQRPVYLSIGKFTP…
383	Leptinotarsa decemlineata	LdecOR25	Mitchell, R.F., et al., 2019	MIFPKNEHLKVCMYANALLGVWPYIFENNPTLRKLYNIYSKATFTYYLLYILTAIIQLVILLTRQEINVKEVFANLAITLLYSVTIMRVYAIKSTRMRNIIKEIMDLEDKTMASGDKQIIEIYEFHTTQSKVSNVIFLVNIFIVTALYFIHPLFVEDIIKFDVEKNETISIKALPLSSWFPYDEQKHYLASYLWHILDGSIGASFVMYTDIFTFSLIIFPLGQIHILKHILRHFNEYALKIKHQLGVTEEEASFITIRECILKHNSIIRYINDFNKEMRNIMVLDFLQSSLQLASVVIQLLVTQMNLINFIYSAQFTVSMLIRLLVYYWYGNEIIVESSNIAVAIWESEWYEESKKVKNLMLIMMMRCNRELCLEIGPFNTMSLNTLIGILKATYSYMM…
384	Leptinotarsa decemlineata	LdecOR26	Mitchell, R.F., et al., 2019	MESNHFKFIKYLMLFSGTWRLKLESGSRIRQVCYNVYSSCIQGYFCLFVVSLFMQLPVVWKESKAKTFENLSISIFCMIMLMKSIMSQSERITTLLKDMLEAERAIIATSNEVDKRIYYDQVEYTNRINLSLTLYTYGLVGIPLIMLNYISYLQFEKTHILTNTTESKPLPYVSWFPFDSDEYYFVAFGMDSVAAFMGSTYNCLVQLFFIAIMTFVIGRLRILQEHFRNFDEIDEFGKNIGGESGTDRNEDHDVLRNLKRLILEHMEIIGCVKKLDDSTKYLLLLEFLMNSFQIASLLVQLLTMERSILILFTLSYLLMVTYQIFLLAWHGNEIKEQSLELSNALYESRWYEHSVAVKKCIHLMMLRSQRPLTLQIGPFYPMTMSTALSTVKAGYSYVT…
385	Leptinotarsa decemlineata	LdecOR27	Mitchell, R.F., et al., 2019	MEHLLVVKFFMIISGTWRIPLNTHSRTKQNLYNIFSATTQIYLCVFVLCLFIELPLIWNEDVNKVTENIGITILCIMIFIKNVICQQKKVRDIFVYILETEKGLNDFESENLEVYRSNAVYTKNISIFLSVYSSMCGITLVLTKFYVYIQLKNAAARNHMNQTYIEPPLPYVVWRPVDEKKHYISAFFIDSISATIGCTFNTTTQLIFISVMTFLIGQLKILQNRFRNFGQALQEKMTTTELSGKLRLLIIHHKRIITLVEDLDESMKFPMLLEFTINSIQITSLMFQFITMDIDPILIFRITYSSLMIIQTFLLAWHANEITEQSLLISQAIYESRWYELHTGLQRILHLVMIRAQRPLTLSIGPFFTLTNGTAVTTMKAAYSYLTILKRKYSTHQ
386	Leptinotarsa decemlineata	LdecOR28PSE	Mitchell, R.F., et al., 2019	MSPEIPDHEFLKYTRRSMILVGAWKLKVANKYLSAFYKIWTVLSQSYYILFCISFTIGMHYVLKDPIKLAETNQYLLLSLLLLWKLILSQSQTIRRRIDEIVCWETQLKKQAEVDRSYTQNVKFCVMYFLTCCQFISNGYMNWARMRSDFPSEKILIFTGWFPFDSKKYFDVAYWFQVSNGVFVCMYSISFDSLIISLIIVATARLRILGYKFERFGEGERVNFSMLLKSLILEHQEIIRYVENLNESLKWYFFCDFVVKSYHISLVLLSLMNQNKSALVFSFLILLYLLTQVFCFYYHANELILESTNLGNSIFHSK*YNLDLGIKRSLLIIMIRTQRSLNLRIGNLHTINNGLFVKIIKAAYTFLICQNFEL*
387	Leptinotarsa decemlineata	LdecOR29IF	Mitchell, R.F., et al., 2019	MKQDTYFLKYTKLCMTLIGIMEPEFSSGNLLYVYKTYAFLVQGCYVLFCLSFMIGMKSSSVEQLMENDELTYLWTFIMIIIKLAFTQTRTMRKVVDEMFKLESGIDKGDSRTRKIYLMDSSTHYLFTLVFQIVNSVIITLNTLTFDTLFTAIILFPSMLLNILGNKFKYFGDYCEKQGKIPKMVLRQLILEHKSIIRYVEMLDCSLKWFFFIDFIVKSYHLSVMIISLAIAADGLDVNFAFAISKFAFWSLEAWCIYYHGNELIVKSLDITNKIFESNWYEHDLVVRNMFLIIMLRTKKPLQLHIGIFQTLSNDIMVKFFKAGYSVLAWSDKLKG
388	Leptinotarsa decemlineata	LdecOR30	Mitchell, R.F., et al., 2019	MKKQSQFLKVARMLMTLCGMWKIDTNNITLKTIYRIFAIALLGNYFVFVATTAVEAKHLMDDSLDFEARSNYMTYLLFYVEVMWKMLLFQTKKVTKIIEDIHDIEYSVLTGTDTAVMTIYNIYSRYNSRIFFLIAFGNVAVFGSFILKGISDIKSWKNDISGNITLNRSLNFQQWYPFDVDKNFEIAYLWQFVNALIPGVFHIACDSVFLSLIIFPVLRLEILGYQLEHFDEYSKNTRESCNSILRGLIVKHQEIIKSVDDLNDALRWYFFGDFVVRSYQISLVLFHIETDSDLSEIAFLLSTLLMFLVQVFYMYFHANELILKSKDIGSCVYKSNWYEQSPSVKSTLFITMIRTNKPLCLHIGNMDVMSNVVLIKIMKAGYTYILLANK
389	Leptinotarsa decemlineata	LdecOR31FIX	Mitchell, R.F., et al., 2019	MTQLMLITIPMVWPCKERVVDLFCLYIQYVNVGIMVMILVKSPKIQKSLDCILSYEELNLKKEDVGTRQLYLKYANLNSRVVILIFTLISSVGAFWYITGIRNTFSIEESVECPLMKGILYQVWYPFDIKKYHWLVFINDLVLLFNALNITVYCKVMIVSMMIFMLSQIKILQFLLTSIGKRSLENPEMDESIEVNVVISFVERHQQILKLIDLLKSAVEEIILIQYFSSTSEIAAYLIQTITSRSAFDVLRNCAALSMLVSEVFILFWFANETKIQSEAISDIIYNELPWYTYKRDVNMVLKLMMRRSQRAMSFKAIFLGEICLDTFTKLMKLCYSVVTCFSSLMDI
390	Leptinotarsa decemlineata	LdecOR32NF	Mitchell, R.F., et al., 2019	MWTEKRGFLFLLRQYYALIIVIGSTIAIMTDLLLQFYDEHSHFTSIIESAIGGSALLSVIYVSTCFILKKKEIKRLIDSLKIFEDYLPEDEIDKAEKSAKFYTKTFLFYGIIGNGLYESSPFMSFKECRGERTQQMIKLGIPCKVIVRYVLPFKYDTTPFYELVILEQVAVAILGTILVMTISMLVCGILTHIASNLSYLKKIIEDISRVEEPQLKDHVNLCIKYHTIILEISDKTNNAFEGMMLIHITWTSFIISVLGFGIIMESNFWNNLRFVMHLGGWLMMLFLVCFYGQILMDKSTDISEAIYGTKWYEKNPNIRRALTLLLLRSQRPLVLKAAGLRIMSLSTFLGVLYSAYSYFTLLLKIKP
391	Leptinotarsa decemlineata	LdecOR33N	Mitchell, R.F., et al., 2019	NSEQLQADDFLFLVELFFFSYIFNMYFWQINDLIRLIGDVKNYDKFGKPDTLEELVKKQNKYTKIIYIYTTIGIFLYAFTSFSKMKQCEKFRKFTEFCYFMFPIWMPFDVSNIPYFRYIMGIFEMIAALSSLLSSILGNYLSASITEHITIRLEHLRQLVRQADTIVSEEDKIIQLIHCIKYHVDIIRLTDKTSKIFAKMNASHSLTPIIIGVLNFKIIMILSLMDILQVLGWIFNIGILCFNGQELINESQALADDVYDLKWYSLYPRYRYYIGMLMLRTQTPPRIAAGIFYSYSHEFMMRIMQASYSYTTILRQLLNRNIN
392	Leptinotarsa decemlineata	LdecOR34	Mitchell, R.F., et al., 2019	MYSIEKGQPFHSSLSTLRFFLVYREYSQEPKLIFLSLISVILSCMAFTMFVIVCILHAAISIEENIGGDISEDLSISLGGLGMLINNTLFKFHREKWSRFFKDVTNIDTFGKPTDFDKVKNRGNFFSYLYIIYCTVGTIVYSCVGVLESSCEDIGEDTKRKSICGTLSPIWLPVENVTMTTRNFILLIQYILANYIITPSAIICFLPFETTELLITHISFLKEKILDIFQCEDEELRKNRLRYCVTYHTHILRMADQLKYMVKFSVGHMSLICAMVFGCIGNQIFKAKPVGAAIFLFGYMVSLFLLCYAGQRIIDESLSIAEVIYQSKWYEANTQMRRSIQFTLARSQIPLTLHAWPFGIFCFPLFMMIVKTSYSYLTLLRQTT
393	Leptinotarsa decemlineata	LdecOR35	Mitchell, R.F., et al., 2019	MYPIKRDQPFYSSLRTLRFFLVYREYSQEPWQIFLSLISVVLSCMTLTMFIIICILHASLSIEENIGEDISEDLSFIVGGLGMMITNILFKFHRKKWSRLFEDVTNIDTFGKPANFDGVKSQCIFLSKLYTIYCIIGTIVYTCISVLESSCEDPNEGIERKSICGTLSPIWLPVENVSTATRNLILLIQYILGNYMVIPPAIIAFLVFETTELLICHIGFLKENILESFQCEKEELESNRLRFCITYHNHILRMANQLNYVVKFNVGHMSLICAMVFGCLGNQIFKTKPVGAAIFLFGYIVSLYLLCYAGQKITNESLSVAEVIYQSKWYEANTQMKKSILFSLARCQIPLTLDAWPLGNFCFPLFMMIVKTSYSYLMLLQQAI
394	Leptinotarsa decemlineata	LdecOR36FIX	Mitchell, R.F., et al., 2019	MFEPKKGQAFYICLKTLQLTYCLPTKFGNKWVSYIKFTLIMLIYSSVLLEGLVHLVLTFKNKTDVNVSEDVAVIVNFSSFIISCLLFRLHHRKWLSICSSIVDFTEFGKPSNFEEAQKRGEIHTIVMLVYVIMSITAYFLTALSEISTCEQLNEKRVHHEVCGTLGPIWRPNGTPTLPVLIVINIIQLLSAFGTFGSMICIILIIHNSTTLILSHVDHFEVLLHSICEENDTKMKFKKLRQCINYQQRILRMGSHLSYISMLNEGHAVISAAICIGCIGNQIMKEKSIRSFMLLMGYITGSFILCHAGQKMIDKTEYMQEIVYFSKWYTCDLKMMKDINFILARCKNPVYLRFPFGYINYSLFVMIVKTSYSYVTLLNQST
395	Leptinotarsa decemlineata	LdecOR37FIX	Mitchell, R.F., et al., 2019	MFKSDMNKAFSFTIGILIWCKVYHYNFQNGHTTLFLVVSTLLRMSFFVFCCFLSFLHLIMTRKERDDLDITEDMSLVVAGTGLALISIIFTFRSNQWALLLRKIIALSEYGITTELKQTVRRCKILSKLCTGLCFLGTFIYILKAYYESFNCIQRNEEKGLNEICFVMMSAWLPFDLSTKGEVLLFALQALASCFATVPGLLIPFLNWEAAQIVCERIYHLKELSQIVLREKQPGKVGPKMRSWIGYHQKILEILEEQNYEAKFCLGHVSLIAALAIGCLINQAFNTNTWGALCEISGWMCCLFFLCDAGQKITDNTESIGEAIYAMKWYKTDIQTRKDLFFILRRTQKSMELDALPLGTLNYALYLTIVKTSYSYLTLLTNSPEMNHNN
396	Leptinotarsa decemlineata	LdecOR38FIX	Mitchell, R.F., et al., 2019	MFGADANKSFYYTMKAMMWFQVYPNDFQKRHITFFLVTGSCLRFSMFILCSFLSFLHLVMNLKEGNELDISEDISLVVAETGLALISTKFAFRSNHWTSLIRKITGLYKYGITPDLEQTIKRCNNISKFCIFYGIFATFTYAVTAYFESFDCLRINEEKDIHELCMVMMSTWLPFDITSRGEMVIFALQSLTIYFVTVPGFLAPFLNWEATQILCERIRHLKGLSQFILEESQTGERRHKIKNWIGYHQNILEVIEEQNQEAKSCMGHISVIAALAFGCMTNQLFNDSNLWGTLCELLGWMCILFFLCDAGQKITDNTESIGEAIYELKWYEVDIQTRKDLLLILMRTQKPMKLDALPLGTLNYALYLMIVKTSYSYLTLLSNST
397	Leptinotarsa decemlineata	LdecOR39	Mitchell, R.F., et al., 2019	MFESNEEEAFSSTTETLKWFQVYPNDFQKSHMTFFLIVSSFLRLSQFILCCFLSFLHLVMNKKEGNDIDISQDITLVTAEFGLIVIGAKFVLRSNYWTLLMQKIIGLSKYGITMDLKQTIRRCNKISKFCTAYGVAAYFIYVLMAFYGIFDCLRINDEKGIHEICRVVLPTWLPFELTPRGEMVLFALQAISSFSIPVSAVVIPFLNWEAAQLLCERIRHLKELSQLILKEKQVDERRQKMKSWIGYHQEILGIIEDQNSEVKSCMGHMTLISALAIGCCINQSFSNYNPVGALCTLIGWIIILFFLCDAGQMITDNTESIAEAVYDMKWYEADILTRKDLLFILIRTQKPMELDALPLGTLNYALYLMILKTSYSYVTLLTNST
398	Leptinotarsa decemlineata	LdecOR40	Mitchell, R.F., et al., 2019	MDTEIVILENSLKYLTRVFIFPKKEEWRNIGKLFYIKYILFYLPTIGVPIGSSLHLIKNVREHTYIKTDLDIALIVSIAGCYYFNSCFVAKIKNTLKLCRILSDFRTYGKPKDFDKENKKLNYFSVVYQIFGIMAMLAIIVTPLMDKGRCEKENIRRNLDEVCGIMGAAWWPFDFGRFPYKQLYYAYQMYSVSLIYYATSTTSFTIVELTEHLILRFKHVRLLFLEALQCENPTHRKEFFNRTVRYHNEVMNMAIIYNNSFRVCVFMNLFFSAIVLGCLSYAVFENFSLGGLCLYILWATSVAIVCHSGQRLINESTGIGETIYNAKWYNFENNLQKELLMVMMRSEKPVYLEAGPFGNMTHGVLMTIQQTSYSYLSLLRGTSGRE
399	Leptinotarsa decemlineata	LdecOR41	Mitchell, R.F., et al., 2019	MNIDNIKKIVVLKNSMYFLRIPFLFPRESEINDPKKNVYIKFILLSMTTIYLSLGAAIHLVVNIRSGTYINVDRDIGTIISYHGALYFVFRFLGNIKDIIILYKQFSDFTTYGTPNNFERKNKLLNKFSKWYFAWHMCVVTGMTTSTLLTVDECKAENIMKNTNEVCGLVGSTWLPFEFDYFPLKTIVYGYQVYSSFVVYHTAGVLSYTMMETVEHLIIRFEHVGDTFVEALAEEDPSVRREKFYLAVQYHKTVIQMGNLMNSCFGPCMMVHISLTGPVLGVAGYRFLTEIPLDSTSLFFGWMFSTFIVCRGGQRLLEASMSVGNAIYTVEWYNLENDLQKDLRVVMMRCQKPMYLRAGPFGPMTYSTIVAILKTSYSYITLLKQTM
400	Leptinotarsa decemlineata	LdecOR42FIX	Mitchell, R.F., et al., 2019	MKSTDIICMPTSIRILRIYGVFPSKNKVLHPGLLFYWRFFVLAICTSLTLVGSILHLIKTIQDEKYNYIELDIIYILSFTTAYGLIGSFVLKVTACAEMYIFLSNFEEFGKPVKFDENNKLFNTYSKYHYFYLESLILLILFASNVFKRESCERENELYDLKEVCGLFSYTWMPFDINHTPVKQIYLALQLLGNHHIYMLAGLLAWQVFETIQHIVVRIRDVKSFFINALDETDCQQRREKFNFAVKYHNAILSLEDKLNDAFSIFMFTHMVLTSAVIGTGIYCFFRRKSLSSFLVCMGWFWGLMMDCFSGQRLQDESSELAVAVYNSPWHDFETEMIRDVMFVIMRSRNSMKLRAAAFGVMDREMFLVVMKATYSYITLMRSQKN
401	Leptinotarsa decemlineata	LdecOR43	Mitchell, R.F., et al., 2019	MPTSIKLLRFYNVFPQSDQVLKPGSKFFIKFVLTALFSSLIIIGSTLHLIKSIEDKSYNHVELDVIYIASIGVSYGIICYYVSKIKSAIQLYLFFSNFEEFGKPIEFDEINQKYNRYSQYHYCYAEFAVFVVLLGSNIFKSRQCRVENEQRHLHEVCGLFSYTWMPFNIDFFPVKQIYLFIQLIGGHFVYAVVLHSAWMVLETIEHIVIRIRHVAHLFNEALAAQDPEERREKFNSVVRYHIQVLGLQSKMNHIYSVFMFIIIIMNGAIMGYGVYAYMKEGNISPIVIALEWFIGSFIICHGGQRIQDESISVGTALYNTDWSRCETNLKKDIMFVLMRCQQPMVLKAASFGIMDHAIFLAVAKATYSYITLLSQ
402	Leptinotarsa decemlineata	LdecOR44	Mitchell, R.F., et al., 2019	MKESQGKSANREIICMHTSLKLFRFYGVFPEADEILKPGKKFFIKFALMALLSSLTLIGSSTHLIKAIKDDSYNHLELDLTYILSMTASYGMICYYIAKMSTVVELYLFFSEFEELGKPADFDEINQKFGKYSKYHYCYLESLMMTILLGSNIFKGKQCRSENEMKGLHEVCGLFSYTWMPFNIDYFPVKQIYLIIQLFGVHYIYMVAGQGAWIFLETTEHILVRIRHVAYLFDEAIKELDPKERRQKFNFAVRNHIAVLGLEKKLNDLYSVFMFTHIVMTSFIMGFGVYAYMKDRNISSFILSFAWFIGLFMDSHSGQRIQDESLAVGTTLYNADWSHCEKQLKKDIMFVLMRCQQPLVFKADPFGNMDHCIFLAVVKASYSYLTILSR
403	Leptinotarsa decemlineata	LdecOR45FIX	Mitchell, R.F., et al., 2019	MNFSGFFKNSIGSDDYSLLLMALPKLVLRSIFIWPESNNSREKKIIYWITMMICLFVQSGLLLYLIQKFHDYNEILVVLSSMSPIFQTAYKVTALHKHSKRIRFVLNSMWKKFWPHDLAEGTKEAFKSGYITRLWMMLFLLTTGFLFSLASITSPIFSKNRELPYKTLFPFDFHATPIYQIIYILQIGTHYLIDMSVCGFDFLFMGICAGLTNQYILLGKTYEQVGTENMVPLYNKIRKLDGRRRLLGFGQDRKFLRLCIEHHQLLTRTTVVVEEIFNVVAFLQLCSSVLATCVSGFIATKDDVSSSQIAIMGPYLIGHLIQLYIYCGVGNELYQSSSLTHNIFSSNWYDLGCAHSRKDMILIMRKAQIPAKLTAFKVFPLNFATFIAVVRLSFSSYTL…
404	Leptinotarsa decemlineata	LdecOR46	Mitchell, R.F., et al., 2019	MYHKTIKIALKFMAISGNTPQRGYSLFQVTLFLGNILSGLGVILLVIMKLVLQEDQLSFANSKEKVAGAFLFVQGILKSSAIFINKSKVAALLVEMEQFSTIDDFESSLYKSEFTKVNKVIKNTFVFTVILHCYTAGAFLVPPIFAEGNTLPFDCYVPSWLGYYWVLIYQELVSMNTIMLPVLAMDYFFMTTVRLTQVQFKILNEKVKRIFNNDGNDIDTNIKECVKYHNFLLRYAHMINETFSIFLLHLLCIEVLLMSFEIYTIMMKSDLETMRDGLIYIAATCTDFMLCFCYPSQALMDEISEISNSAYCSKWYEHPKYSRDIRFIIQRGQKSVLIEAGKFSPMDLRTGLATIQTMVSYAMFLKTMGGKGY
405	Leptinotarsa decemlineata	LdecOR47	Mitchell, R.F., et al., 2019	MYFSTIHNSLKILRLCGSDPREGYGKVQCILFSLNIMCSLSMVVLLILKFYNMQKTVTVSDVTDAVTCLFLFSHGTLKLSAMFFKKKNTRELLTKMLENFWNSDDFKQSSIQKEVSEVHKSIKYTNNFIFGLHFFNAVGFLTGPLLTTDPILPFDCFRPQWAGYYGLLIYEDITAIISILFPILSVDLFFMGLMRLTQIQWKLLNHELYHTFDHIHMKDDSVQEKIKLKIKKCVCHHEFLIRYVEKINDTFSTSLFFYMVIIVLSMCVEMYNATTFSDPQIIRRAFVYTTAGCTAFMICFCYPCQDMIDEATKISSSIYFSNWYKYPEHSKSTQMILLRGQKTMNIRAGGFLEMDLRTGLATLKTMVSYSMFLRTISSMEN
406	Leptinotarsa decemlineata	LdecOR48I	Mitchell, R.F., et al., 2019	MYFHNIDHCLKMMICVGVHPDVNKYKCQFIFCIFPIISMCFLGCLVILALCFEKDKISMTDISKAVTSICLFVHFRDQVNNTFSAGMLAYMGVIIPTQCIELYVLTSQSSAKESIRAILYATTMFFEFFVCYCLPAQHLADEVDKLSENIYCSKWYKYPQYSKDVLILVGKFQLKMLISAGGFANIDLKTGFAALKTMVSYCMFLRTMGYNSEA
407	Leptinotarsa decemlineata	LdecOR49	Mitchell, R.F., et al., 2019	MYFFNINVSLSMMATIGAHPEMNNSKIQKLLFLMNLAVFSVITYLVCLMLFKEDELTITDITGAIESLLLLIHGALKLLTLHLQHDGVRDMLEQTNHFWNIEEVEFEEERNEISKFLKYMKTILYYFMAFACMPTIFFCFRPFLLHERVLVFNSYIPEFVPYFIMLLVEDYAFLIIYVACVSFDIFFATLVVLTKVQFLLLNQEIRRVVAINIETDEDANVVRNKLKKCVDHHNFLLEFVKKINNTMSNAVLMYFLILIFSICVEMFMLSNRKTVKEFFKYIFYSVSLSNEFVVFYCLPSQLLTSEAEESIYYVYDSQWYENLSNTTKCIINMISLRGQRKVFITAGKFVNLSMESCLAAYKTVFSYYMFLMTMQRKDDTK
408	Leptinotarsa decemlineata	LdecOR50N	Mitchell, R.F., et al., 2019	LKLHFNNIEYCLNMMWLVGVHPEMTNKMQTFLFLFNMSTNVIVFSLAGSLFVFGDRPLSLPSIISILECLIMMSHGTLKLMTLKMNKSKIKLILQKTEEFREFDEIKNKSLKRVCKQIIHNLSITFYLLFISASLTVLVFIFSPLLVQKCTILEIYEPKTIPQPFWILLQVYCIIFGVFLPIISYDVFYMSIIILLKVRFKILNWKVGVILQGPKEEMSARKPINNWVLHHNYLLDFVTEVNNAFSTPLLLYFGIITLTLCSEALLFTETSNFSDAFRAGLYFSVGLFEFTAFYCLPGELLIDEVEELSENVFYSCNWNKQVKPIAFTVLMIVMRGQQSVNIRIGKFARINLKTCLATIKTTLSYYMFLRTMSEKY
409	Leptinotarsa decemlineata	LdecOR51	Mitchell, R.F., et al., 2019	MRMYEKEFRNVFRLLNFVGMHPMKKLVTPLVIMNSLLTFYLTVLIVLKLFLGKELVAVESFGVFSQIWLKFFILTTKREKIKQVINDTQLFWKKDPENSQNQQQLKYLAKFERIFLSYIGCSTCMFLFKPLLVEGTTIYYYYRIPQIPFSVSYAIEFYVTLVTMSMVIAVNLFIAIVIVLGAGQFSNLNANIRQLDCSKAEENEEAMKICILEINENVIYHQFLIRYVRRLDDIFSMMFVVLIGIITALLCMNMYVLSLPHTTVVDMIRCGTMVCAFNIEFLLLYGVPAQRLMDEAEEVANSAFYHCEWYLPNIIPARKALTYMIHRSQTSVCLSAMGFIDINRQTIVAMLKTAYSFFTFLQTVQPSDGSNK
410	Leptinotarsa decemlineata	LdecOR52PSE	Mitchell, R.F., et al., 2019	VVLREKFWKYDKFGKEFEDEIRIYPKNMYLLMKVYLVFISSTLLAVYTSRTTFTVLAARRRILVLRYLFIRN*TFVLRYICWCSRI*HDVPPHVHGGTCGQF*LPNRAFLRMENQNDVRICVAHHTFLYE
411	Leptinotarsa decemlineata	LdecOR53	Mitchell, R.F., et al., 2019	MQPEENCLKLTLTLMKIMGFMKKQTLFDKMKMYVSLLFVITVDVLMIIGIISGNKNSLKVFANYFEGMGLFFQITTKLLIILVYKDDLQGILVLREKFWKYDKFGKEFEDEIRIYPKNMYLFMRVYLVFISSTLLAVTLKPFILHELPLPCWLPEGEFWFYAISLFEIELLSFGIYAGALGFDTMFPLMCMEASMQFRLLNRAFSRMENQNDVRICVAHHTFLYEFVNRIKHIHSAALFTRLIVFMPEASIQLLVIEDQNQVFANKLKAVLYILDIYMQLTYFCFPVGFLQSQMEESAVAVSTCPWYMKNGNFAKNLIPIMKRSQQMFSIKVWGLFDVGRIGFLCRFTFSVYTFLKTVK
412	Leptinotarsa decemlineata	LdecOR54FIX	Mitchell, R.F., et al., 2019	MSEEANLKFPLRILKEAGFLKEKTLVDKFKIYVSLLCLFIVDSLLIWTLWCDIKTFEDLVTISETAGCYCQATSKLLVLIIFNNDLKDILTSRDHFWEYDKFGKEFGDKLRIIPRIAFSFIKIFIFFVLGVLLAMLLNPILFGILPTKLWVPDGRIWFYTTCVIQSEVHIYSAVASALGFDTLFALIYIEITIQFKLLNRAFSMMENHNDLKKCVEYQVFLYEFIEKLRNVFSVFLLTLCFDCMILVSIKMLVAVDPNQNMVLRVKAILFVIGKNVQLSLFCFPVGFLKDELDRSPEAISSCPWFLKNKTFRNDIIFIMLRSQRTISVRAGGLFEIDRQAFTEVFKFTFSVYTLLSAVQ
413	Leptinotarsa decemlineata	LdecOR55	Mitchell, R.F., et al., 2019	MSEEANLKFPLRILTSAGCLKEQTVVDKFKIYISFSFLFIVDFLLIWTLCCETKTFEDVVTISETAGCYWQATSKLLVLIIYNNDLKNILTLRDQFWEYDKFGMEFGNKLRMFPKNAYSFIKVYVFFVLGVLSMMILNPILFGILPTKVWVPDGRVWFYTTCFIQTEVHIYCAIASALGFDTLFALIFIEATIQFKLLNRAFSMMQNHNDMRACVDHHVFLYEFIEKLKNIFSVFLLAQCFDCMVIVSIKMLVAVDPNQNVILRTKAIMYVIGINVQLSLFCFPVGFLKDELDRSPEAISSCPWLLNNKTFRNDIIFIMMRCQRMISFRAGGLFEIDRQAFTGVFKFTFSVYTLLGAVQ
414	Leptinotarsa decemlineata	LdecOR56FIX	Mitchell, R.F., et al., 2019	MLVKFPTKNDHGINPDPMQIIMKWVKLHQYIGMRKYFWFLVTFLKFLDTITRAMYAFERFEDPISVTEITVTLPTRFLSVCKLFYLYHDRRRVEYFYKTIENEFWGFHICSPEKQSNIKRRFMFVNIILIVTFTSGLTVLITMIIFPLVEPPEGKRPLPSINWTPFDTNPSPIYEIMYVIVFCVLVMTIIGNAFYDYTLVYAVQHLRVQFTLLKELLKNITDGILPECSDFKKFNDEYFQRIVAERLKICIQHHVKLLKFGKNLEIFTSKIMVIQFTMSYVTLVVTGYVLNVSHINISQVVALSVLTGVYLVELLIYCAQGTDLNQQSLSVFEAIIESEWHLLKAPNKRALTLFLLNSERGITLKAGGTTSVDNELLVTFLKSVFSAITLLNSILEEKK
415	Leptinotarsa decemlineata	LdecOR57	Mitchell, R.F., et al., 2019	MISIRKLFGPNASVNRFEKELDEDPLKILPQIWNILLGNVYLKLLLWMMTVFQLAMWLVKFYSILETFQMEFTVKYGPGFLLSAIPVTCCPVLLWNYKLVEDIIEKRAECGWSLSSASEKLQRKLNQISSTVKYIMLPQQFISVGFIFLSSLWNENDEFGEDYFSKLLPEFAGVLIPIYRYTLFILTFCSTQQSFLLLFFCLSATFQIHMVNEKISEIHQSVNLEPTTKLPYEKEAQEEIFRRITLYMNHFLLWKKILTDKLKDLQTVPCLINLLNLPATSFGMFLYFFFTPNMNIYLLLSISSTIGIQIWLFCETGQIISDATEAIYDQLKNIPWYSWNLKNQKILLNYMIQTTQPSLNISPVKSVIIKRVTIIKVLRMITSIAAVCKTIRDNKMASI…
416	Leptinotarsa decemlineata	LdecOR58N	Mitchell, R.F., et al., 2019	MLCCNLPYITRKTQYAELFEIFRNALCFTEDIRESANKEVKEVIRYGKIFKGLFTVLTSINCYYILQTVFTHVEDHYFIWIFHEYFPELVTFIKILYFCNAFVVGFYITSVSLNVAYIISHVTVQQKLVSDTINHLCDGFEPNITLNDNMEYQKIIEDRLHSCIRRILWIRRRIADINTLIKTDICLHSIVAIIIGITVIILFNMVLKKQDRSELLLLISYPVQICIIAFGAITGGQGIMEQDETILKNLYGCPWYTWNSKNKKTFLLLMTITGKPAGIYFTNNIALNNVLYLSILKGIYTFGAVMV
417	Leptinotarsa decemlineata	LdecOR59N	Mitchell, R.F., et al., 2019	SDAAFFTSVVYGHDVNEYKHMVFENCSCIDSGGHVIEKKIKNEIGWVMRLCFIPLFLSILMTISFLPFVGDEEIFLFQITIMKEWFGNWLVGLRFFVYLIFALLLGISGWIVGSTTIVTGYIIFHLKFQFILLDRHFEKLKSLVREKNEDIRQQEVRNGLKNFVENHLRIKNLYKLLFRRQDFYMIILTPPLILAVVAFVYFIKTEISPPSNFRMLIGLVTGAVTFCSHCINGQLLSDESSKLHEKLYSCDWIDWNESNKKSMMIILPAIKEPMKASCLGLVDLGHPYILFVSRAIYSLLAVAVTLL
418	Leptinotarsa decemlineata	LdecOR60NF	Mitchell, R.F., et al., 2019	FPFGTPIWNYTKWVLFVFSLLWESSFVIFMAQDWHYFRKNITLFLIGQLIILFNYIDLFLDNWKRTHDLLDWIEETSLPWNAAGENTLKKITLEIKMLKRIMTLLMIGVIIADMILLPYPEICEPFHRMGQKYFERWIVIIDIMTLILLAMSGYGTGRFFFRVAHTFIHAKFQCYLLNGLLKNMSDNTGKGLDDAEYQMITYQELVQLVKAHQNVKKLFALIVEHFSWIMYPVYIVNSVAMGSVIYLYMLEISERGNFLQLRVIITQGMFGYAPFVAMNQGQRLSDEYENFFHNVYGCPWYTWNRRNKQLIHTLMTNSLQPMKLSSYGLLNFDYSATVKIGKISWSLMAVLKSFNEKYK
419	Leptinotarsa decemlineata	LdecOR61N	Mitchell, R.F., et al., 2019	IVLFNYIDLFLSHWKRALDLWDWIEETSLPWNAAGEDILKKITLEIRMLKRSMTLLMIGVIIANVTLFPYPQICEPFHTMGEKYFERWIVIIDIMTFIILAMSGYGTSCLSFKVAYAFTHTKFQYYLLNGILKNLSDDTRKGLDDEEYQMITYQKLVQLVEVHQNTKKIFGLIVKYFSWIMHPAYYIVNSVAMVCVIYLYMLKISSGESFLQPRVLITQVMFGYALFVTVNHGQRLSDETDIFFHNVYACPWYIWNKRNNQLIFLLMTNALQPLKLTSYSSVNMDYSATVKIGKISWSLMAVLKSLNEKYR
420	Leptinotarsa decemlineata	LdecOR62NF	Mitchell, R.F., et al., 2019	IILFNYMDLFLDHWKRSNDVLDCIEETSLSWSAAGEDVLKKITLEIKMLKRIMTLLMIGLIISNVILLPYPEICEPFHRMGEKYFERWIVIIDIMTLILLAMTGYGSGHFFLKVAYAFTHTKFQCYLLNGLLKNMSDYTGKGLDDEEYQMITYQKLVKLVKAHQNTKKLFGLITKHFSWMIHPVYIANCVAMVSIIYIYMLEISRRESFLHPRVLITQGIFGFALFVTMNHGQRLSDEFEKIFHNVYACPWYTWNKRNKQLILSLMTNSLQPMTLTSYAMVNLDYSATVKIGKISWSLMAVLKTLNEKYK
421	Leptinotarsa decemlineata	LdecOR63NIF	Mitchell, R.F., et al., 2019	VILCNVLNIFLQNWKKLSDILDRIEEYRLPWNTAGKETYETIFHEIQILKRKMILLMMGNTIACLIIFPFPDICQPFHRMSQKHFPKWINIIDILVFIMLLLIGYGTTHFCYKFIYVFTHIKIQCYLLNGLMKKISSTATEGIDEREYQRITYEKLVQLVKIHRNIRRLFDMSIKSLRWIFHPIYLSTSLSIVSTLYFFMIYEKIFTNIYECPWYTWNKTNKQMIIQLMINSMKPMEISAFGLMSLDYSLSIKIGKICWSMIAVLKTFNEKNR
422	Leptinotarsa decemlineata	LdecOR64FIX	Mitchell, R.F., et al., 2019	MEKSKERDDALHFLARPFGSDIYKYVRWLVLIYWLIYDSFIVFYIIVKDRVYLQQYMSVFLAGQMLFIIVSMDILFAGPAKFTEYKNLIQIRNLPWDAAGEKVYNTISNQIITHKALVTLLMLGTIIAIMTVFPIAEICQPFHRLGQEYIERWINVVDTIVLTFMFMTGYGISYFLGKIAYVFIHMRIQCKLLNEIVKNFNNENIVNSDDNEYQRRIYEKLVECVEIHIHLKKSFGLLVKNFRWMTHILFISFTTLTVSIIYVYIKKIYSDGGLVNIRQFFIYMVDVFICFMMTNYGQQLSNEYDKIIQNAYKCPWLTWNARNRHVLRLLMINSMETMTFSSFGALNFDYSAVVKIAKVSWTLISVLHRVNENFN
423	Leptinotarsa decemlineata	LdecOR65NI	Mitchell, R.F., et al., 2019	VLAFNIMNIYVLNSKRCIEISKLFENYGLPWDAAGEEIHQLILQDIKKLKLIINILLMSMSIVHVTFLPFPDICQPFHKIAQEYFTKWTWLVDLTNIVALFLCGYNSSCFVCKITYSLRHLRIQIQLLNRLLNNINTRSRGDLKDEKYQILLHEKLVYFMEAHQNTRSQKLLSNIYNCPWYRWNRKNKQVVLLFMTNCLEPMVFSFYGLMKLEYSNSTKMAKICWSLLNILRNINNRNG
424	Leptinotarsa decemlineata	LdecOR66NI	Mitchell, R.F., et al., 2019	THGENQFILLNGLTKNIAKNEKEDYDDDEYQKVIYKKLVEFARAHQDTKSEKIIDNLYECPWYAWNKKNKDVFLLLMTNSLKPMTFSSYGILNLRYPITIQMAKICWSIITLMINVNNNKN
425	Leptinotarsa decemlineata	LdecOR67N	Mitchell, R.F., et al., 2019	DPLSFLLTPFGVGVCREKYVKWLVSSIILYSEICNVVLMIYLYSGSDPIRFKRFISLILLQPVGIGGTWILLKYFEKFKSFPELIQTFCWTWDSTRREIFDEIQREYKFIPLKMKIFLVISLLCTPVYLFYFEYTYELVLDTAKNKCGRAGVVLCILYYLVIIEEAYAAACIVLVGMYVSVHIKFQLRLLADYVETIINTGNNGNYEEFNQGLIYQKLKVCVEQHIRIKQLGESLFSIEWSVVTFALGGVAHHAGMIWLTIMEHKIFPIIMLIIGTLVGFAYGFTLFHYGQNIKNESTNFYNKVCSCQWNEFSKENRMALQMIMINSAEAMSLSSFGLVELDYVLATRVYRTVYTFVTLLMNLK
426	Leptinotarsa decemlineata	LdecOR68NIF	Mitchell, R.F., et al., 2019	FAVLFLVESAIYDYYADFPIFLYKNAISLSSASEELFSEIMSESKFKIVQCLIAISIETLSCMLNFPIMGDEHIWKSGIYILNKYSYLYELRCIFYTLDFLFLFSCGLIMIPYINFSIYNTYHIKFQYKLLNAFILKLGNGERYHINDIRYQERVFRQLKFCIRMQLRISNIFVCSYFFINSEISPASNFRMYSILLSWMISLYILCSCVQEVTDETEKLYWNLCQCHWEDWNNENRGILLLMLVKYGNPWTLSKGFVVNNRLIVKMYRLGNALVSYFVYTLR
427	Leptinotarsa decemlineata	LdecOR69NIF	Mitchell, R.F., et al., 2019	FAVLFLVESAIYDYYADFPIFLYKNGFSLSSASDELFSEIMSESKYKIVHCLIAISIETFSCLLIFPFMGDEHIWQCGIYILNDYSYHWRCIYYIMEFVFLFSCGLILIPYINFSVYNSCHIKFQYKLLNAFILKLGNGKRYHINDIRFQERVSRQLKFCIRMQLRISDIFVCSYFFINSEISPASNFRMYFTLLSWLIFINTLCSCGQELTDEAEKLYWNLCQCHWEDWNNKNRRILLLMLVKYSNPWTLSIGFVVNKKLMVKIYRLGNALVSYFIYTLR
428	Leptinotarsa decemlineata	LdecOR70FIX	Mitchell, R.F., et al., 2019	MDQHKLGLEDDPLILLHHTAGIQFFRKSKIHKLFLFCLTITGQMIVFGGIFYYFYDKTNRERWKFLPFLLDIQGFTGLFLTQWLIFNRLTDFPLSLRKYGRPLRSAGDEIFKRIQSECKITIVLCLFSSFAVVITALLHSPFVGDEATWQYLVHLTQDCSYNIKLLFYLWYEAVFIFGALSLLPLFNISIYNLAHVKFQYQLLNAIIVKLGNWKVHHINDVRYQERIAKHLKICIKMQLQIVKLCHVGEKFAHYVINSMCLFGVNILVYSMFFIALEISPISNFRMYMCVFDWIVIIHLFCTYGQSLTEETENIFSNLCKLQWEHWNNQNRRTLVIMLINAGTPYNLTGEGFITVNYQLIVKMWRLANAVVFLIGQNMK
429	Leptinotarsa decemlineata	LdecOR71	Mitchell, R.F., et al., 2019	MKAYKKMKIGAEEDKLIAIYRSCCFGWLSEKNTGRVMLFQYLTFQLVTVVAHIEFFYNESFYANRKHYPFLIVMQMGSLLYLVALAEVSEIRNIPEIIKMHTWSWKLAGDEIHRKLVSEGKYLKVVCCAIFCSTTSSSVLLSEFVGDEKHWQIVPFLWDKYLQDQRHIILLIIYTMEAVILGLFISSLVCYSLYSIGHLELQYKLLNAIVCRLHTRSIYHMNDIRYQERVADLLMCCVKMHTEIKKLKTMVMSRATALVLSFTAYGLTIFVFSAYFIMTDVSPRSNFRMYSLIVTSCFILWAFCEYCQRVTNESEKVFHNACRCPWEQFNNTNRRILLMLLSNSISPVTISCHGVLDANYPLAVKFFRMAYAAHTLFTNMSQNRS
430	Leptinotarsa decemlineata	LdecOR72I	Mitchell, R.F., et al., 2019	MKAYKKMKIGAEEDTLITIYRSCCFFWLPKKYTGRVMVFQCLSFQLVPVLAFIEFFYNGSFYANRKHYPHLIVMQMFQTKLMSRASTLVLSFTAYGLTIIVFSAYFIMTSEKVFLNACRCPWEQFNNTNRRILLMLLSNSISPVTISCHGVLDANYPLAVKMFRMAYAAHTLLTNIIQNRS
431	Leptinotarsa decemlineata	LdecOR73	Mitchell, R.F., et al., 2019	MKAYEKIKIGAEEDNLFAIYRSCCFGWLSEKNTGRVILFQYLTFQLIPVLAFIEFFYNGSFYANRKHYPFLILLQMGSLMYLVALAVFSAIRTIPEMIKMNTWSWKLAGDEIYRNLLSEGKHLKVVCCVIFCLTISSTLLLAPVVGDEKHWQFLSFVWNKYLEDQMNIILLIFFTMNAAILGLFLSSLVCYSLYSIGHLEFQYQLLNAFVCRLHTGSIYHMNDIRYQDRVAVLLICCIKMHTQIKKLKTMVMGRATALVLSFTAYGLTIFVFSAYFIMTDMSPRSNFRMYILIVTGCFILWAFCEYCQRVKNESEKVFLNACRCPWEQFNNTNRRILLFLSNSVSPVTISCHGVLDANYPLAVKMFRMAYAAHTLLTNLSQNRS
432	Leptinotarsa decemlineata	LdecOR74	Mitchell, R.F., et al., 2019	MKIGTEDDDLIAIYRSCCFSWLSEKQTRWVMLSQYLIFQLIPVSACIEFSYNDTFYANRKHYPHLIVLQMGALMFLVALARCSDIRNSPEMIKMHTWCWKLAGGEIYRKLSSEGRHLKLICYVIFCLTTTSSILVTVPAFGDENEWEFVPFVWNKYFDDRMFIIPLILIALIAAFQGIFLSSLICYSLYCIGHAWVQWKLLNAFVCRLHTRSVYHMNDIRYQDRVADLLMRCVKIHVEIMKLKRILMKRATYLVISFTFFGLTIVVFSGYFIMTGMSPRSNFRIYTLLMTGCFILWAFCEYCQRMTNESEKVFLNDYRCPWEQFNNSNRRILLMLLSNTINPVTISCYNVLDANYPLAVKMWRMAYASYTLFTNMS
433	Leptinotarsa decemlineata	LdecOR75NI	Mitchell, R.F., et al., 2019	DYLLSIYRSCCFEWVSADYTIKFLLLKSLLSQLVCTFGSFEIFYNGSMDSGYVPFLILLQMSTVMYLVGASTVHQLRKSPKIVQMQAWPWTLAGDKTFRKLLLEAKEFRRVCLAIFCSTTISFLLFLPLLGDEQDWQFLVFMWNEYTGNRMYILFLTCYIFVLLILGIFITSLICVSLYCVRHVEFQFKILNALICKLHTSSNNLLDDVRCQEQVDDQLKCCIRVHVEIRVYKLLMASSNSLVLALTAYGLVVFVFAVYFIMLSEIVFLNACKCPWEQFNVHNRRTLLMLLLNTGTPITVSCHGVLDANYPLAVKMWRMAYATITLFTNLS
434	Leptinotarsa decemlineata	LdecOR76FIX	Mitchell, R.F., et al., 2019	MPNAPKKTKKLIDEPLLLSLFPVSFLLKLDHERFRIFYWIMGIMAQSYCLYCVYDLTKHLDMFSKYITSVGVIQVGIINLPFILDSRLISGIRNIQLNLWPLDFGGDELRRHILLCNKTLKFDCFTIISITFFMVFLLLPHGLVASDVLIHNKLSDEVCGNWKILCKTAYIVYMEFTVYTSAVFVAVSLYYMRLLRNQFILLNGVLKNITKNIEFPPESEAYQNEIYGRLRFCVTRHIELRRLFDALGIVKTWPVMVYFFCWTFVFTMELIVIFNASNVESMLVGILEIIPSAIITLIFIKHGQGLKDDSLELNIVAAQSPYYDWNKKNRQALQMLLIHTREPIKICTNSIMDTGFPLFISVIKVSYNLAMMLKYIDMRNKTNN
435	Leptinotarsa decemlineata	LdecOR77IF	Mitchell, R.F., et al., 2019	MEKFLRKITPKDYFSFHLMCLKLLGMIPPKKNKLTKIIYWVFAVPHFSIVCSPVLFELTNVIVSHDKYERKILTVGMLCMHIEAVXTSVTTYQENIYFKTSCFCTLWYISYMIYLIFNISTSYTINFSHETHENFNPWINRTSTYREFVYPMWMPFDVSISDGHYLIAFWYQPYAFFFMMGGYLTLDCLYLNTITQLKSQVRVISYALSHVDNIKEEKAFGNKNWVEQESRIVKCVQELQIIFXXGKVDDMLDFIFLTHSGLSLFITCCLSYTASKAESFEMPHLMMMTSVVLIEVFTSCWFCYDFSLEFSNTRQAFYELDWPNYPPKLRRTIIFTLARLENPPFFTMWKWTKIDILFFFNFLKMVYSFCTLISKAK
436	Leptinotarsa decemlineata	LdecOR78FIX	Mitchell, R.F., et al., 2019	MHLSNFFSSIKKQVPEDFFKWIEHIYKIKGLSPPKKPIAKVIYLTLAIPHISMCTFLLIFSEWAAFFFSHQVFKERMFNMSVAALDTILVFRTVVWVFSTNKLGQINEIISRKSFNFSLFDLVKVNNSRQLQDQKRRDLEFGDFGKIWEKGNYVLHENRNELESFRIQTMFYTRMVCCCLHIAITIISVLTYMVSYINEVSGDTYEDFNPRMNRTTTFRKQQYPLYLPFDTSNDGYYWIGFCYNCYAHVGNMITFLPIETTLTSSLIHLISQTTVIKEAFKYIDENISPDQSKEGVALIKEIRIVKCINELQEIYRAIERLEELYNIQLMVQYGFATILLCSICYVLPLVENTMEAVCRLILLAASLGQIFIFSYCCKTLADELQDVGVSVYNMDWPNY…
437	Leptinotarsa decemlineata	LdecOR79FIX	Mitchell, R.F., et al., 2019	MTHIEEYVPEDFFEWLDFFHKCIGLLPPKNLSSKILYFLIALPHISMCTFLLVFLGGADLLVRDRSFKETMFGISVVTLHGIIVLRTGFWIYSRNKFEKIKEIIRRETFTFECFDLREIGYANVISVGKNIENVLGKNLSYREIGMLWSGSGLVFDDCSVNLEIFRKRKMLRTRLGLCFSYLALIVFSFATVTLLFISELYVDSYQTYNPHLNKTSEFRKYLIPMYFPFDTSLDGYYQIAYFYSYYSHIGAVFIFLPIETTLTCSIIHLIRQTSVVKEALSYVDKNMSNDQDSNRIIKEFRIVKCINELQEIYRAIEKLEDFCNIQLMVQYGLATFLLCTICYVIPLMDNMMEGIGNSIFVSLSLGQIFIFSYCCQTLSLELQEVGISMYNLQWTDYPL…
438	Leptinotarsa decemlineata	LdecOR80	Mitchell, R.F., et al., 2019	MKHNHIHMRFARIIMTVIGLWPVKLTKFKLSIYNAYFYICFCYYIAYDLTQASMVFISKGNFLETADNLGVIIVYLVNIYKVLICRSRRIKSLIERIANQEGAILENADGEIRKIYRNHVRSAFISAVYYVSLGSAGISLYFVAPILKNWLEEREQSKYLIFRSWFPFNTDKYYWPAYAIQLVGGFIGYSYIVYPGTFMFCLLKFCVGQLKILQHILRNVTYYSEGFTRGKNREEFVKSCIREHQKIIKLIEDFDESMRTFILLDFVISSFQLSLVVYGLLESNGLDIARFAVLSYFITLCSQLFIFYWNAHEIFIESTNLAAAIFESQWFDLEIPVQKMLAIMMLRAQKPLSVSIGPLYKIRIDALIGIFKAIYSYVAVIRK
439	Mengenilla moldrzyki	MmolORco	Mitchell, R.F., et al., 2019	MQRSNYKGLVALLIPNIRIMQMSGMFIFNYYDEYNAALHALRVLYAAVHFLFILIQYAFLGLHLVFNMNNSDYVTMDTITILFFTHSVIKYLYFALSSKSFYRTLAVWNKKNSHPLFVESNNRYEAIAVKKMRQLLFVVGSLSIISVLLWVTVTFFGPSERHMPNPENVNETITVPLARLPVTTWYPFNNLSGFSYYLTFIIQVYWLLLTVTYSNSMDVMFTSWLIYACEQLQHLKDSLTPLIELSSSLDTYTPSSAKLFQKVDRDELDLKGVFNTKIDLGEDFKQDNFDSDPVTSDSHIGPNKLTRKQEMLVRSAIRYWVERHKHTVKFVDSITGTYGIALLFHMLISTISLTLLAYQATLINGFNVPSLATIGYLVYALGQVYHFCIFGNQLIDESS…
440	Mengenilla moldrzyki	MmolOR1	Mitchell, R.F., et al., 2019	MCVTNNSVILQVRPYFLLKYCGFFSPNVNFWKKILFIALLFWLSYVCAFLIILKNFSNSLTIQEKLDTFYMDIMYTIYTVKLTILFIHKNGVNYLDQELSQTKFHILTKEESTIIKKQNETIRLQASLLFLLMTSSIIFGIIVPLLMTDVHLPFAAWSPYHLNTTFRFGTFYVYESITLAYSGLLNVTIDSYFATMTNALCTILLILESRLIKTNSITIKSKKNAIHNHLVDCIQLHNIFLKHFSTLEGIYSLIIIVQTLGTACTFCFAGFTIMFTDSAIKMVYLVSGVLMLLSQISQYCVYGQWLIEQNNRLLFACYQTNWTNFNIRNKKLLVTVMELMKREKCIIGGSLVKLSMETLVAILRSAYSYFAVLRELFK
441	Mengenilla moldrzyki	MmolOR2	Mitchell, R.F., et al., 2019	MFPRSLYYFLIKFGIISDRGPSWSIILILILFFHLPTLLSVLDFVNMTKENFAEKFFVFGSLLNVSLKINMLFRYKKQVYTLYRTLETNKIFSCDLSDQLSFNVLKRVRNTCAMNLKIASIFAILCFFAFYSVALINYFRGILKLPLSFWLPFDSEKYFLLIYVFQALYCILLSVLYVPIDILIATSCDFASAQFLILDLRLRQLDTKSKMDDLKISNVLTSCAKHHNNIFKFVHDIEQLFSMVIFCQFFATLISIVFSGFSLIRNREIFQFIMILTYSGIIFSEFFYYCYYGNKLMVNSSKILFACYSTNWISFSVENRKLLIFIMEHCKKDKCVKAGKIIPVTLITYLS
442	Mengenilla moldrzyki	MmolOR3	Mitchell, R.F., et al., 2019	MKTLKVGLIALQIIGLWPLSNGSITHKVYRFVQFICQLSFPISMFIEWFYIFNDIEEMFSSIGVVFLSVACSIKMILVVFHKKTVKKFLKFVTKIEQNLLNNSQNLPTNIRKHFIEYQKESEMIAKSFCFLTFLTIGLFIIKPIIEYNFSDNLSDKKPFVFNTWFPFDKNDKKFYKLAIFWQFYNGLYGALIIAIWNTIVLSLFIFAIGQLKILQELIIMIENYQFSTRLHLIVEIHKQLLNFLNDLNAYINPIMLFDLLTCSIMLCVVGFQLAFSFKIVLLVEYIIALLTQLFLFYWYANEIQLETLKLTKSIWDSKWYYLKEEYQKMLIILMKCCHKPIIFYVGPFNEMSLKTFLNILQTSYSYLTLIQQIYLLKRN
443	Mengenilla moldrzyki	MmolOR4	Mitchell, R.F., et al., 2019	MLTVHKIYFKIIGFLPLNSNNKYLNLLQKIIGALIFILSIPVNVLMSIEIYKIRYEYEKLFWSGEIFFLSVGVVIKMYLSYIRSNSIIKFIIFTEKHQKKLNQHFWSSSKQVTKKFIILVIITILVYSSKPYFASNFDFKHTLIFPVWLPSSAFGKHEFIYYIALFYQFYVGFVGASIIAFWDTFVSTIMIFSIGRLHQFKNIVSNLHLEHNPRKVLISIVHQHRQLI
444	Mengenilla moldrzyki	MmolOR5	Mitchell, R.F., et al., 2019	MSANSVSEIVHVFYVVGLLTRPKLFKKLYSVFQIIMVLIFYVLILIACFKDYSDLKKLVDKIFVVFLAISGCLRFLTIFFRQKTVRKFDNFVSDIENGYYGSKENEIKVGYFVKIRKMYRFFLYLSLYTALNTIMQPIIWYIFGNPTGDYADLLTEYWYPPHKIETVLTLVLTIIYEFYICILIMVMDSTWNAFALALMMFSAGQLRIIQVELMNLEESKMETDFPKLIKKHQNLIKFVEEVNSFLSPLLFLDIFVFGLVACDVGMQLF
445	Mengenilla moldrzyki	MmolOR6	Mitchell, R.F., et al., 2019	MSKSSISKIIRVLYLVGLLAKSKWYQKLYSALQLGIVVYFYIFALVGCLKDYADLKRLIEKLFIPFLIVSGIFRFSTLVIRQRTIKKFDKFVLDVENGYYGSRENELKTEYSTTIAKMYNYFLYLNIATAFNTLLQPIIWYIFWKPTGNYRDLITEYWDPPHKIETVFQLILTLINEFYVCTLIMVMDATWNGFAIGLMMFSAGQLRVLQSEFKNLNENKMEAVFPKLVQKHQSLV
446	Mengenilla moldrzyki	MmolOR7	Mitchell, R.F., et al., 2019	MSTNSISGVMKGFKVIGLLILPKWYQKVYSVFQVFMASFFHILMLIACLKDFRDLKKLIEKFYIAVLVFSGSFRLYTIFLDQKTVKKFENLVSDMENQHYGSKENEIKIGYCIKVRKTYRFFLYLFVYTALNTMIQPIIWYIFWNPTGNYSDLLMVFWYPPYKIETLLTLALSLIYQFYYSILSISMDAIWNGFAVGLMMFSASQLRILQVELENLEESKMETDFPKLIKKHQNLV
447	Mengenilla moldrzyki	MmolOR8	Mitchell, R.F., et al., 2019	MLTNSISGIMKGFKVIGLLTLPKWYQKVYSVFQVFTTSFFHILMLIACLKDFRDLKKLIEKFYIAALVISGIFRCQTVFHCQKTVKKFENFVSDMENQHYGSKENEIKIGYSSKIRKTYRFFLYLFIYTALNTMIQPIIWYIFWNPTGNYSDLLMVYWYPPYKIETLLTLALTLIYQFYYSILSISMDAIWNGFAVGLMMFSAGQLRILQVELENLEESKMETVFPKLIKKHQNLV
448	Nicrophorus vespilloides	NvesORco	Mitchell, R.F., et al., 2019	MMEFKTQGLVTDLMPNIRLMQASGHFLFNYHADNSGALHTLRIFYSCVHLILILLQFGCIFGNLVQEADDVNDLAANTITILFFTHCVTKFVYFAIRSKLFYRTLGIWNSPNSHPLFVESNNRYHSISLTKMRRVLMVVLATTLISAVSWTTLTFIGDSTHTKKDPNNENETITEEIPRLLVKAWYPWNAMSGMPYMLSLVYQVYYVLFSMLQSNLMDVLFCSWLIFACEQLKHLKAIMKPLMELSATLDTYVPKSADLFRANSAKSQDNLIENDYNNMKQDYKGVYNTQQEMGVNYRSGALQTFGPGGMNGGIGPNGLTKKQEMMVRSAIKYWVERHKHVVRLVTAIGDAYGVALLFHMLTSTITLTLLAYQATKIDGVTKYAASVIGYLLYALAQVF…
449	Nicrophorus vespilloides	NvesOR1	Mitchell, R.F., et al., 2019	MVDFRENLMLGSAVAPNFFVMHLLGIWPTKTSTRLYKTYAVIITSFVFFLYIISELVNIVISFGDLELITQASFLFLTHMAQLVKLYFFGRYRNRIQSLTDSLERRVFQPRNGRQLVMVKRSMRRATVTYYVLISMSIATCSLWAVFPMIEVGENGMELPLSAYYPFSTDLTIVFNVIFAYQILSTAINAATNVSMDTTTSGFMSLVCGQLDILNDSLIHVKDFAEEQISSDRSISLDAAMEENLVHCVDHHRNILQMTEEIGTLFGITTLSQFAAGAIIICITMFELTLVSLFSIKFVSMVLYQGCILVEILVYCWFGNEIILRSSKIANSAYHSDWTDSPTSYKRKLLLIMTRSRVPIKLYAGNFFTLSLETFMTILRTSWSYFAVLNRVHQD
450	Nicrophorus vespilloides	NvesOR2	Mitchell, R.F., et al., 2019	MGKKLDEKSDIYDAISIQRRMLQVTGIWPQRNRSVFYRFRQCATWFTDCLFCSLLCLEVHANIRDGQYRHLTELLSFMASEVPYVFKHFFFWWNSERFIETVENLKRTHFVNYPMYSDRHIRSSIKYARMLMRWYQMLVASLVLMYLLKPFFTNDKMAIRFDVIDFGHFRILFHLYEVYSVGTACWNNSSLDILALGLISIGTAQFSILRDKLLNIREWAGLSYEEVDAGKRRSDTTDSDTDWHVNERLKECVKHHLNIIQYCAEIEKIYCYYFLVQFFDSVLAICNTWFQFQLAEDLLNVIFLIFYTASLLTQLGIYCLYGNNLMLKSEEIKDACYMSQWYNCDNTARKTLMIIMERSKRPTVLTAGKFSILGLAAYSNLLQSSYSYFALMNRLYGQ
451	Nicrophorus vespilloides	NvesOR3NTE	Mitchell, R.F., et al., 2019	RPKISGAYNKEQVYLEYFGFGNVDKKRALFHFLARFYLMFSIVYHMFAMLWQILTSFDDPEVVQIILYFGTHVGAIFKISNFMIKSKCLARIEFILEKPTFNAQDIYNDEFISLSNKKMHIFAKTFKISVYLTVTMFGILGVIHSSLPFGGIYFPGQEKYYYFIAIFQLIGMYLNSVCNGTIDCVSVILMQLASNQFDVLKAHLKNIKYTDDKDVSKKIKTQIGFHQEILEYCELVEELLNYGILAQFLCSAISICFTLLQLIMIPYNFKMSIILLYLTCILCQLWMYCWFGHLVLVKSSEVIDACYMSEWYKCHPRMKSFFFLIMERSKKPTYFTAGKFFILSLTTFVTILKSSYSYFAVLQRMYEG
452	Nicrophorus vespilloides	NvesOR4NTE	Mitchell, R.F., et al., 2019	NFYEVTEFEIKQFTFTGLYPLRDNKYKYLSTFLRWNTYFFSYAVVCSMFVTLANTDDLSKVIDILYYLLTHSTYLCKLYNFIKNRRKLLDIEDVLQEKILYKYFDRYGKIYWHEVIRNCKILSYTFRLSVFLVVLFYALFPKFDKDPDRTLPLAGWFPLNMDTFHTAIYAFQIFCMAVSAGTNTSTDIYCTKLLSLAIIEIKMLKNCLRNVDYSNGNNGGIKPEELGYIVALHKHLLHYITVLEGMFTYGIFLQFLASIGVICLTGVQMLVTDPRSVQFILLIVYLICMLCQCGLYCWYGNEILTESNGIAEACYMSNWYEGTTEQKKVLFLIMERSKRQIEMTAGKFFTLNLGTYMMILKSSYSYFAVLQRVYKD
453	Nicrophorus vespilloides	NvesOR5NTE	Mitchell, R.F., et al., 2019	KSVLLDCYSPEKRLLYYAGIYRESTGFNLRYFVSGLVTITFSIMQFMSMLMKIIDNIYELEKVIETLYFFNTQVAFLCKLFPFMLQRHKIKEFDSIVSSEFFNSYSLEQAHFQNNAIMAYRRFANTLRYMCLTTVALFAVFPLMDGNELAVPGWFPVDIKKYRAPIFCFQVFCFFLNAFTTCSIDAITNALISIGSGQFEVLKDNLTNCREINGDVNMTKDEINCVVVERLKRCVQHHNVILNFVDEVESVFSAGIFLLFVNSLMVFCLTGIQLLVVPTKLQFVSLLFYMVSINFEVLIYCWFGHDLMTKSADIGQACYMSRWNECDKKVRVMLFLIMERAKKPICLTAGKLFTLTLSTFAMLLRSAYSYYAVLRRLYAEKPQL
454	Nicrophorus vespilloides	NvesOR6NTE	Mitchell, R.F., et al., 2019	VQTPKNCFDFEKKVMYFFGSYPLYGKDFTWYYFFKYLITFTFSFGFILSMAFNIYYNLDDSSVVIETLYFGLTQTTYVSKLLNFHIRFVGFQKLEEYLHDPFFNNYAEKQSIFIKNAMRKCFIFGWSFRVCVSVTIVFFTVFPFLDNKLLPLPSYFPVNVKDFRYVLFVYQIVSVIMNGYVHSSLDCIVCILITIGSAQFEILKDNLTNLRLGLDNDYGNREKNDVIVKRRLNYHVQHHVKIIEYSQHIENMFSFVQFVQFLASSIIICVTGFQIIVTSLKDLKFITLVLYFACNLIQVLMCCWFGHDILSKSEGVGEACYMSDWYYCGSSVCRTIFIIMERSKKPVMLTAGKFFNLSLQTLVQVLKTSYSYLALLRRMNEINEI
455	Nicrophorus vespilloides	NvesOR7	Mitchell, R.F., et al., 2019	MVDDLPDNYFYLQKKMFKIFGIDFDSKQESSLYRLYSFTLLVVFGIPMNIFMATEMINKRSDIITFVGVASYFASTMPGTIKCIILYINRQRIGRMINSLHLPPFALNECRGGKEEEKMLKSLIRKTNIQNIIYYSTILGTFIFGIINMLYYRLRYWYDSSLWVMPYAPTMPWFDYSSSPIYEYGALFQCFSMLIYAIQIGNSFSTMIGLLAHISIQMDILSNVFRYLKIRAEKLQKLDIDKSKPFEHYVDILFRENINHHLKIFELADEIEKFYSVIILILMMSFIIILCFVLYCCLVFPIFSIFFMQNATYSCIILCHIAMYCYWGNEVSDASLGVAQAAAEVDWVDLPGNISKSLIMVILRAQKPLHITAGKLFPLSMTTFMSIMRRTFSFLMLLK…
456	Nicrophorus vespilloides	NvesOR8	Mitchell, R.F., et al., 2019	MAEELPDNYFYVHKKVFKLLGIDFDSEHESLLYRLYSFSLLVVILIPMNILMAAEMINKRSDIIIFIGIASYFASSMPGTIKCIILYINRKRVGRMINSLHFAPFALNKCRGGKKEENILKSLVRKTNIQNIIYISTTLGTLLFGIINTLYYRLRYWYDSSLWVMPYAPTMPWFDYSSSPIYEYGALFQCFSMLIYAIQIGNSFSIFIGLLAHISIQMVILSNAFRNLKIRAENLQKLDDDKSKPFEHYVNIIFRENINHHLQIFELANEMEKLYSVIILILMFSCTVIMCFVLYCCLVFPVFSMFFLQNATFSCIIFCHIAMYCYWGNEVSETSLGVAQAAAEVDWVDLPGHIPKSLIMVIIRAQKPLRITAGKFFPLNMATFMSIMRGTFSFLMFFK…
457	Nicrophorus vespilloides	NvesOR9	Mitchell, R.F., et al., 2019	MVVVPKMRKNYFSLILRSLKFLGISFDEIENPHLSMLYTVYSFTFLVTCIYYYIFAEFVDLLMHYGDFDYMTFNLCYLVTQGTGMLKGTLLLLNRKSIKRYCDKLESGHLLPNFDRGGISEFKHIQKAIKICNFQAVVFYTFVIIIVANRAIYAAIDQSISYSRDNVTNETTTLITRILPYPIYLPFDTQIYYKTAFVYQVYSCTLFGIYIGACDALITGIMVHIKAQILILKNSLGNITERAIALYEKENHTLSRTLGVLEKIPPNIQKYVTMVTRDTVQHHQVIIALTDEAEIQFSIVMLAQFLGSLMLMCLQLYQLSLYDINSPKFFSMVSYLFLMLFQLLIYCWNGNELSIESLKVADEVYSSNWIVFDNDTKKSLMSMMRRAQKPIRLSAGKFA…
458	Nicrophorus vespilloides	NvesOR10	Mitchell, R.F., et al., 2019	MKPTWSKYFYSPLMNLAWAGVNIYEVSESNVWRWVYKIYTAIFMFLFVYGYTLTEILHVLKHFNHLEEVTLTLCYLIAHFIAIGKMITLMVNRVKIGKFLMSLENDPFLPLEERGGIAERRIIDEANIQTLRIGKIFGFPALASVSSRAILFAFKKSETIFDPTTNTTRIVPAFPFPSTLPFPLDETISPNYEILFVYQTFCVGIFAWYLGNSDTIITGLIIHLSAQFKIITNAVSTVFERTNSTKGLHDRVKECVEHHLKIIELLDNLESTFSTLFLIQFMGSLTALCVSLYQTSLMPVTNPTFIAMSTFTIAMGFQIFIYCWNGNELSWHSIQVAKAAYESDWVDADEDVKRSIGMIMMRSQRMCILTAGKFSVISLDTFSKILRGSVSYFMVLRKI…
459	Nicrophorus vespilloides	NvesOR11	Mitchell, R.F., et al., 2019	METYAKNHFAFNRWILQCAGLWAPEDASKLTSLLYKCYAVFVFCFVNIYFTLTEMYSFFETYHHLDLFIKNLNFALTHLMGAIKCAFWFRRGSYLIAIIRTLEQPRFQYVQSETFNPGKISVDAKRRGFKYTMAFFLLAHMTLSSSYIPSGLMAVFRPTYVLDTHGNATFVQQLPYFSWIPFKHDTPTTYIFALVYQAGPMVSYAYSIVGMDTLFMNIMNYLACHLQILSGAFATVVQRSKQQPERELKKCIVHLQTVIRMCEKLEDVHKYLTLGQVMATLFILCTSLFLVSTTPVASKQFAAESVYMIAMGFQLVLYCWFGNQVTLGASEIPMALWKCDWLSTTKSFKACMLITMIRMKKPIYLTVGKFAPLTLATYVAILKGSYSFFAVLKKAND
460	Nicrophorus vespilloides	NvesOR12	Mitchell, R.F., et al., 2019	MSESEDPNVVLENYFHWNLFILKTCGLWIPKSDEPKRFWRYLQILIIFSYILVYQPSEFAVMFITPNLETVVRCLRDTLNHVICIYKVIRWFSYRKEIINLMKVLKRIDYEELGFFDASKIIKKHKKEADVWILLFLVFVNTICVNMCIAVCYSFFFKYQDLYAEDNGKIVYAQKLPVIIVTPFEMVTRTSFILHFVFEILPLDIYAWMIVGLDGLFTSLMSCIAAHFCVLQEALRTIRPRCLKRLFLANNENTIYDSNQLNAEMLEEMKKCILHLQMLIKSSAILEKIYNIQTCGQVMVSLFEMCFCLYLLTSSLDADVGSELTYLVSTSFELLLYCWFGNGVTEASVAIPDAIFKGDWLSSSREFKSCMLITMIRMRRPIYMTIGKFTPLTFTVFLS…
461	Nicrophorus vespilloides	NvesOR13	Mitchell, R.F., et al., 2019	MDEQPRDFFEINTWLLKLCGLYLPQSSDGNLKTAFYYSYNTFWILYCQFYYLCSELLALEDTVMKPSHLIEHIGMLTTHLVGSFKIYILHRNRAKIERIKRLLQDDAIKYETLPDFDTEVAVKANKKMFYMNAIPFFTIANLVPLSKFFETFYIYLNLDDDFQNSNVTCKELLPYFSRFPFDIENHCTAALLIQFFPMQFYVYQIVCYDLQFTSLCLYIRAHFVNIRGAFRTIRARCFHNMRLPSNYQIFRDSENPVLSNMMEKEMKKITIHLQMIIDVCKDMEDIFCYGTLAQSVVTLFAIVSCLYIMSYEPLFSPNFIAQLDYCGGVVIQLTFCCVYGNEITLNAQYVMIGIYESDWFAANTSFKKSMIMNMRRLQKPIVLTIGKFYPLTLTALIAV…
462	Nicrophorus vespilloides	NvesOR14	Mitchell, R.F., et al., 2019	MDEHPRDFFKINTWLLKLCGLYLPQSFDGNLKTAFYYSYNTFWILYCQCYYLSSEMLALEDTVTKPSDLIEHIGMLTTHLVGSFKILILHRNRTKIERLKRLLQDDAIKYETLPDFDTDVAVNANKKMFYINALLFFTIANLVPISKFYETFYIYLKLDDLQNSNVTCKELLPYFNRFPFDIENHCTAALLIQYFPMQFYVFQIACYDLQFTSLCLYIRAHFVNIRGAFRTIRARCLHNMRLPSNYQIFSDSENPLLSNMMEREMKKITIHLQMIIDVCKDMEDIFCFGTLAQSLVTLFAIISCFYIMSYEPLFSPNFIAQLDYCGGVLIQLTFCCVYGNEITLNAQYVMIGIYESDWFAANTSFKKSMIMNMRRLQKPIVLTIGKFYPLTLTALIAVI…
463	Nicrophorus vespilloides	NvesOR15	Mitchell, R.F., et al., 2019	MYPDNYFTFIMKLYKAAGYYEPKRSAKSSQKLFYTIYNALIITICPIYFTTVETVMLRYTIIDLNTFIDHAGMLLIHMAGSLKIYMMITKRNMLKRIMKTLQSEDFQYEDYEDFQPGNIIAQHSKQSELMCKMFLFLGAMVPISNQVSSFFKYFMHGHLVTTGNLTCQYILPYYSWTFFDTESKGACGIALIIQTIPLLLFVPPIVSYDTSFTYLALFLRGHFLCLREAFRTVRPRCLKRLQLPENLESTLDGENFQLEEEIKKEMRKMSYHSQTIIGICDELENFYAFPLLVQTLSTLGILVTCLYIISIEPLFSSIAYSQIQFAMGVLFQFGMYCVFGNEVTFMALSVTDGIYSSNWYYSTKSTKTTMLINMQRLQKPIYFSVGKFSPLTLSTYLTI…
464	Nicrophorus vespilloides	NvesOR16	Mitchell, R.F., et al., 2019	MYPKRYFPFVMTAFKLGGVYDSDHTNGFWKYFFKFYNVFLFLLCPIYYTIVELVMLYYTKKSLYMFIDHIGMMFVHWAGNMKTVLLLLNRQKIKDVMGVLKDQRFHYEDFEDFRPGNILQNHFKFNEIFCRIFMFTATLVPISNQISALKLFIVEGHSIDAGNMTCQDILPYYCWFPFETETYESCRYAFLFQTVPMILFVYLITAFDIAFSYFASYLRAHFLCIRGAFSTFRERCLVRLNLPTDYELLKDSQHPKLEMEIKTEVRKITHHLQVIIRLHDELKSFYSIPLLIQAMSIVGILISCLYIISLEPLFSAEAYARFQYALGLFFQLSLYCFQGSEITNAALSVADGIYEANWYSCTKSVKTTMMINMMRMQRKVEFTVGKFAPLNMSTYVKIL…
465	Nicrophorus vespilloides	NvesOR17	Mitchell, R.F., et al., 2019	MYPKHYFAFAIFMFKIGGYYDPNYAKTNFLRRFHRAYNLFVYASCPIYYSTVELLMLYYTSRSSLYVFVDHVGMIFVHVVGTIKLVFLLTNMKLIKKVMRIIKDIKYESYGEFQPGNIFLAHCTFTSRICYIYIFVGSLIPLINQFKASIKFIDQRHQLEVGNVTCKEIMPYYSVFPFGSATLNWCIVEFIVQSIPMNTYVYLIGAFDVNFVFMLAYLRAHFHCIRGTFETIRERCLVRLGLPEDYETIVDSENPKLEAEIQMEVLKVTKHMQTIIRICEALKDLYLIPLLYEAISVIGILISCLYVMSLEPLLSLEAYGRFQYALALFWQLSLYCFYACEITNSALLVTEGIYFMKWYSCTKSIKSILVFNTMRMQRTIEFTVGKFAPLNLTTYLQIL…
466	Nicrophorus vespilloides	NvesOR18a	Mitchell, R.F., et al., 2019	MEFEDNDFFATNIKIIKLSGVWVGSERDHPFLRGLYKLYNIVIVIYFVFLFTPFEFMVLNETVSSLPDLMKNLNMGMTHALATIKVYIWFSKRTTILNICNTLSRNTKAEKIGDFDPEKITREDKVVKQMATLGFFSVACCVGSSSMLSSFYTLMFHSEDEYIYVTDENNVTTYIYDQQLPYSSYIPWDHKKNIFNFSCATAFQCIAVLYSAFIIVGFDTLFTGIVGYTSCQIKILQGAFRTVRERVLRKMNVPNVPLVKDPPEIEAEIMKELKSCMRSLQVIFNMCEKLESIFTYITLGQVLISLVVFCTCLYLTSTLSLSDPKFFVEFIYLVAVEIQIYIYCYFGNKVTLRGEDVPLSIYESDWFALSEDYKRSMLITMTRMRKPIYLTIGKFSPLT…
467	Nicrophorus vespilloides	NvesOR18b	Mitchell, R.F., et al., 2019	MVFGDDFFDTNIRIIKAGGLWVPDDNENTFVKLLHKIHTTVVVTYLVFLFTPAEFIIMYETAASLEDLMKNMNMAMTHALSCVKVYIWFTQRKTILHIIDTLSKNTNVEKIGDFDPAKLLAEDKKVKQFATIGFLSVAVCVGSSSFISTFYTLFFDYEREYVEIVDAMNVTSLIYNQKLPYYSWLPWDAKKSRLNYAAAAIFQNGAVLCSAFIIVGFDTLFTGIVGYTSCQIKILQGAFRTVRERVLRKMNVPNVPLVKDPPEIEAEIMKELKSCMRSLQVIFNMCEKLESIFTYITLGQVLISLVVFCTCLYLTSTLSLSDPKFFVEFIYLVAVEIQIYIYCYFGNKVTLRGEDVPLSIYESDWFALSEDYKRSMLITMTRMRKPIYLTIGKFSPLTL…
468	Nicrophorus vespilloides	NvesOR19	Mitchell, R.F., et al., 2019	MSAQSLNNDFFRTNMRIIKWSGVWIPDESAHPVVKFWYLIFDTLIMIYFCVLFTPGEFVVLPETVKSFPDLMKNLNMGMTHFLAIIKIYTWFSKRKEILGIIDTLSKNTVAEKIGEFDPDKIIREDRKTKQIATLAFFSVACCVGSSSCLNSLYIVLFNSENQFATEIDAFNRTTVYYNQKLPYYSWIPWDHRASRFNFACAAVFQSMAVVNSAFIIVGFDTLFTAIIGYTSCQIKILQGAFRTIRPRILRKLELPDLPTLKNSPEVEAEMMKEMNICVKSLQVIFQMCEKLETIFTYITLGQVLISLVVFCTCLYLTSSIPMNDGKFLVELIYLLAIEIQIYIYCYFGNKVTLRGEDISMSLYEGDWLQSSAPFKSSMMITMARMRRPIHLTIGKFTP…
469	Nicrophorus vespilloides	NvesOR20	Mitchell, R.F., et al., 2019	MQSGKMSFFELNVKILKISGLWVPLDARNYRRTMCLNLSNVFYSMVFFTIAEFAAVPASAADLTDLVKNLNMSVSFLLTFFKVAVWFVRRKEILNIMTILQSTSNSFENAPEFDPKRIVDKEQKIKDALTKTFFVLAFTVPTSACLLTLGTVIVSDDFSFKLPYRSYVPFNYRSSKFAYSVALVYQCFALLSCGTITVGFDMLFTSLVSFTSAHLQILQGAFRTIKIRCVNHRTKNVRKDMEREMIKCVKHLQLIVGICDALENIFTYLILLQMVVSLVVFCTCLYLISTMPITSLGNEIAYMLAIENQLAVYCYAGNKLTSRGEEIPFAIYESDWFGATKRYKNDMIMTMIRMGKPIYLTAGKFTVLTLSTFVTIGRGSYSLLAMLKNS
470	Nicrophorus vespilloides	NvesOR21	Mitchell, R.F., et al., 2019	MPSDNYMNICINVAQLFGYYPIDIGETSVIRYALYRIYRTLTIGYFGSFILSQYVELYCTKQFNITDFFDNLGVNLLYVPTFLKILTVSNRGITQLIRQIRTTENQILEGGDTITITIFKRYTDYNKLLNKMIYTLGFITVLPFYFIPIFREVTIDINGNLTKHSALPVVGWYPYDKYKHYEITFALQIIVTVLGTAGITCSDAIFWSVMLFPICLIKILQSKLRKLRKNTTGDYSLDIKVCIRLHNIIIKFVDDINASMNLMMLIDFLSCSVQMGISIIRIIITGSFGLPEIFAVEFFAAMLIQLFVFYGLANELTIESLKIGDAIWESDWIDLPEDAKKMLLFVTFKSQKPLTLNIGQFYPMSLRTALTILKTAYSCVTLVQQTYGRNN
471	Nicrophorus vespilloides	NvesOR22	Mitchell, R.F., et al., 2019	MENDKHLKINMVTLAIIGLWPVNCKRYTYLNKMHAFYSNCNVICFLLFIITEHCEIYFSRAESNYFAIANNLTVSLLFSETFIKVMICRSEQIKKFVKQIRMTEKIILDGVDRSLKKIYLDTIQSNNKLTISFLCLTFFSAVPFYIKPIAETILHPMENYTIIVDNQVVYLERPLPFNSWFPFDKFKYYYISFGMQVVVGCIGACYTSLTDVFFWSLMIFGLGQLRIVQHKLINLKKDAKLYAKQNNVDENIALKYVLYKSINLYQIMISFFSELDQSLNLLMLINFGLCSMQIGFICFQIITTDFSIAQVFAIEYLFAILIQMFIFYWYANDIIIESMKVAEAVWHTDFYEFPLDVQKDLIIFMMRAQKPLTLKVGPFYPISTTTAISIIKVSYSYVA…
472	Nicrophorus vespilloides	NvesOR23	Mitchell, R.F., et al., 2019	MAKDCYLKYNIIWLAFGGLWPSFFKHNKALHAVHIIYSLILCIYFTMFLLSEYIDLFQNLDAGLFEIVNNLTVTLLYTVTMVKLLVVMYSNKIRKIVQQIRITEHIILEGDDEEAKNIFYKAAKLNHLLNNGFMFLDFLTVELFYIYPFVHMFSNSPERPLPFKSWFPFDRYKYYHVSLGLQIMAGNVGGCFTGTTDILFWAFFIYGIAQIKILHSKIANLRRDSLQYSSKHGTDLDSSVKCLVIKCIRLHQIIIKYFKDVNASVNILMLLDFFICSLQFGCIGFQMIIGGFSVSQITTLEYLFVVMLQMFIFYWYANEIIIESQHLSMAVWESEFYEFSVDTQKTLLIIMMRSQKPLHITLGPFNPMSNAIAITIVRFSYSYVALLRQFYN
473	Nicrophorus vespilloides	NvesOR24PSE	Mitchell, R.F., et al., 2019	MAKDCYLKYNIIWLAIGGLWPSFFKHNKALHAVHIIYSLILCIYFTMFLLSEYIDLFQNLDAGLFEIVNNLTVTLLYTVTIVKLLVLRKIVQQIRITEHIILEGGDDETKNIFHKSAKLNHLLNNGFMFIVFLTVQFFYIYPFIHMFSNSPERPSPFKSWFPIDRYKYYHVSLGFQIIACNVGGCFTGIINILFWAFFVYGIAQIKILKKKSQHLSMAVWES*FYEFSVDTQKTLLIIMMRSQKALHITLGPFSPMYNAIAITIVRFLYSYVALLRQFYN*
474	Nicrophorus vespilloides	NvesOR25	Mitchell, R.F., et al., 2019	MDVYLQLPISCLKISGMWPIDHESPKMYKYYAYTIRCLCFIGHILNHKKIISSFNTISMENFAPMVSVNLLHIAFFMKIRSIWNTYNHGLVTEIRETEAKIFKSGDSNLINMYKRSCKICKVLNYILIIWAPFVDISLIVTVPIMTNCKLGSEFNCTESTFSYEIWLPLNRDNHFKIIWIVSSMFLSYMAVIVVAVDNYLIALLIYIYFQLKIVCYYFKTIKSDERPEVIRETLRRNIIAHNKIITFAQTLDDNMRNAVFVDFAIASVRLGLGKFYIGGSGGFELFSAVQYFGILLTEQFFYYWCANEVSFMSTEIHDAVWITDWYNISPNFIRDLRMVLMRSQKPIYMHVGPFYTMTIGSFIGVLKATMSYATLLQATQEDGPE
475	Nicrophorus vespilloides	NvesOR26PSE	Mitchell, R.F., et al., 2019	MDEEEEYEFLQFHKILLKWLGLWPRGNELEHPTFLSKLRLITFPILFIPSSIPLVMDCIMMVGDEELTTIIQALIALVCIVGEHYMVICFLANRNGTVKLVSRVKDFQKFSDLEGMIKTDKTAILHAKILLFYSTVGVVMYVSMPLLSIQHCEDNKTRSMREWGIPCGLVSRVRQPFRFDYSPVYELMYLHQILLVSLVTWVIIMLTMLQCGVLSHAIHHLKKLRVLILELGTLDRSEMEKRALFCIRYHIEIIEFCDNFNTVFSSQMLMHISLTSFVISILGFQLLVVNTADFIRFTLHLILLLLVCYYG*TQINESTGVGSDAYTTDWYKGSVRLQNDMRMIIMRSQKPVTLNAMKLSHMSLTTFLSVMSSAYSYFTLLNNLKFAK*
476	Nicrophorus vespilloides	NvesOR27	Mitchell, R.F., et al., 2019	MDEEEKYEFLQFHKKLLTWLGLWPRENELEHPTILSKLRNFSFVILLIPSSIPLLMDCIMMVGDEDLTTIIQALIALVCVIGQHYMAICFLCNRKGIVKLVSRIKGFQKFSDLEGMIKTDKTAIFHAKILLFYSTAGVVMYVSMPLLSIQHCEDNKTRSMKEWGIPCGLVSRVRQPFRFDYSPVYELMYLHQIILVSLVTWVIIMLTMLQCGVLSHATHHLKKLRVLILELGTLDRSEMEKRALFCIRYHIEIIEFCDNFNAVFSSQMLMHISLTSFVISILGFQLLVVNAADFIRFTLHLMGWLFLLLLVCYYGQTLINESTGVGSDAYTTDWYRGSVKLQNDMRMIIMRSQKPVTLNALNLGHMSLATFLSVMSSAYSYFTLLINLKFAK
477	Nicrophorus vespilloides	NvesOR28	Mitchell, R.F., et al., 2019	MESQQKIIVCRDLIKGMKIVDIWPTTNQNFLFYCRCVFRLTSIAIVMMGMMGHIYYSYNNDMFKYVNISDDFSGISSIFGVYNVVFNFVRHYNVYNVLFKELGDFSVYEKPRGVDELNKKLDMVIRIFSVWVIISFFCVTSVLYMMKCEEGIVDDCGLMVNFWLPFFDLRSRSKKTMVMVYQVYGGCVGIYLVTFSFLTIIFISELTINRIHHLLSMIKQVPGMVEGRHAHLKKIILYHYKIIEISDKLKDATSSLFTIQMPISIIIFTFIMIQLLLKFNYTHFAHALSWANNLCLICFIGQRLINASSDLHDGIFPNIPWDGDVRTQKSMHMLMIRSSRPHAISAGLMGCCGHLLLMSLIKSMYTFMMLIYDRI
478	Nicrophorus vespilloides	NvesOR29	Mitchell, R.F., et al., 2019	MVQLGKLPIKILEFQLLWPEKINFSYIFKIAVFISYMTICAIGMIGHFVYSYVNDEFTYLNIADDMAGCLATLSAIYVMLVHINNVGSSRELLQRLSDFTMHEKPKDVDVLDKHLNFVSVIACVLLYISMFLQWVVGIMSNCPETGEISDCSFIVTAYLPDPFNIFISPYRQIFMTLQISSAFICGICAFFCLWIQVCISQFIVSRLKHLKFMLKEMLVMNSREKRRRHIKTCVLYQYNINEIWFDFNNSSKNIFLIHITVSPVVMSMIAYQLLYQFKFVNFVHLVVWNLAVLVSCYYGEKLINESETLMDTAYDSIPFDEDYETTKDMLLIMKRGKYAMYISAGDFAICRHVTYMTIMKTMYSYLTILTKT
479	Nicrophorus vespilloides	NvesOR30	Mitchell, R.F., et al., 2019	MAEEDVELLLFIKKILNLYMLMPKKNNFLYVKFVLFFIYANIVTVGMVGHLLYFYYNDQFTYINIGDDLAGILSVICAWFMVFIYLKNRKKIILVVEKLSDFSECEKPKNIAEANKQMNLMGIYVFSWIQGSMILVWLINLIVSCPETGEVSDCGLTISAYIGINIYSSPARQIFMTFQVSSSFSSGCTTFFVNLIILAISHLLINRIRHLKLMLTEIPVLKTRAERRKHIRTCVIYHHKIIEIWEEFNESSKNILICHITATPVIMSMIAYQFLNKFEYVSLSHVFAWNLASLGNCVFGENLITESESIAFSAYENIPFDGDNQTAKDLALIIMRSRHPMYLSGGDFGICRHITYMAILKTMYSYLTLLFQTR
480	Nicrophorus vespilloides	NvesOR31	Mitchell, R.F., et al., 2019	MAEEDVELVLFIKKILNLYMLMPKRNNFLYKLKFVLFFIYANSVTVGMVGHLLYFYYNEQFTFINIGDDLAGILSAICAWFMVFVYLKNRKNIILAVEKLSDFSECEKPRNIAEANKQINLMGIYVFSWIQGSMILVWLIELIVSCPETGEMSDCGLATSAYIGINIYKSPARQIFMTFQVSSAFSSGCTTFFVNLIILAISHLLINRIRHLKLMLTEIPVLKTRAERRKHIRTCVIYHHKIIEIWEEFNESSKNILICHITATPVIMSMIAYQFLNKFDYVSLSHVFAWNLASLGNCVFGENLITESESIAFSAYENIPFDGDNQTAKDLSLIIMRSRHPMYLSGGDFGICRHITYMAILKTMYSYLTLLFQTR
481	Nicrophorus vespilloides	NvesOR32	Mitchell, R.F., et al., 2019	MIDFFKVKQVKTEAKQIELLQTCKNILHICGIWPSNGVNFLFLLRFVIIMIFYNVNVVGSVWHLIYTFSKETVNYLEIADDLSIIIAILSVMCVLSSYVVKFEDMKELRLEMGNFTVYDKPKDVEQLNAKLDFFSKLFMIWLFGSCLYLWILLTFENCEDGSIDICGFLVGVYLPLDIFSSPYRELYLAFQCYTCYGCTLTAFYVSYSLLGMCSFMKNRVDYLIVMLKTIATIESRCERRSRIRKSVLYHYKIIELWEKFHELYTIMFFIHVVNSPVTMSLVIYQILENMRYFHIIHLSAWIVALGMNCIFGQQLIDSSNELLYACYDSMPIDGDCETQKDLMLIMMRCTVPLTIPVGKFGIFDHSSFILVIRTIYSYLTIISQSK
482	Nicrophorus vespilloides	NvesOR33	Mitchell, R.F., et al., 2019	MIDCFKLKAVETDAKQIELLRTCKTILRLYGFWPKGGSKNVFFMLRFIFIIICYNTNVVGSIWHLVHVMSKETIDYLEIADDLSIIISVLSVMCVFAAYMGKFDELKELRQEMGNFTVYDKPKDIEKLDAKLNYVSKIFLVWFLASCAYLWTLLFLETCEDGSIDICGFLIAVYLPFDIFTSPYRKMFLTFQCYTCFATVLTAFYVSYSVLGMCSFLRNRVDHLIVLLKTIPTIETRCERKSRIRKCVLYHYKIIELWETFHGLYTIMFFIHVVNTPVTMSLIIYQILQKVKFVPIIHLSGWFVALGMNCIFGQQLIDSSTDLLYSIYESMPFDGDCETQKDLMLITIRCLLPMTVPVGKFGVFDHSSFITVLKTIYSYLTILSSIK
483	Nicrophorus vespilloides	NvesOR34	Mitchell, R.F., et al., 2019	MDTKKNIELCVFSKRGLGHFQYWSVTDMTKIKYIRAHMLSIFAYCGTVGLIWNIFKKIEKDKFVFIAIGEELAGSMAHSMMMFIFYRHVNYHKELEKVLFALGDFSVYEKPIGIDKLNKNVETIIKWSALISSISLLFIWLYCMLIHCEDYVEDSCGLMYPSYFPINIYERNGRRIMTTIQVIIIIHVSQGGCFVACTVISPSVYLSNRIMHMVHMIQQIKQIEGRPKRKEHLKKVVQYHQNIIYLWEKYCGLINPSLLVLYICAPIVVSTILLQFFYTISLLNIVHFWNWVGITFFGAVIGEDICTSSEKLTEAIYECIPFDGDVETQKDMMLILIRLQRELYLPCGKFTKVNLMLFMSITKSVYSYLTIITQ
484	Nicrophorus vespilloides	NvesOR35	Mitchell, R.F., et al., 2019	MNPEENIELCVFSKRILRYFQYWSITDMTKFKYLRAFMSSLFTYTLSMGMIWNIFKKLEKDKFDFVAIGEELACSMAQSMMMFLFYRHVNYHKELEKVLFALGDFSVYEKPIGIDKLNKNVEMIIKWSTVICSISLSSVWLYSMLMHCEDYVEDSCGLMLPAYFPINVYERNGRRIVATTQVFFTIHGSQGACLIACTGISPSEFLSNRIMHMVHMIQQIKQIEGRPKRKEHLKKIVQFHQNIIYIWEKYCGLVNPSLLVLYICAPIVMSTIVLQFFYTISLLNIVHFWNWLGVTFFAALIGENICTSSEKLIEAIYECIPFDGDVDTQKDMMLILIRSQRELYLPCGKFTKINFMLFMSVTKSIYTCLTIIRKP
485	Nicrophorus vespilloides	NvesOR36	Mitchell, R.F., et al., 2019	MLKSLKFNRLVLNYMGLWFGKMNLKRLLYLICVVIIEQSIFFGFFGHIHYAISTGVEDQLIVVTDIACLMPDIVLILFQVNHINNWKLCEWLHDNIDKFQNECDKPKDFDEIDEKLLKLSKRFFWLFIFLTSIPFVASFFITCEKHIVTDCGLISYSYVYMDTFYTPARQIFFFTQLFSTYFTAYSIVFSYLDYLVCIRCVLSMFKHLNLKLDKLKHFKTRSSRKVQIKNCVIYHLRIIKLSNTLNSAYKNATISIFIAPVMLSVIIFQILSGGNHIMYNVIHMIIWLLVLISSCATGESMIEHSLSIVNAAYDSIPFDGDTESQKDIILIIRRASRPLTLNIGSFSDFTNPFALSTFKFSYTVTTYLVQK
486	Nicrophorus vespilloides	NvesOR37	Mitchell, R.F., et al., 2019	MYGKRLQLLQTNIKVLKLFLLWSEEGNKKSLIGFCLVLIWISICPIIRLYSMLTSSYARYDLDLMIRRMMDFVTSANAIICLTHFYHKQVAVKNLWSFVCDFSNCSVPLKHESFNRKLNISLKYMQRFFIVYICLVVSLMITNNFTFVPYSNNESFYIVYEKVSVSPYSEIILVLQFLSSTFGTIGTIFICTFCCFHYDLITNRIIHLKFMLLQIKYVKDRWRRREHFVSCVRYHQIIIGLCEKLNESYYYFITLMACGPISIMTIATFKLVKQFSILYAIYIAIPFIIMLFSSLTSEHIQRHSLDVSETVFSVIPWDGDIQLMKDMLFMMIRSQKRLVMRLGGVVDYSNVFFLQILRFCYSLVTLLINTM
487	Nicrophorus vespilloides	NvesOR38	Mitchell, R.F., et al., 2019	MVKLLEHPVNVLRFLSIWTDTKSKLHYFIGISFLVASCFTLYGPIGHMIYYINNFGFSFNHLSTDLSIIVGFVFGMLVQIYFYLKHDDVKALLKDLGDLKSFKEPKTVLVLDRKFNRISELLIRYWMIPSYIAVLLHTFTREFKFERCPDHVVNRCGLAVYPFDIFYFPMRECIVLIVNTTGTCIGCGTIYIIIFTTFMSDHIVHRIIHLKSLLMELRSMERGWARNEHMKYCIRYHQNIIEFSVRLSNFSENLYLLYVCITAIILSLISCEAIVKLEYLPFWHGVLYFIPLHLSASAGEHLYENSINISFVIFGSVPWDGDLKLQKDMLFMMTRTNVALTLRIGKFTTYSRPFMLSVLKLWYSLFTLLIKIL
488	Nicrophorus vespilloides	NvesOR39	Mitchell, R.F., et al., 2019	MKKEREEEYLLAMQKFISFLHFTKYDDPKFRLQTLIFIAIILFPMICCIFHVFYVEVFTLDVLLKDLSLELSGVLIFNLNVYLFIKKGQLRDILGKIMTFDHGRTPESLKKLDQRLNKLVQNIFWWFFVPLNMVKDISIYSNFFTFSPCPEHVNTWCGLLMEAFPFDVFYSPVRQIVCFFQIIGALGLFLSAVYIVLYSCFMHDLLAHRIKIMKRDISQIPFIKQGDARRNYFRTFVRHHQKVIGYSEQLNDITGTMGFVSVLIMATNIGIQCFIQMRKFDTTTMIHLSGYFLCLMALSSSSENLAEHSSDLGLVVFQSIPYDGCVRLQKDMMFVIQRCNKPLIWSAGKFGPFSRALVTGILKSAFSLISIFPYLEK
489	Nicrophorus vespilloides	NvesOR40	Mitchell, R.F., et al., 2019	MTKKLFALRANLRFMRLLGMWPGEGKANTNIRFKIEVFIRMALTFAVSFGALAQLIREMKGLSKSDLVEVVETLALTSIGITYYYMFICYLLNMPKMETLVTDINDFSFFKKPKDFVKINKRIEWLVAIYNFCIYGVITLYSILSYTEKSECLEENEKFEKDKICGLLANTWMAIDLTRSPINEIFICLQTYSGWVFMVGGINMFSFVFACIENLILRLNVIKAIMQEMFESDSESEKRRLLNYCIRYHVNVIEFIHRLNAAFRSVTFASISLFSLLMALAAYQFINVPSVKALLHFQGFFLTWFIICFMGQRIITQSLEFNAFLYNTPWYTQSVSIQKDFLMVLRRSQFPLEIWAGPFATMSFPTFQLVMRNTYTFVTVLSMALE
490	Nicrophorus vespilloides	NvesOR41	Mitchell, R.F., et al., 2019	METFSKDDNIFYENFVYLRFCKLWNKPTIVVVLVRFFYQSFVMFGSSMHFITSKVSKGYLSDFVEDCAMIVAGIGMNLAIFGFGMKRKEIWALLTELNAFKVLGKPIGFERKRKIIDMCIIFYKYAVVLSLFYYTSLGPINKSKCLKNKEESHLERICGLVVQAWYNVDAQSTPQNQILFALQNGCALFIVSAYGAIYALIFSIVEHIILRIKHLKHSLKQIDEMDSLQEKQKRFKNCVIYHNSIIKLTDQMNRCFSIFMFVAVLVDTMIIGILVLQFLIESSLRVLLHLMGWVITLMIVSVSGQRLLDESSSLPLCVYNLNWFQYPSKFRKDLILMIIRSQRPLALKTGDFGVMSFETFLAILKTSYSYIALLKQTL
491	Nicrophorus vespilloides	NvesOR42	Mitchell, R.F., et al., 2019	MKGKKENTEILDGFFMMFRYYGIYPKRGAAINDIKFHVQFMIIIFLYSNATVGGAMLLFQMFYRKEHILIKDLLDNLVVLAAGIGMHTVILVFRKTMPLMQKIIRKISHTGDRFGVPDDMWKRNKQMELFGYASFFYTFFGAISYTLVGILDIDSCKQQKIEYNLSKVCGMMQLTWMPFDIESFPNYQIFWVLQFVTCTAIASLTLVISVFLFSINEMFMTRIAHWRDKFNVTFNLKDEEEQRAHLNLCIEYHFEIIELYQQINLYLSPLILTLLLMGSPIISIISFTFMLKHELKSVFHVFGWITSTFLICYCGQRLIDESEKMTMEVYSCKWYNAKLTFQKDIYLMILRMQKLMVLNAYGFFDVSLAQFCSMMQNSYSFLALLNQTYKE
492	Nicrophorus vespilloides	NvesOR43	Mitchell, R.F., et al., 2019	MDNDPILQSIFKYMRWSGFLPKKGQSFTEKRFLLRLTVILAYYSLTIVGCYSHLIYSLMSNKPYLLTDIIDDIATSSAGFGLFWSALAFMSKSQRVDGFVDMLKDTKFGKPPRFDKMNKLMNLVGLGLGAYSFFGVIFLSAINLFYPGTCEHEKIKYNVEKTCGFLTLFRFPIDVDKSPIKEIYWLILTSSCTMLTGSSSLIMGFIVSLNEMRIVKIQHLKDKFRETFKIADFDQRKKHFHECIAYHTHILSLNDEFNDIFGQVFLMYITFGSAIMSLVGFQCTIDTQLKTTIHFIGWFNIMLTTCYTGQRLLNESNSLIEIYSMEWYLGDLSMQKDVCFVLRRSHIIMNLSAMGFSDLSLAKFSAIMQNIYQIVTLLRQTSNAENVLKNAGN
493	Nicrophorus vespilloides	NvesOR44	Mitchell, R.F., et al., 2019	MVIQDYFDYNAKLLRWFGVWRLKKDHRFYKLQKYGYCVFFALACLHVASIVGGFGYRTPEYTFGPLSFQFMCINRIAFIWYNEDKLKGCIAMVKRRSFSFKETDLEETRQSNEDLANKFSLKYLNGFLLLMLFDLPPSFFATMAYNLFLLYRNPKAELLSLPYDTYFPFNVTHGYNYFYAWTSQMLFVDYLSFSFPVTDTLLLGLVVHSIYQIRTLKQCILSLAEVDVKSREDELKHKIRFVKINEELQAIYKLIYKIEDIYNVNQMLQLFLSTLLFCSFFLIVKNDPSIIIKITHSFTLCGIALQPLTLCYISQTLTDELVVLDQAFASLNWLQFSRDYRSSLLFAIYRMQKPVVLTLGKYLVINLSLYIGFASKSYSFYTILTQAN
494	Nicrophorus vespilloides	NvesOR45	Mitchell, R.F., et al., 2019	MELGGTQRKLQKLSKEFVVHCRKDISKKCVLFPKLVLQSLNVWPDNDDMIKRWLMVVVIVSLNLMCFAHIAYLAINVTDISKMTSACTTVVVVIETIAKLMTMMMYKKPLNAILTSIWLDFWPSKVASKYRQKQIQNRSRYVITVGVTFLVMAFFSNAQFMAFPIVANTDQLPLASWYPFNFKSTPQYQLMYIWQWFMNQVVISTLSGFDAFFNSLVMICSTQFQILQDVLENLCCERGWKQRAGIAQMGRRDSEMVNLITCVEHHLLLLEICALLEKIFSHIVFLQFVVSTLAMCVSCVALIADPSLWQHMLSYLIAHVFQFFIYCSVGNELTYQSGQIADAAYYCDWHLSQDIDFRKGLMLMIQRAQKPVSLTVSGRMQLSYANFIATVHLSFSFYT…
495	Nicrophorus vespilloides	NvesOR46NTE	Mitchell, R.F., et al., 2019	FANHCGQDAAKRCLLFPKFVLQSLCVWPDNDDFAKRWIIILTIVSLGIMEVAHVVYVCMNITSISKAASACTTVSTTFETMAKLATMVYFRDELNVILCAIWHDFWPANLTISQERLKEIKIRSWYIIGVASTFLLMAYISCAQFMSFPLIENTEHLPLASWYPFDHTKSPLYEVLYIWQWFMNQVVITTLSGFDVFFNAIVMVCSTQFQVLQDVLENLCLGKGRKQWDYMEIKSESRIVHENEAIVVCVKQHLKMISVCEMVESTFAHIVFIQFIVSTLAICVSCVSLIADPTQFQHMLSYCVAHLLQFFIYCSVGNELTFQSGLVAESAYNCDWERNTNNLFLMRSLAMIIQRAQRPETLTVGGLMQLSFANFMGSIQLSFSFYTLLNSYV
496	Nicrophorus vespilloides	NvesOR47	Mitchell, R.F., et al., 2019	MERKKDVSKMAFVLPKVLLNILQLWPKEESRNTPIAFFVKLALLIFLELGQVIYFVMNIYDITTISSTLSTISTTFQSIIKINIIYVHSARLKVIIVMALNEFWPSDFMGPVLEKSLKMTSMFVIFNMISLMGSASIFAFGFLSKPLLEGSNTLPFLSWYPFEYQYSPVYEILYILQVFTNIYVVILSILGHDFIFLALCINVITQYRLLKMIIGFTGSGNNADLNKSLMELDGSPNDQTGENAETKILIIRCVIHHNKLLYICNEMEQIFSPSIFIQLATSVVAICVSTFLITVVKIDKGQLYQLTSYCLGHVLQLFMICAAGNELTYQSKSMATNVYNNDWYLKTETDIRKSLIMMLRRCQRGSKMTALGIFDLSYETFGKVMQLSFSMYTLLSNIE…
497	Nicrophorus vespilloides	NvesOR48	Mitchell, R.F., et al., 2019	MSDALKDILFVANLAGLHPQSQNLLAHFRTFIIFITLLSSCISILYTTYTIANFQSVSAATEATPIIYQALSKLFSFKFGMKRIKSLFDNLKLLIQPESLNNDFKTKILMNRKKLRKFFLVYCYLIFYSLLFYVLKPIFAPSRAFALNWYPICDYSNIICYVAVNCSQVFHAIVYFFIIVTADGAFIILGFRLVEQFTILKYHMRELSVETVKPPEEYLYTLYRLVDQHNIVLKFIKLLNDSYYMILLDQFWSTFVAVCVGLFLFTLEGFPPTLMTAFKYVSFTIVLLVQLFIFCQVGNLIADECVGFGFEAYNLNWHQTQNKDIKAAVRRIIHSSNNAFRINIGKIFPLNLETFMLVVQNAVSFYTLLQTVYKRPTGI
498	Nicrophorus vespilloides	NvesOR49	Mitchell, R.F., et al., 2019	MDVRKRVLFLLQISGTNPNKQTILAHILFFLSLFSVGSAVFFNAISLINDHSFENVSGLAESLPVMYQTFTKVLRTKMKIKKIKLLLERMTKFWNADEIDDDGNISRRRTIFQRIYKGFTWLAIGMVLMYCVKPLTMPVRWWPMPWNYGVCDINKDYCFILIYIWQLHDAVLTFLSLTSFDGIFMLVTFNVYEQLRFVKVKFQLLKITNNQEKDLEEFNRIVNHHNYLLETIRVIDDIFNVLLFEQLWSSNVSICMGIFLLILDVEIDFSKILKYASFLSAFVFEAFLFCYFGQLVANSADDIAFAVYESDWMETSKIEWKKGVILVTQISQNSPKITVGKMLELNMQTFGAVLRNSLSFCTLIQSVYNF
499	Nicrophorus vespilloides	NvesOR50	Mitchell, R.F., et al., 2019	MLQWYRKRTVFDFMILLLESIGMNPKKQTILPHIMTVFAIFVIYLAIFYDAGALYFDLSFESLSATAESLPVMYQVSAKILRLKLTIKDLNKLMNKMDGFWPHSKYPVLQEELEQRTVIFGKFYKIFVLLLLSTVVIYCIKPLTIPGRVWPIPWQYIVCDINNNLCYLTIYFMFLYIGWLIVVSVAGIDGVFISLTNGICEQLYMVQTGFQQLEPKKLDDNSDLKTLYELINHHNYLLECIKETDVVFNVILFEQLWSSNVSICMGILLLMIDGFPIQIDRLLKYATYLSTFLMEVYLFCHFGQMVRDECDKVAFAAAESRWFESEKPEWRKSVVTVIQMAQHSPNLTVGKVLFLNLESFAMVVKNSLSFLTLIQSVYNF
500	Nicrophorus vespilloides	NvesOR51	Mitchell, R.F., et al., 2019	MDVRKRVLFLLQITGTNPNKQTILAHILFLLSLFTLGSSLYFNAISLIHDHSFENVSGLAESLPVLYQTFTKVMRTKMKTEKIKMLLDRMGKFWSADEVVDAPGVIEGRRTIFRRIYIGFTGLSIGMVVIYCVKPLTMPVRWWPIPWNYGACDINNDYCFVLIYIWQLHDGLLTFLSLTSFDGIFMLVTFNVYEQLSFVKVKFQQLKSTNNQENDLEEFNRIVNHHNYLLETIRSIDDIFNVLLFEQLWSSNVSICMGIFLLILDGDIDLSKVLKYATFLSAFLLEAFFFCYFGQLVANSADDIAFAVYESDWMETSKMEWKKGVVLVTQISQNSPKLTVGKMLELNMQTFGAVLRNSLSFCTLIQSVYNF
501	Nicrophorus vespilloides	NvesOR52	Mitchell, R.F., et al., 2019	MKLLGLLQRVNVFDYVKACLLFTGTNPYRQDALSNLLTVSAMSIVCYYISFAIYGLYHDHSFENISGMAESAPVMYQIFMKVSRMKSKRRELKKLLDNFELFWDSDKFPWMEEYLKERQAEFHKQCRWYLYMVIGMVIMYCVKPLTMPERCWPIPSEYHMCDISRNSCYIPIYFTQLYVASLTFMSLSCFDGLFAVVCFKISEQLHIINKVFRHLEPSTDDRDLEQFYELVNHHNFMLACIKSTDGIFNMLLFEQLWSSNLSICMGIFLLIVDGMPLDFSRVLKYTSYLSTFLLEAYIFCYFGQMISDESDEIAIAVFESRWTDSNKKQWKKGVVMVTQMAHNSPKLSVAKMLNLNMGTFTMVLKNSLSFCALIQSVYDF
502	Nicrophorus vespilloides	NvesOR53	Mitchell, R.F., et al., 2019	MYGLIEWSLAALRTNGIDPRKTELFDKILSGFTIVCNAIVMVITGLELLLNWNGVKTVAKVEALPNTMLCFVKLLCLVYYKDRIFGVIQLQASLFWSTNKFGENFRRVVDRPMARVFRLYKCYLCISLTTVFILTFKPLIVKQHILPFPGYDVCDLHQNKCFVVQATFQAFHIIFQLYPVIMGFDGLYMGLITTIYVQLELIKHAFLEISYKNRGPEKHKFLREVIIHHNFILNYIKLINSIYTRMLFIKYWTMLVAVTFSLYMITRNGFPPDGYMLLKYGPYCANLLIQFGLYCMSGAILNTQVVSVSNAVYEIDWWMKGETKIRKSLAFVIQRSQRIDRLTIGKMYDLNLVSYMKLLKNVMSIYTLLDKLSTPR
503	Nicrophorus vespilloides	NvesOR54	Mitchell, R.F., et al., 2019	MVDYEYSPLMKLMLAFMDINLMNPLKYNFGIKMMNLFTLILLVFYLIWYTFGLASRWVDIYSISEANVMPSCVMALVKGTALVYYRKNLKKALMSLKDFWSPSEFPDHEERLMNIHRKAYRIVIVLFGCAFVLSLPTMFTAMLQSDPRELPLKIYPICDYQTSPCYELLYTYLMFYCYYQFVPIHLYFEGLFIATIAYIYVGIEMVKIRLTTIDLQYQTEREALDILNTIISQHNLILRFVKEIRHVFTLPLLAFFVLTGVTETVVLFMLTTDGIPPDMDHTIQYGSLIIIFSMEMLYYSVSATIIEEQIQSVGDSIYNLNWHSKTYRKFRENLAFVIQRSQVDEGFTLGNMAKLNLETFVITYRNIFSFYILLSETSRKGKDIS
504	Nicrophorus vespilloides	NvesOR55	Mitchell, R.F., et al., 2019	MASEEYVPLLKLLLHYMDVNLINPLKYSFKTKAMHIFTIFCLTFYVIWYVIGFVSRWVDINSISEANLIPAGFVALMKGVAFIYYRKHLKHGLILLKDFWKPNRYPEFEKQLMRMHRIAYATVITFFTLCHVLSIPSMFSAIFQRNPRELPIKIYPICDL*TSPCYELLYAYLLIYCYFQFFPIHLCFDGFFMATIAYIYVGIELIKISLNRLDFELLSEAENLLLLKEIISQHELILRFTKVIRHVFMLPLLGFFLLTGATQIVVFYMLTADGIPPDMDHIIAYGSIITIFTVQMLYYSISAAIIQKQIQSVGSSIYNINWYSKTYGKVREYLAFMMQRTQMDESFTIGNMTKLNLETFVLAFRNIFSFYTLLSESSKKV*
505	Nicrophorus vespilloides	NvesOR56	Mitchell, R.F., et al., 2019	MSNHEYRPLLRLMLAYLDLNLLNPMRDNFVIKMLNIFTVFSLLFYVIWYIIGFTNRWVDINSIPEANLIPAGTVVLLKGFALVYYKKNLREALILLNDFWKPDRFPEHEKQLLRMHRYAYVTVIIFFVMAYVFSLPAMFSKFFEDGPNELPIKIHPICDLETSPCYELLYAYLLIYCYYQFIPLHLYFDGLFVTTIAYIYVGMEMIKISLSKIDLERLKQKEAINKLNEISAQHELILRFLTEIRYVFTIPLLGFFLLTGATETVAFFMLTADGMPPDMDHIIQYGSVITIFITQMLYYCISAAIVKDQMQTVADSLYNVNWHSKTYGKVRENLSFMIQRSQKDESFTLGNMTKLNLETFVMVFRNVFSFYTLLSETTKKMH
506	Nicrophorus vespilloides	NvesOR57	Mitchell, R.F., et al., 2019	MSSATEYQPLMRFLLVYMNKNYMNPLKYNSKTKILNAIGIFSLAFYVIWYFLGIISNWEDVNSISEANLIPAGILGCLKAATFTYYRKNLKYALTLLKDFWPPNKFPEHERNLLKIHKVAFITVVTFMFSAYVVSISTMFSPLIMHKFNELPIKIYPICDLETSPCYELLYGYLLIYCYYQFMPIHLCFDGFFVAAIVYGYVGMEMIKISLSRLDLERSSESEALAKLSEIISQHDLILRFIKEVRHVFMLPLLGFFSLTSSTEIVAFYMLTADGIPPDLGHIIQYGSIIIIFFIQMLYYCIWAAIIKDQVQSVGNAVYQVNWYCKTNPRVRKCLAFMIQRTQLDESFTVGKMTKLNLETFVMMTRNIFSFYTLLSDTSKKNVNM
507	Nicrophorus vespilloides	NvesOR58	Mitchell, R.F., et al., 2019	MSAQEYTPAMRILLRYMNINLMNPLQYNFKIKVLSTLSVIFLMVYVIWYTIGFVSGWVDINSIADGSLIPTGFVAFVKGATFVYYRSNFNRAMMLLNDFWKPSQFPKHEKALLKIHRKAYIAVVFFAVFANLLSMPTMFSFDTKIRELPIKIYPICDLEKSPCYELLIAYLLFYCYYQYVPVHVYFDAFFIVAISYMYVGIECIKISLDELDVENSTENEVLEKLGKIIDQHNLVLQFMKEIRMAYQLPLLVIFLLTAATETVCLYMLTLDGMPPDMDHIVVFGSMLIIFMIELMNYSFSATIIAVQMDSVQTHIYNVDWYSKTCGKIRKDLTFMMVRSQIDESFTLGNMTKLNLETFVVALRNIFSFYTLLSETSTKETIN
508	Nicrophorus vespilloides	NvesOR59	Mitchell, R.F., et al., 2019	MSTQEYIPAIRFILKFMNLNLMNPLRYNYKIKVLNILWIFSIVLYICWYAIGFITSWVDINSISNGIFIPTGIVALMKGTTFIYYRSNFKNALMLLKDFWKPSQFPKHERALLKVHRKAYIAVVCFAISANILSLPTMFAEPGVRELPLKIYPICDLENPPCYELLYAYLLFYCYYQYIPVHAYFDGFFIATISYMYVGIECIKISLDELDVENSTENEILERLGEIIDQHNLVLRFVKEIRIAYQLPLLGIFMLTVTTEIVLLYMFTLDGMPPDMDHIMRFATLLFIFMIELMLYSIPASIIAEQMDSVQTHIYNVNWYSKTCGKIRRNLTFMMVRAQMDESFTLGNMTKLNLETFAAALRSIFSFYTLLSKTSQKKNFTESNSF
509	Nicrophorus vespilloides	NvesOR60	Mitchell, R.F., et al., 2019	MSTQEYIPSVSFLLKFMNFNMMNPLRYNYKIKVLNILWIISVVLYIFWYMIGVGTNWVDLNSIADGIFIPISIVALMKGTTFIYYRSNFKNALMLLKDFWKPSQFPKHERALLKIYRKSYIVVVCFVIFANITSIPTMFTQPTVRELPLNVYILCDLSKPPCYEIMYVYLLFYVFCQHLPVFAYFDGFFIATISYMYVGIECIKISLDELDVENSTENEILERLGEIIDQHNLVLRFVKEIRIAYQLPLLGIFMLTVTTEIVLLYMFTLDGMPPDMDHIMRFATLLFIFMVELMIYSIPASIIAEQMDSVQTHIYNINWYSKTCGKIRRNLTFMMVRAQMDESFTLGNMTKLNLETFAAALRSIFSYYTLLSQTSQKKQCN
510	Nicrophorus vespilloides	NvesOR61	Mitchell, R.F., et al., 2019	MSTQEYIPAIRFLLKLMNLHLMNPLRYNYKIKVLNILWIFYVVLYICWYVIGFITSWVDINSISNGIFIPISIVALMKGITFIYYRSNFKSALMLLKDFWKPSQFPKHERALLKIYRKVYIALVCYTVCTIIISLPTLFAKPKVRELPIKIYPICDLEKPPCYELLYAYLLFYVYYQYIPVHIYFDGFFIATISYMYVGIECIKISLSELDVENSTENKILERLGEIIDQHNLVLRFVKEIRIAFQLPLLGIFMLTVATEIVVLHMFTLDGMPPDMDHIMRFATLLFIFMVELMLYSIPASIIAEQMYSVQTHIYNVNWYSKTCGKIRRNLTFMMVRAQMDESFTLGNMTKLNLETFAAALRSIFSFYTLLSKTSQKKNFN
511	Nicrophorus vespilloides	NvesOR62FIX	Mitchell, R.F., et al., 2019	MSTQEYMPAIRVILKYMNLNLMNPLRYNYKIKVLNILWIFSLVLFLCWYVIGFITSWVDINSISNGNFIPTGIVVTFIKGATFIYYRSNFNSALMLLKDFWKPSQFAKHERALLKIHRKAYIAVVFFAVFANILSMPVMFAFVFNPEVRELSLKIYPICDLEKTPCFELLNAYLLFYCFYQLVPVNVYFDGFFIATIGYMYVGVECIKISLDELDVETSTNNEILERLNEIIDQHNLVLRFMKEIRVAYQLPLLAIFLLTSASETVILYMLTAEGIPPDMDHILMFGSVLVVFMFELMIYSIPASIIAEQMDSVQTRIYNVNWYSKTCGKIRRNLTFMMVRSQMDESFTLGNMTKLNLETFGVALRNIFSFYTLLSKTSEKKNFK
512	Nicrophorus vespilloides	NvesOR63	Mitchell, R.F., et al., 2019	MDFQPLIKLNLSYMNVIGINPLKISFRTEALSYFTMFSMIFFSVWNFSGIYNTWSGIDSVADSTLLPSFILIIFKMASIMYYKRNVRRILLMIEEFWPVDYFPDNESTIKRIHRTSFGIGFAYFLIAYFCSISIFLMPFFSRTLPLNLHPMCDLDSSPCFTFMTVWIIYYVYLQCIPIACPFDGLFDGLFVAFIAQAYAGLENLKIAIGKLDLANCNETVALDKLSRIAAQHGLIFRFLKEVKDVYSMPLLVFFLFTSGSQVVGFYMLTFDGIIPTFNVFVKFGALITILFTQMLYYSLASSVLEEQLSSIGNAIYDVDWTCKTNAKVRKVLAFILQRSQIDESFTIGKMTKLNLESFVSISRKVLSIYTILRETTTTQ
513	Nicrophorus vespilloides	NvesOR64	Mitchell, R.F., et al., 2019	MESMNFVLKLHDIGGLNPKRPILAMQIYSLTMSMVTLVLYTCGLVESWTGIESIGNVNLYPTCIVVTFKAFSTFYYRKKLSNALNLLDNIWELNRYPEHEEHLKKKHRIAYINIIGYYTFTFISSLGTFVLPIISSNFSRWPIEFYPICDMQTAPCYQLMYAFILFYIYTYAIPVALGFDCLFVVLCAYCYVGVENLKNAIRKIDVVNSSEEQVLNEVSEIAHQHNVILELLKEVREVFAVPLFVYILTSAGNQVVILYMITMDGMPPKMKHFMENGNMLVAFVMQMMFFCYVSTIVEEQLKSLSFEIYSVDWASKTNAKLRKSLAFIIERTQINESFTIGKLSTLNLDTFVEVLKKVFSVYTLIKETGSIERAK
514	Nicrophorus vespilloides	NvesOR65	Mitchell, R.F., et al., 2019	MESMNFVLKLHDIGGLNPKKPILAMQIYSMFMAVISLVLYTCGLVESWTGIESIDNINLYPTCFIVTFKAFSTFYYRKKFSNALNLLDNIWELNRYPEHEERLKQKHRIVYIIVVGYYAFIVICTLGNFVLPLITWNFTRWPLQFYPICDIQTAPCYQLMYAFILYYIYAYAIPVAIGFDCLFVALCAYCYVGVENLKNAIRKIDVVNSSEELLKEVREIFAIPLFAYVLTSAGNQVVVLYMITMEGMPPKMKHFMENGNMLVAFVLQMMFFCYVSTIVEEQLKSLSFEIYSVDWSSKTNAKLRKSLAFIIERTQINESFTIGKLTTLNLNTFVEVLKKVFSVYTLIKETGATVRAN
515	Nicrophorus vespilloides	NvesOR66	Mitchell, R.F., et al., 2019	MSRDLQPLLKNTLLALGLCGLNPLKTNLFTPIQKAVTLLSIAAIFVIGFLEIPLNWKGIETLSNIELTPTMFMVTSKCLFLILNQSKIESTVISLEEFWSLDKFGDEFKAKVSRYHEVGYTVLKTYFMFCVLCTLALCVAPFVTGNNKLIFPGYDFCKNSCFEEQQVWQSLALTFQMIPVAIGFDCLFASFIAYGFVGIEMVKKAFQDLLLVSTNNDDHDLLRANLKALVDQHNFALKFIKDLNTIYSPILLAQFWSTLGGLIFLLYFLTINGIPALDGLLRYGQLCMLLVFQLALYAVGGTIINEQTFSIGFAAYSVDWHLKTQSVLRKDLSLIILRSQRPERMTIGNMSILNMATFLDTVRTSISICALLKTISTNTN
516	Nicrophorus vespilloides	NvesOR67	Mitchell, R.F., et al., 2019	MVGKEESQLSQLILFNLFVIGLNPWKCNRTAIFLRMFLLVDITSLLISTLVDLDWNITEDVSRVLLIPGMFVGTCKCLFLIFKQKKMKMLLQGTELLWNVNMFGAEVEDKMRKHQKFAYKYMGFYVYAGFASVFFNLARDLWDGYELIIPCYTLCDITTTSCYDIYMIWQIIFCLIHAIPLTMGFDGFFLHMITECYVGIEMIKVGFEKMLKDPERFDTEMNEIIIQHNLVLQFVKETNELFVYILLLQFACSLISQMFCLFMLTLDGFPPDIDKLSTYGTPYLVFILQLLLYCSAGNLIMVQTLSLGDAAYGVQWYKKHYIKLRKPLATIILRSQRAETMSIGNIAPLTLETYLNILRNSLSLCGLLQTFQQQQQ
517	Nicrophorus vespilloides	NvesOR68	Mitchell, R.F., et al., 2019	MDYEQESLLSQFVLINLHVMGLNPQRKNRYCLLIRTMVTISVFFLFISMVLGIILNWKGIESVTRMLLLPAMLMILGKLLFLIMKQDQIKSMLEGTDVLWNLNKFGFEVETKMRNYQKFAYKFILLYTYIGYMTVFFVVVKCLLEDDLFFPCYTLCDIRSNMCYDIYMIFQILCIIICGMPLSMGFEGIFLHMITECYIGIEMMKVGFEKMFKDPKLLDLDIKDTVMQHNSILEFVKTTKEMFQEFLLLQFSCSLMSQIFCLFMISFDGFPPNIKTLSIYGMLYTVFIMQMLLYCSAGNLIKDQTLSLGDAAYGVQWYNKHFIKIRKPLATIILRSQRAETMSIGNLAPLTLETYLNIIRNSVSLCGLLQTFQ
518	Nicrophorus vespilloides	NvesOR69	Mitchell, R.F., et al., 2019	MDPTEESQLLQFVLINLHVMGLNPQRKNIYSLLLRTIFTTSIFFLFLSMVLGVILNWNGIESVSKIPFLPGIFVVSCKLLFLIIKQNQIKELLQGTKVSWKLNKFGLETETKMRNYQNFAYKFIMLYFYSGFICAFFLVVMGLLDDDLLFPCYTLCDIRSNTCYDIYTIFQITLTIFCSIALTVGFEGIFLYMITECYVGIEMMKVGFVKMFKNPELFDLDIKDIVMQHNSILEFIKETKEMFMHFLLVQFSCSLASQILCLFMITYDGFPPKVETLTAYGMPYLVYILQMLIFCSAGTLIMDQTLSLGDAAYGVQWYKKDHIKLRKPLATIIMRSQRAETMSIGNLAPLNLETYLNIIRNSVSLCGLLQTFSSTKTNQKV
519	Nicrophorus vespilloides	NvesOR70CTE	Mitchell, R.F., et al., 2019	MDYEQESELSQFVLNNLHVMGLNPQRKNRYCLLIRTIVTISVFFLFISMALGIILNWNGIESVNRMLLLPGMFMVVCKLLFLIIKQNQIKSMLEGTKVLWNLNKFGFDVETKMRNYQKFAYKFILIYFYSGFICVFFLVVKGLLEDDLLFPSYTLCDLRSNTCYDIYMIFQITLIFCGIPLTMGFDGIFLHMITECYIGIEMMKVGFEKMFKDPKLLDLDIKDTVMQHNSILQFVKTTKEMFQDFLLLQFSCSLMSQIFCLFMISFDGFPPNIKTLSIYGVPYMVFIIQML
520	Nicrophorus vespilloides	NvesOR71	Mitchell, R.F., et al., 2019	MNDYLPLLRFSLKWIRFIGLHPNNRRPRDNLINALLVIGTFLMSAMMILEVVLNWNGMRTMGNSLMLPSIVMVFGKSVSLTFKKENIRNFLEKINKLWRTDIFGQAVEDEMKNYSRIVYKFMKIFQVICTVNVMMFCVQDIFLERLSLPAYTFCDLTTSPCYQFTCLYECVYMVFLALPLTFANESLFACMILYGYIGIQMIKSGFQKLFLLAHTEREEQTNEYYIKNVVRQHNITLSLIKDTNDMFSEILFVQFSTSVISQIFCLFMLTLDGSVPDVEHITTYVPIYVTHIFQLAIYCVGGNIIMDVTSSIGDAAYDVPWYSKDQTKLRKSLSLIILRSQRTDKLTIGDMVDLNLVTYLSIVKNSLSICTLVQTIPD
521	Nicrophorus vespilloides	NvesOR72	Mitchell, R.F., et al., 2019	MQENEKYFPLLRFSMKWITFVGLNPWNRRPINRITNFILVGGTFLMSLMMSLELFLNWNGVRTLGRSLLLPGILMIFGKSVCLTLKKDNIGDFLEKIDALWRINIFGQAVEDEMKYYANLAHKFISVFKVLVWINVAMLCAKSIYFKDPSLPAYTFCDLTKSPCYEISCAWECVYLTMFAVPLTLANESLFTCMILYGYIGIQMVKSGLRHLFLLAYSEKDEFRVRCNIRNIVTQHNIILSLIKDINDMFSEILFVQFSTSLSSQIFCLFMLTLDGSPPDLEHIYTYGTIYMAHLLQLSIYCIGGSIIMNETSSIGDAAYDVAWYNKNQTKLRKTLSMIIMRSHRADKLTIGDMIDLNLVTYLAIIKNSLSIYALLQTASEMN
522	Nicrophorus vespilloides	NvesOR73PSE	Mitchell, R.F., et al., 2019	MHIAGMNPSKIRRFLAVL*FACINIFMGMELIFNWESIHTLVKVLYFPGIFLVFAKLMCIIWKRHHLNVVLIKIEALWKLDVFRPEVERKTVFYRDFFLALHKMYTYMLLVCVMLLIVQICDFKENWCKISLYCW*FITLCCQLLSVSIAFEARFLDMTAYVYIGMEMINFSFDKLLLVSVKNDPVVKANIRMIVDQHNLILSLIKDINDLFSTTMMIEFFCSLGSQIFCLFLMTNSITDAAFSIEWYFKDQTSSRKTLSMIIMRSQKDI*KMVDLNINSYNN
523	Nicrophorus vespilloides	NvesOR74	Mitchell, R.F., et al., 2019	MPEATFNRSLEMTLMAMYLTGIHPRKINTFSKIRKFFTVLNVTCLNIVMGMELVLNWENILTMVKLLFFPAIIMGFAKMLCMVWNRDHLNVVLSKIEALWKLDVLGPEVERKAVVYRDFFLALHKIYNYMLIACITLLLIKNTISDPHVLFHTYPICDVKENWCKISLYCWQFITLCSQLLPVSMAFEGLFFDMIAYIYIGIEMIKFSFEKLLLVSGKNDPVVKANIGKIVDQHNLILSLIQDIDNLFSTTMIIQFFCSLGSQIFCLFMMTYDGIPPDVDHLHFVIYYLAFLAQLSIYCLGGHLIMDQTSSIADAAFSVEWYEKDQASLRKSLSLIIMRSQRTDKITIGKMMDMNMNSFVIIVKNSLSIYGLMETLRN
524	Nicrophorus vespilloides	NvesOR75	Mitchell, R.F., et al., 2019	MVELFPLLKYTLNFMRCIGLNPLRKNHFSRFVKLFTLTMLFTLLLMIFLELALNWNGIETIRNVLYLPGISLINAKLIFLVINQKKIRFLLQRLEEFWPTDKYGESIQIGLQRMHDVAHKSIRFFVYVCVACICILSSAPFVSNKRALPFSQYNICNLETSPCFELLYAWQIMVTSLQILPITISFDGLFLSFILYAYIGIELIKNALLQAISTNANSSETRGNINEIVKQHSLILTFIKETNLLFSGLLMIQFSASLGMQIFLLFMLTRNGIPPDTEHISTYGFLYITFILQLSIYSIGGTMIVNQTKILANISFGLEWYRDGNTDLAKSLKLIILRSQNGEKMTIGNIFDLDLITFISVLKTAFSIYTLLNTITA
525	Nicrophorus vespilloides	NvesOR76PSE	Mitchell, R.F., et al., 2019	MFPITKLLMKATLIHPLETARKYQLLQTFMFLTVSTIHMIYILKLYYVAGEDMLVYIEATVSACTYIQGYFKMYMSVSFKDELYYMLDKQKYFWPTPKNSSIHVLFNSETAIKFLFYSILFLDCCLFAKPLFFANDYLFSMYRPESYGLYIVLLMSQFYITITGSFSILAYDGLFVDICAQVILQFKMMYMELAQCIKHQRFLKNYWSRIQTVYKYPYFGIYIVVMITICMELYITQSK
526	Nicrophorus vespilloides	NvesOR77	Mitchell, R.F., et al., 2019	MFPITKLLLKASLIHPLETPRKYQLLHTFMLLTVSTIQMIYILKLYCVAEDMLVYSETTVSTCTYIQAYFKMYMSISFKKELHYMIDKQKYFWPTPKNSTISRYVLFNSKMAINFFSYSMLFLDCCLFAKPLFFANDYMFSMYKPQSHGLYIVLLIGQFYLTCTGSLLILAYDVLFVDICAQVILQFKMLNMELAQCDGKCYNTLIKCIKHQRFLKNYWARIQTVYKYPYFGIYIVVMITICMELYITQSSDIPLVNEISGFVYIVCLMFQFAFVCFPTTYITYESNLSLHALVGSEWYNGSIKYRKTVLFALMIMMKPLHIKAVGMIDINMALFVKVIQDSFSLFTVIRKSQNK
527	Nicrophorus vespilloides	NvesOR78	Mitchell, R.F., et al., 2019	MFPITNLLLKASLIHPLETPRKYQFIHTFMLITVSTIHMICVLKLYCAAGEDKLMYIEATVSACTYIQGYFKLFMSVTFKKELHYMLDMQKYFWSTPEKLTISRHVLFNSEMAIKLFSYSMLFLDCCLFAKPLFFANDYVLSMYKPQSHGLYIVLLMSQFYITSTVSLLILAYDVLFVDICAQVILQFKILNMELSQCDGKCYNTLINCIKHQRFLKNYWTRIQTVYKYPYFGIYIAVMITICMELYITQSSDIPLVDAIAGFLYIVCLLFQFAFVCFPTTYITHESSLSLQALAGSEWYNGSIKYRKTVLFSLMIMMKPLQIKAVGLIDINIALFLKVIQDSFSLFTVIRESQNK
528	Nicrophorus vespilloides	NvesOR79	Mitchell, R.F., et al., 2019	MKFFKKFKKEVGQDDCMNFALKYMRIILADPNKSKDWHFYLALIIFFALSLSQYYLVILLFFHLEGSVDNLSNAAQSFTSYFQTFLNIYPLIVYRKTLGKLFRNRAMFWKCDDDPESSKELKETYTNTYRNLSVVFMFVVSTEMAMLIKPFFVRELLVALYIPPYPYAYEILLVFQSLFSMLLATTFFAVNATCISLFADAIAQFQVLNHNVRNIRRIENSDEMSELKRCLKYHTFLLDLVSDIQRIYSIPLFGQYLMTIGATCMNLYMLTSNVGSTGNKFLSTSYICMMNLLFALYCFLATSLGVAIEELPNSFYFNNWEDGSKEFRKSMVMCIVAAQKEFVFKAGGLTEIYRGAITAVFKTTYSFLLIMQNMKAQK
529	Nicrophorus vespilloides	NvesOR80	Mitchell, R.F., et al., 2019	MKSRADVLIHIATKQMSAAMIHPNGGKVGVIICKFLYVLLLCFTTLVILLAVINSGDITMLINTLESLSIYFQSIAKIPTTLRKKDLLRLIDTSQFWDDPYDKYVHILYSFSTKFLNIFISVLIIASLMTLCSPFFTDFEGLSFYIPPFKYADTILPLIQLFHMSFNIFYVLSVDVLFTSCCINLIVQFHILGKTMSRLDWRKADAKKDFNKCIQHHCFLLEYMQHMQNVFSKVLFVEYLMSMYSICLGMIKLAQVGTSLSYKLRCLLIILTISMQLIAYILPAYKVTTMAEDIRDDIYSSNWYETCPKNQKLLELILMRTRKPFIFSGLGIFTMTRESLLAIYKSAASLYTFLTQMKDE
530	Nicrophorus vespilloides	NvesOR81	Mitchell, R.F., et al., 2019	MTVTKNVALANMGLKTLGYVGLNAHSYNFGYGISVFVSLLRVVYVVLIVLLVAENYNNIDVIMDAAEAFSSYMQGGTKLVVILFYLPNMSWLVNQVEHFWEDLPNSKKDEYKLWFRAFPIYERTFFVTLTLLYVRSIVSKDLVFVCKIPDFPHAFAILLIGQYFAFTCDCIYVVGLDVFFMSLCILIKRQFMLIRDALLLLDDETNEAKIAANLKNCIKHHIFLLEYTTFFSETFKSALLLQYLLSTYSICIQLFILTERNTIPAVATSCFYMICVSIQLALYCFPADDLSEVASEVSNFIYSTKWYNNSNHLQKYIPTIICRSQKAPYFTAGGMIFINKAAFTTVFKSGLSFYTAVKNFKN
531	Nicrophorus vespilloides	NvesOR82	Mitchell, R.F., et al., 2019	MQYEYLKKNVVILKLMSMYKTDARWNWLQTLLYYCWRTIWYYSLLSTVFYLILEIALNESKQDMTYISISFMHLGLFASISIRTMHFILNLDTAEKLIQKIREEFQPGTKLANRPVTMEATYRWCERFFTVWTAFVIFAGLMMAVAVVLNPEREMVLPVWTFYDWKTTPAYQITIFLQTMSQLNMVISFSNLDLLSMCFMVLSAEQFRILAADFASTVEDAFRACGCSQKQLEDLDMNVDAIVRSSKFQRRLRQNFNGCIEQHQKLLNLFTAYQRFVSPNLVIEVYFNYIYMIFTLYVFVATSDTSLYLGLSQYCLGSVLQIYLLCYFGQQLSTSVEEMRLALYTVPWYVVNNKSFLQNYHIVLMRMKRPVRIVAGKILPLANDTFLEFMKKAFSSFTV…
532	Nicrophorus vespilloides	NvesOR83	Mitchell, R.F., et al., 2019	MEQNYYDYYLRYISVVGMGRVEVFWSRTRKYLYYMKGIFCLALILYSAIFGSVDVILKEEFDVNEISSNLIDISKYNSRFCISMNCIFRLIYMMYNNHKVMDIIDTLNAFKKYTLNGKEVVWMEPGARNARRVVICWLIFAIGCILFLDLLTLIEIIYSGEKKLFTPMFTLYDYEEFPYYELTLLYEITTQLLNAYTYISMDIFFFMTVVLINNQVDILGNSNETASGGTWRCGKSLDTTLAECISHHQQLLVLIGKLQDLLSLPSFLQCIFSTTYIMLGLFLIVISDEKSDAMNGATYLYGASIQITFLSIFGQLLTNKFESLSEAVYEMPWYLENRKSFSMTIILLQMKLRQPVKISAGKFFDLSHATYATIVHSSFTYFTVLREVTGNN
533	Onthophagus taurus	OtauORco	Mitchell, R.F., et al., 2019	MMNFKVTGLVADLMPNIRLMQASGHFMLNYYADNNGALHTLRLGYCFMHLFLVLLQYGFTFGNLVQESDDVNDLAANTITVLFFTHCLTKFVYFALRSKLFYRTLGIWNQANSHPLFAESNNRYHALALTKMRRVLAIVVIGTLASWIAWTTITFFGDSTHTRKDPNNENETITEEIPRLLIKSFYPWNAMSGMKYYISLSYQVYYVLFSMLHSNLLDVLFCCWLIFACEQLQHLKEIMKPLMELSATLDTYVPKSADLFRAPSVNSQDNLIDNDALDYNNMKNDELNLKGIYSTHQEMGINYRGGNLQQFDSGGGGIGPNGLTKKQELLVRSAIKYWVERHKHVVRLVTAIGDAYGIALLLHMLTATITLTLLAYQATKIDSVSKYALTVLGYLFYAL…
534	Onthophagus taurus	OtauOR1	Mitchell, R.F., et al., 2019	MSIPEMDVTRYIRSNIAILKICTFWPPNSDEKIVRILWYVYYFLFILLVLIVFNIIEYVNFVLAFGNLQKMIEISFLLFTNTTQISKIAIFIYNSKDIQETVNYMNNPIFKSKTIKHYHLLKKEMDRYYRVWLVYMIICALTCGLWALFPFVDNTVKDKGLPFDYYYPYDRTGKFGYPLTFLYQSLGMFIHGTSHAALDSLYAGMMAFVGVQIDILNDTLENLHEMGNLGGNHGFDSMEKSDKMNCNLVYCIRRHWNILRFVDQLNVYISFTTLIQFGMAGIILCVAMYSMSMLSPTSGKFASDLFYFMAMVSQLSVYCWYGNEIMIKSDLLSSSIYKCDWTDTHLTFKKNVLLFTLFVSSSSKIFAGYFITLSLNTFGGILRASWSYFAVLKNVQE
535	Onthophagus taurus	OtauOR2	Mitchell, R.F., et al., 2019	MKPNKTSLNKKLFVNIYKDYFGPVITRLQIAAYYPPKNPSRRKSYIVYATTSIFLMFVLIGIGEAVSIFFSIRDGDIDKITNDALMFVTDCGQYFKFYILITKNKRIQKMVRSVNDESYQPETKIQQELIRKNMRSAQRTTMTYFALAMSTGVIWLLYPLITQTKAEIFSVYVPFDTSYSPVYEIFYFVKGYSLMLHAMANTSKDSIVVLIMAHICGQLDIVDDKLTKLKETALEKIKNGYQKNLSDTMNELLIKSVQRHKLILNLNKEFNDVYTFAILAQFTTSVLIICVILYQISVLSVTSMVFFSMINYLFCMMLQLSVYCWHGNEVILKSSHLYRSVYNIDWPDTSITFKKNMLYFMCNVKKPIKIYAGNFFEVSLESYMAILRSSWSYFAVLKN…
536	Onthophagus taurus	OtauOR3	Mitchell, R.F., et al., 2019	MILEWDRLKLRNSLYLNIILLKLGGCWWPETENRTTQKLYTCYSVLFLLSTLVLYSISEIIYIFHVLDDLEELTSCLFLFFTHAVQMIKIRVFLIQQKDIKKFLNEMDDELFMPRYHEQQELMKTSIKRYKIVYAIFQFTGIATCVLWAVLPFLERKQGENISLPLRGWYPFDVDRYPTLQIILCFQIILVTISAILNINIDATVASFMRFFCNQFDLLNDSLEHIKRRCENDNDHDKNLQTKMDLELERIVRHHLLILSMIQKFFNLFSVVVFVQVGITVLTMCMSMFKSTSVQIGGIQFMSMIMYQLCILIQAFLYCWYGNEIMLKSGLIPLSAFKSDWTDCSQQFKKNLLFVMMRTRVPVKLYAAGLVTLSVENFTSILRTSYSCFAVLHRVQENN
537	Onthophagus taurus	OtauOR4	Mitchell, R.F., et al., 2019	MLSFMGYWHKKQITTPYILRGVAAMAIFFLVFTGMIMQNFFVDFKELAEGLYLSTSYSSYFLKLSGFLMGRKPFLKMMELLKDPIFASYPKEIEFHLEKTTKLTVFLTKLYIMICTCVVLSSASIFFVDGTLPMPVPINFGKYLVLAYIVEMTAMVIAVWNNLCLDTLCASLMGLAAGQLDILKNKIEICNEIALKKIEIFENDDNDDILMVVQEEVIRLLKNCIQHHSKIILYVNLIEKVFSFSILIQLMGSIIVICNTGFFLLIITPFSAQFFMLVVYFITMMSQLSLYCWFGNEIIIKSVEIGGACYLSKWYMCDNRVRKLLFITMERSKRPLEITACKFTNLSLITFSTIIRWSYSYFTLLQRLAAKMNLL
538	Onthophagus taurus	OtauOR5	Mitchell, R.F., et al., 2019	MLNITGLWPKRNLSKRQLCFIILNWTTSMSLMVMITLEGLNQTYDLRIMNELLCTAIPYLVYLIKLRAVTTKRKQFLNVLNDMDSKIFNENFGTLKEPIRKAIRTSLGIARVFKGLVFGIVIFYGTFPFFDDKNLPIPFSYDFGNYHYVIHAYQTLALSLAGWNISCLDVLFATLMIVAACQIDTLRLKLSMCVEEVENDIRSGSHSIEEFDQLVINKMKKCVRLHIAIIKFVEKLEDMFTTTAFFQYTSGMVLLCSTLLQLIYIIEPKSLQFLLDIVFLLGVLAQFWMYHWFANDILHKSSQINNSCYECDWYRCSPSFRKIMITLMERAKKPIGITALKFTHVSLSSLGTIFKWSYSLFALVKIKFSSQI
539	Onthophagus taurus	OtauOR6	Mitchell, R.F., et al., 2019	MLSLTGIWPKQNLTTKDVLITVMNHSMFVCILVILFVEIINVSHSITKMNVVLCTMLPFCTAYSKIISATYYRNNFLAIIKDIRLEIFNNYPDSKNNPLREVLKVTKMMSITFRFMMGGVCLFYVIFPFFDDKDLPIPFSLDLGKYKIVMHIFQVVALTIAAWNVSCIDLTFVTIMGICAAQLEILCIRLQNFATKARKISYHRNEFDRNVGIFLKECVIHYDGIISLVAKVNNMFSFITFFQYFLGMPIVCNIVLQLTLLLDIRSTEFVMTIMLFSTMVTQMTMYSWFGNEVIVKSDKIIESAYLSEWYLCPTKHKRTLFIIMERAKKPLAVSAGGFTSVSLTALLVIIKWSYSIYALVRTALKQ
540	Onthophagus taurus	OtauOR7	Mitchell, R.F., et al., 2019	MMMVCGVWPMKNPSILYTLRTTITCTISLGFYSVMILQIIKVYNSYLNLSEVLYITLNTTSYIIKLYAFIFQKSIYLETEKYIYDEIFNQEQKGRDEILKEMFGMITNIAKFIRLSTCMCCSFFLLFPILENKALPIPFAYNLGDKTIYMYVFQIVGIIVFGWCNTSFDVCCSTFMAISAGQIDLLRRRLSTVFDEIGITHENYIEFDLERREIVQKNIKVILKDCGKHHQAIIKFTEKINDLFSFSIFIKYFATALVFCNSMFQIVIIVKPFTLQFFQLIFYCCSVFVELALYSWVGNEIITKSSMLGEACYMSHWYNYNTSNKKSLFLMMEKAKRPIAVTASKFGYASLESLVGILRWSYSIFTLLKTMYTEH
541	Onthophagus taurus	OtauOR8	Mitchell, R.F., et al., 2019	MLEVVGIWPRQNPDLIYLLRRFITISLYLFIYICNILEIILMYEDILAVSEVLYVMISLTSYAFKLFAMFTKKTLIYSLENDIESNIFNPNSKTHDEILEENVLFIKKLVKMYQFSAVSSAGLFGIFPLLANKSLPIRFSYNIGNFKPIMFALQVIGLGVCAWSNISLDLLCTTLMVVSAVQFDSLKHRLVHGPTKNSSIQQREDDLRYCIQHHLAIINYTKKVDKLFSFAILTIFLGGMVESCNSIFQVFILLETTFSAMQFVQLITYFLVMYVEMVLYCWFGNEIIIKSLTIMDACYETEWYSYSQKSKKSLIFIMERAKYPLYINVSKFTVASLVTLVAITRWSYSAFTLLRRVYGTH
542	Onthophagus taurus	OtauOR9NTE	Mitchell, R.F., et al., 2019	RPTFQSIFATEQYLLFLTGIYIYKGKPMKPFKKFMRYLTLSFSTSLCFTMIWQMYMDRREIQKIFEALYFFFMQFGNVLKLYSFVYHKPYLDELEDILETDIFKSHKVSQDHFITDMEKYHFIIARVYQGIALFTASMYSIFPFITKHLMVPVYFGFDPEKYLYGQFIYELVCFMLNAYNNMSLDCICVALVNVASAQFEILKDYLENHLGHDDEEIEQNLQKCVKYHNAILDFVQRVEEIFTYGIFFQMISGVIILCMTGIQFLITPVKSLRFFLMTFYFITMVFQIAIYEWFGQIILEKSSDLVQCCYMSNWTDFNTKNKKMLFIIMERAKRPIILTAGYFVTLSLATFMSILRSAYSYFAVLRQMYQKQ
543	Onthophagus taurus	OtauOR10NTE	Mitchell, R.F., et al., 2019	RPSHFDAFKTEKAILKFFGYPIGKDSFTFKLLIKCTISTTISITLIISMVMKIGVEIKNLPEILECLYFGLTQTTYLWKTFNMLARWKQFDLLENYLKQPMFNIHTENQDKFIVRAIKMTAFFATMYRTSVGLTIIFFAIFPYIEHTTPLPGWFPINTDKYQFIIYVYQLCALILNGYNHTSLDCINAAMISLASSQFEILKDNLQNVTNDLPKNEKDKNRLITKRLRRNIDHHNMILNFVKEIEEMYSTGIFIQFLCSIIIMCVTGFQVFVMSPKKIQYVTLVLYFFCNLNQVAIYSWFGHDILDKSSGVGEACYMSEWNTLNPNVNKYLFIIMERSKIPTILTAGKFFNLTLGTLMMILRTSYSYLAVLKQMYN
544	Onthophagus taurus	OtauOR11	Mitchell, R.F., et al., 2019	MVEQNSPKNYFKMPVRNLFLSGISIYDVENPLLRKLHRVYSVILLLTCGYGYVITEIIHAIKHFQELEVLTLTLCYIFAHTIAIGKIVVLTIRRKPIGKFLKSLETGVFLPDIERGGVEEVNIISTAVLQTNTQAKIFGIVVVLMLATKIIPCIRNPTITRFTADNKTEIIPVFPYPSTLPFHVDYGATPYYQIAFCYQVFSIALFGWYLGNTDTIITGLMIHGTAQFRIVINAILTVTERAARMTPKNEPIHDKLIMLNYVDKKNNLHLIETFEKYQGKYIENLRKCVRGCVIHHQSIIQLLDDIEKTFSLLFLIQFLGSLMSLCVGLYQSSVSPISDPTSVSMASFTTAMFFQLLIYCWNGNEISVYSVLVAKAAYNCDWLQADKDIKTSIMLIMMR…
545	Onthophagus taurus	OtauOR12	Mitchell, R.F., et al., 2019	MGKEADLNLKNYFRVHFKILLLFGIPINEIKFKYKWIYLIYCFAMHLFVTTLYPVLELLGIIYDFNVDTLSFIISYFISHFLAFCKIFLIFIFRSDISKFCNRLETGRFLPNPERGGNIERSYIKTAITTSIIQCYFFHLFAVIIVGQRALYSILADPKIVEIYDEISQTNQTIKIPTKPFICFIPFKNDYSPVHELISIYQTMCCAIFGFTIGAADAIIYGFMSHIKAQFLILIHSLETFLDRTQILLNKDGYEIDLEKYKNPKKLPNGLCLVEKLPKQAQKYADYCISDIIQHHQEILDLADGCEHTFSWLLLIQFAGSCLLICMQLYQLSIFPVLSIPFCTMSCYLFLMSTQIVLFCWHGNEVKLISDEIADVAFHSNWLVTELKTQKSILLMITR…
546	Onthophagus taurus	OtauOR13	Mitchell, R.F., et al., 2019	MGKKKDVDETTISVKNYLRYHYVLLQIFGIWIDEPKIFSVKRMLYNIYAITIMMLFFILYPISEIIYLYKKFTDIYDSAFQLTYLLSHILGFCKMGLIFIFRDDIDKYRIFLQSGVFAPDVKRGGPIELKYVKGAIKSNYRQATFFLSFLCPMVLMYFFNQIFNQGIGIEEYFDPILNETNTREIRLKPYKTWFPIESNETPYYELMCLYQVSANMSYGFTIGASDALICGILCHIKAQLLILINSLKTYMNRMEILMREDGLTDNLDKYREFNTNFKNGIEQVELYPKHIQKYADRCFRDCVNHHQQIIELANGTEETFNYLMLIQFGGSLLLICFQLFQLSVSEISSFDSISMIVYLVLAMYQVFIFCWHGNEIFLISDSLPQMVYESNWLVTSLST…
547	Onthophagus taurus	OtauOR14	Mitchell, R.F., et al., 2019	MNHSKPKNYFKFHYDVLKIFGISIEDFQNPFIEIIYKTYAIMVIALFFYIYAITEIVDLLQTWENLETSTFTMSYLTSHILGISKLSIVLIFRKSIDKFCKNLNEGVFKPNPLRSGPQEQTIISNATKTCNLQGSFFHVFVILIVGQRALYAILDKGRYENYFDEKTNSTFPKLIRTLPYSCWLPFEPIDSPYYELGVSYQVISACFFGFIIGAIDALICGILSHIKAQFLILKNCLKTYFERGVYLMQKDGFEQIESNNHVLQKYVDICICDCIKHHHAIIELADGAEITFSLLMLIQFLGSLFLICFQLFQLSLYELGSFRFFSMICYLFLMLYQILIYCWHGNEVMLVSNEIIDAAFESDWINVSTSSQKSLLLMMMRAQRPIKMSAGKFTFLSLE…
548	Onthophagus taurus	OtauOR15	Mitchell, R.F., et al., 2019	MDSLKPPRNYFKLHLFVLKLLGVHIGDFKNEFSKKLYNIYSTVFLTIIVYIYIITEAMDLIVNWGDLDNMTFNFCYLVTHFTGLCKTIVILVHRGSIKYYCEILEKGYFLPNYERGGKLEFEIIKNAINISNWQTYVFHSLVIMIVANRGFYAGFNKGYFNEIFDEKLNQTLLTHVQVMPYTTWFPFDTNKSPFYEIGFSYQIISCGLYGLLVFTCDSLIASFMIHLKAQLLILKNSLQHYVERAKLKNNSSYKTQNDVEIEKLPPKAQKLARKYVSECIQHHQDIISLSDNVENEFHYLMLAQFLGSLLLMCFQLFQLSLYEVTSAKFFSMVCYLALMLFQLFMYCWNGNEVRVESLDVAISAYTSDWIVTDVETQKYLVLMIQRAQRPLKLSAGKFV…
549	Onthophagus taurus	OtauOR16	Mitchell, R.F., et al., 2019	MRSFIRKIIKAFKDPALPENYFRLEIYNLRAFGLEMLKEESWLYTIYSRITLLFLVYSFTAGESLEIYLNWGGLNALVDVVSYLFTHIGGAVKVTLIFYNRKKFGAMIRKFHAIPFAPNPTRGGNVEAEFIRKVIKITDIQFGVYMTFVSATLFIGGIRCCWSILFKTRDEWVVPFSPITILKHAGSPYFELGSLYQYVCVTLFAVIIVTMDVLLCCIMAQLSVQFKILRNAFEYIPLTIINNVINLNYFRNMRNRAKEMTNIGPNPKNEEECMRIILGEYIHHHCAVFQLAAELEDLINVIVLGATGVDTILLCFLLYQCARYPIGSVTFLQNFFYYWIIVTQVSMYCYWGNEITSEAEELAAAAGNVNWPATPLSVPRGLVLVIARSQKPLFMTIGK…
550	Onthophagus taurus	OtauOR17	Mitchell, R.F., et al., 2019	MAHIWRAFRDPKLPENLFRVEVNILRALGIELLRDESVGYKIYSRCILFVLVYSFTIGEMLELHFQWGDLNAIINVVNYLFTHITGAIKVTLLFYNRKKFGRMLRIFHEKPFAPDFTRGGQMEELYVRETVKITEIQLVSYFLVVSVTVNSGLLICLKSRFFDPKDKWQYPFVPITVIDTKDSPLFEIASIYQYTCVLLYAAIIATIYVLLSTIMAQLSVQFKILTLAFKNIKNRAEEEYKTNPCIQNVDGWMRTILGDYIKHHLKVLQLAKDLEDFINVMVLIIILMSTALLCFLLYQCSLLKIGSFPFIQNFFYYWIIVCQVSMYCYWGEEVTMQASNVAVAASEADWPGAPLDVTKALVLVIARSQQPVCMTIGKFLPLSIKTLMSILKGSFSYFM…
551	Onthophagus taurus	OtauOR18NTE	Mitchell, R.F., et al., 2019	DGFGVDLEDPSTIPKNYLKLALKKIVIYHQSIIKLAYDFEDQFNVLVLTVFLANTAILCFTMYHASLYPITNERSLQDFAFIVTISTQVFLYCYWGNELALESEKVAWTCYESDFVGAGCSFQKSLVLIMNRSQKPILLTAGKFTSLSLMTFVGILRLSYSYYMVLRRNNEQN
552	Onthophagus taurus	OtauOR19IF	Mitchell, R.F., et al., 2019	MEEKEDEAIQPDYFKLQKILLKMCGISLYKNDSFLYKIYTVLSLIIVVCCYTMIESYGFIVFFDDIDKLASIVSLGVTHILGAIKVFVLLKNKKNIEEKLENLEKGIFKPNPQRGGGNFETKLIKSCIKTTYIQDGYSVDFDDPSTIPKDHLDMVLKKIVIYHHAIINLAYEFEEQFNLLILTVFLANTPILCFSMYHASLYPITNEQSIQDFMFMSAITTQVFLYCYWGNELALESQKVASTCYEINFVGAHISFQKSLVIIIQRSQKPIEITAGKFTRLTLMTFVGMLRLSYSYYMVLRTSSDLTD
553	Onthophagus taurus	OtauOR20	Mitchell, R.F., et al., 2019	MSYSFLSYPNKPSNYFALQRFVLKIYGVSFDGYDNYWYKMYAYLWLTTVFITYTIVDLHEVCKYFDNLDVLVNILSYFGTDVFGVAKIIMLLYYNNEIKTILNNLENGIFAPNKQRGGEEEEKLIKKCILINNKQTYLYYLTVVVVITIGSTGTMIKHIYLNHTEMPFIPFSWFDTSSSPYYEIVWLYQSCWRMSFALLVCSCDALIIGILSHISNQFKMLQNAAKCMIQNAYEEAKNKKYIKKEFEINEIPLNILEKHLEEIIYYHNSIIELANQFEELFSLLLLGLFLATLFILCFIMYHASLFDLLSMRSTQDLTYVSVITLQIFLYCFWGNEVRIESELVSDAFWEMNFTGTDVRFQKKLIFILRRSQKPIVITAGKFTDLSLKTYAWVIRASYS…
554	Onthophagus taurus	OtauOR21	Mitchell, R.F., et al., 2019	MTIVFLNYPNENPQNYFKIQRTVLKLFGVSFDGYKNYAYTIYSILWLLSILLTNTVIELYEVYVYINNIDTVVNILSYIGTDVLGVIKIAVLLYYSKEIREMLDGLEKGVFYPNQKRGGKIETDLVKKCIIINNRQTFIYYFTVVAVCGIGCFGTMITRIFFGHKELPFMPFSWFDASESPYYEIVWFYQTYWRTSYALMVSSTDSLIAGILLHISTQCKILQNAVKRVIENAYNEAFGNNKSRSDDIDPSKIPWNILEKHIKLIINYHGDVIGLADKFEKLFSLLLLCVFAATLFILCFIMYHASLFDLISMRAAQDFSYVGVVTVQVFLYCFWGNEVRDESVKIADACWETNFVGTDVRFQKALASIIRRSQKPIVITAGKFSDLSLKSYVWLIRAS…
555	Onthophagus taurus	OtauOR22	Mitchell, R.F., et al., 2019	MKPPTDYFKFSKSVLNFFGINLECTRTSVYYKIYSVSLIVILIIWYGFLEVYEAVHNFSDIDAFVRVVSFLATDLLGLIKLFILIYYRKEICEMLNSFETGFFLPDFNRGGNYEVEILNKYVSYSNYQTYIYQVLCLTVILSGMCGTLLERILNSNNSQNWTMPFLSFSLFPINRSPNYEIAWFMQSILRIIFSGIVSALDTLLGAILAHITAQCLLLQNAIRRINSHENNSLKNIIHYHWEILKLAKKFDRFFSYLLLSEFFGTLGILCFTMYHASLSDLLSRKAAQDFSYVSTISMQIFLCCYWGNEVARQSEAMALSCTEADFVGADLQFQKDLVFLIRNCQKPIVLTAGNFTELSLKTFVWILRASYSYYMVLRSNN
556	Onthophagus taurus	OtauOR23	Mitchell, R.F., et al., 2019	MKLKHFKGFLKWNIWLSIPGGLWDPKVTGLYLNLYKIYKYVILTFVFCWYVLTEFISVSATYNDLFETSNTLNIAIMHLGGTVKCCMFVFRGDNIREIVNKMENNEFNYENAKNFNLRSIINRYKKLGKITTVILYSFATAYFLLAFLPYIYEYLKSLVTKDRLTNKPYNMWMPFNHDTPLKYGAMLLYQGLPHFAFIHAIIGSDTLLINLMNLIACHLVILQGAFRTIEERCQLKIKKDNFKLTLNETMVEEFKKMVRHLQVVIESFRELESFQSYINLAQVGLCTFVFCSCLLLLSMSTVGSNEFITYMVYMGTALIELGIYCAFGNNVTVQAQLIPNAIWESNWMDTTVSYKKMMILTMQRMQKPMFLTIGKFATLTLSTFTAVLKLSYSIFAILE…
557	Onthophagus taurus	OtauOR24	Mitchell, R.F., et al., 2019	MFETEDFFCFNKFLMIIAGFLPPKSNRKKIIYKFYQLIIITVHVLFLPTEILAMIYDRKNIQLLSESLNVVSTQIAGYGKALLLILKGREIIDILNLLEDEKFKYQNIPTKKFKNDFFKTSKKRGLIISFGFYILVILCTIILYGNFFVTLLMIVIKGEDIKKSIIINKQPTRSILPFNYDTNQSYFLMLIISLVAESVYVNDISAGDGLFINIFNYLHCHLKVIEWRFKTIKERSIELMEFEKENGLKLEKIIDKELKESLLHLQIVINVAKKLNFFMKYPILLQFLISGVSLCNSLFLTSITPLNNKDFFFYFIYMIAVYVQLFGYCWFGNEVTIQGLNISDGIWKGDWLFTSKSYQKSLLLTMQRMQKPLCFTIGGFAPITLNSFVVILKFSYSYF…
558	Onthophagus taurus	OtauOR25	Mitchell, R.F., et al., 2019	MLHFFGLNVKLLKFAGVWVYEDQLSILNVYNVICIFYSMIFFTFSQIISLKDSRKAKIDLIRNINMTTSFVLSLYKLTKWFLWRKEILSIMKTLSDTSIFDFYNKKKIIETNKKVKDNLIKIFHSLSIAVSSICFLTRLFQIIFNEEYNQELPYQSWIPFEYKSSKFQHMLAVFMQCLALFNCGSITVGLDMLYTALVMLTTVHFKLLREAFKNIQKKVLNDLKIKHEDEKFIKKCEDELKKLIQHLQVVLKICDDLETIYSSLIFAQLLVSLVVLCTCMFLVTTVPIGSIGNDLAYFLAIENQLALYCYTGNELTLNAISLPNSLFHSDWIHLSKQFKHNLRFTIMRMSKPVYLTIGKFSPLTLQTFVTIGRASYSLLAIIKR
559	Onthophagus taurus	OtauOR26	Mitchell, R.F., et al., 2019	MSKQQEKFFDFNKFWFKCFGLWVPDEKEKSYKLLIYTYNAIIVSYSVILFTIAQIISILDINNDRATFIKNINLVSSFCVTNYKVYIWFSRRKEFLRLFEFVEDSFSIFEEHDDFKPSYIIAKRQRFKDNFLKGYLGLSYFISFFCLLNEVTQVLLSGEKYFVYSNETVRFDCDVEIPFQCWLPFDPFQSKIKHFFGVFMQVVAVILGGSITVCVDTLYMSAVLGVTIHFELLQGGFRTIRENCAKKLGISGDFIRDPPELIEMTDNKMKKLVIHLQKVLTFCDLLEDLYTITILSQLLISMVALCTCLFLVSEVPMSSELIPQIFYLLCVENQIALYCYAANELTLSASLIPQSLYESNWLSTSNNFKNSIRLTMLRMSEPVYLTIGKFMPLTLSTFV…
560	Onthophagus taurus	OtauOR27PSE	Mitchell, R.F., et al., 2019	MTNNQNYYDVNIFILKVGGVWLPNLSESFKKRLFHYIYNTIIFIYCVCIYQPAETLSVFKHWDMLLIIKSLRDQFNHFICLYKMFVWYTKNKQIKSIMDELIKLTKEFRYENHQDYNPKKIINRYKLKSDRWSKLFLCGVNGICLNMALSVFYVYIFKSNDYYVTLNDGTIIYNQKLPVTLSTPFNQNTRISVLFHFLFELIALDIYGWIIIGLDSLFTCMLSCITAQFWILGGAFETIKPRCLKRLNLDDNNEIHYPDILNREMMMEINKCIKHLQKLIEICERLEKIYNFQTLGQNHNSLFEMCFCLYLLTFSFNESFGNEFTYLFSTSFELLLYCWFGNDVIDASNAISGSIFSGDWLGATKSFKKSMIITMIRMNTPIYFTIAKFTPLAFNTFLS…
561	Onthophagus taurus	OtauOR28	Mitchell, R.F., et al., 2019	MTNYFSLNWFIIKGAGLYIPPKSSKPSTKMIYLIHNSFCLIYSCVIFTLCEVLEFGKFSSDLPSMIKIANMVMTDFLGDLKAILWFWNKRRIQKIMETLNSYSQIYKPYKDFIPEKIIEKERKIKDLITISYLVIGISVSLSACVMSFKDLILSDYQRENFNLSLPYSSFIPFNYKKSKINFGFAILFQLFPVYNFAWIIVGFDTTYMGIISYISAHLQIIQGAFKTLRERCLMELNINAINNKFFNNQLKNPLKLQREMDKEINKITNHLQVILEISKEIESIYTLVVLCQTIVSLIVLCTCLYMISLVEAFSLESAKELAYMSAVGCQTFLYCYFGNKVRISSEMLPLAIYSMDWLSTTTSFKRTMIINMIRMQKGIYFTIGKFTPLTLSTFVQILR…
562	Onthophagus taurus	OtauOR29	Mitchell, R.F., et al., 2019	MNDYFYLNEVYIKAAGLHIPPSTSKLPLKLFYGIYNTFWLTYCCVIFLPSEILAYNQFISDIPSVMRMFNMVMTHLLGNYKVVLWFYYKEKIIKMMNTLIDYAGIYNNFGSFEPQEIIKKEKKIKNIFSIIYVTFGISVSLSGSAVGFKDLILNVLEENHDKNSTFLQSDGVNLSLSYFSLMPFDYKRTAVRFGFGLLYQLLPLYHYAWLIITFDVLYMALLSYISVHFLIIQGAFKTLRERVFIELQIDVNKEFLTNPKMIQDALDAEMVKITKHLQTILEISALIESAFNFVVLCQTMVSLIVLCTCLYIFSLTPVLSLAAVKEAIYMIAVTMQTLLYSYFGNKVSLSSENVSLGIYSMDWFGTTTSFKRSMIINIIRSQRGTCFTIGKFTKLTLAT…
563	Onthophagus taurus	OtauOR30NTE	Mitchell, R.F., et al., 2019	XCDVMYVTCLICLKSHMSILKKGFETIRIRCLRELNLKLDSREHLNDSDIKELVDMMNFEMKKFTLHLQSIIKNIQIIEEIYNKIILLQVLTVGFMMVCCLYMMSTVGMFSTTFVAQFIYLFALTTQVTLYCWFGNEITVAGSEIPTSIYQGDWLSTTTGFKRSMMINMLRLNRDIHLTVGKFSPLTIATLVSIFRGSYSYFAVLRNVEN
564	Onthophagus taurus	OtauOR31	Mitchell, R.F., et al., 2019	MSEKGYHKDFFSANIVLMKISGIWSFFNRVKSTRRRYIAITVMCIFVLQIVTFCDEAYLIKYVYQRLDLLIEHVGVLLTHFLGNIKISIFFMNREKIVKLMDEVEDSRFNYNFPPEIDGYKIAQGNKTVARRAMLFFLGVSTGVAVSRVIPILTYTVWKLDTYNMTCEDIFPFLLRPPFPTTSTLGCVGAINYINVVMVAYAYQIICCDVMYVACLICLKSHMSILKKGFETIRIRCLRELNLKLDSREHLNDSDIKELVDMMNFEMKKCTLHLQSIIKNIQVIEEIYNKIILMQVLTVVFMMVCCLYMMSTVSIFSTTFAAQIIYLVALATQVTLYCWFGNEITVAGSEIPTSIYQSDWLSATTGFKRSMMINMLRLNRDIHLTVGKFTPLTIATLVS…
565	Onthophagus taurus	OtauOR32	Mitchell, R.F., et al., 2019	MFKVVIFACKLIGVWMLFNPKKSPWYEILYSALALSAATLFLCTELSETRNTINHMNEFVYQLAVLLTHIVGFVKLLAICFNREKFWGIMEDLKLMNDYWLKMGGNYKKRMEIAQREVQKVITLFTLSAVTITILMQSAAFFGILLEDELIFENVDGTCRSKLSVFSTILFETKSKMSCMWVWLYQTIQIILCCLIITAGDITFFSYLMYVTANVKALQEHFKDIRRIAKDKLKHTFSAIHDDLNDDDLYSSPGLIFVMEDEMKNCSKHLQWLIKKVEDVEDIYNFPILLQMLCALFTLMSCLYVATSVEIFSTPFLVEAEKYFIFTLQVAMYCLIGNKVEVAFSEIPNAIYHTSWYSVNNSFKKSMIINMIRLNKPIGLTVGKFTVLSLALLVKILRI…
566	Onthophagus taurus	OtauOR33NTE	Mitchell, R.F., et al., 2019	XCDTFFVILLLHLYIDVKVLRDLFATNVARSLRNSDLPRDYSLLYDKLNPELENRINLDMKELTKSLQRLLRISSDIESIFQHIAFVQVIFSLFNLMCCLFMTTNLEAYSAAFFVQLQVYFALATQLSIYCIFAQNTSMAFSEIPFAIYQNEWFSVSKSLKSMMIINILRMNNPVVFTASKFVELSLPLLVKILRMSYSFYTVLRK
567	Onthophagus taurus	OtauOR34	Mitchell, R.F., et al., 2019	MFKYNVILLKISGAGFLFRSVSTDSKMYCLLTIFMILINFTVILAEVLEISYSIHDVDRLTDCLMYFSTHVILLLKMSVAICYREEFIAAMKEFISIKGIFGRFHGNHKSILKMGEKRNKTIIWSYTSMINSYIVITTVAKIIKLFLTDEDDIINGRVVYKEILYFFTPIPENPSKSLCILISAWHTFAMYFLTLQVLALDSLFMSMTIYLTMLAKVIDKGIVSIGIEEASLTLIDDDRKAKLQNKLRSITVPLQRLLTLAKNVDRIFRYMCFPQVTLTLFSLMTTLFTVVTAELFSPAFFAQLQLYIILLVQLSVYCIFGHMVTVSFSEIPVSLYDTPWYASSPLFRRMIFMNLLRLNEPVYITVGKFTPLSLQLIGMVVRLSYSCFTLLRE
568	Onthophagus taurus	OtauOR35CTE	Mitchell, R.F., et al., 2019	MFGFNLTFLKLGGAGFIFRLISTDSKLYYLYIICTVLIVYPLMAAEIMEIFFSLHDIDRLANCLILFPTHAIILMKSCVAIFFRKKFMETIKDFISFKEFFEGFEGNHLVVLKRGEKKNKLLVWGYIFAIISYIIFMLLTKAIKLLSFDEDDYLNGQVDYNEIFYFSTPTPQNASKSLCKIIAVWHASGMYFVMFQVLGLDSVFMTMIIYLTVFAKIINNDIESIKINNEMDDKMRSITIYLQRLLTLAKNVDRIFRFMCLPQVILTLFSLMSTLLSIAATELFSADFFAQLQLYFLLLLQLSIYCIFGQMLSIA
569	Onthophagus taurus	OtauOR36	Mitchell, R.F., et al., 2019	MDNHIHLKINLQCMYVVGAYDLKFKNKFLSFIYNRIYSKLVVGYLMCFVITQYMEILTNLSYGPFYVVSILGVSLLYSDTICKALVCGGPKIMKLIDQIKETETRILSYENNDLKEIYYDHVKWNYKADRLLIWVGGITVLPFYVSPILIQISDDYVKEYDGDGYEMRPLPFITWFPFNRFQYYPIAYLYHMLAGMAGGSLTVSTDILFVGLMTFAIGQIKILQYSFRNSKRLAENLAKNAGIPLEEAIVITIGYCVRMHKIIIKYIKTLDSAMRILMLFDFSVASLQMAMLGIQIVVVGFGWQQLFVLEYLSAMFVQLFLFYWHANEIILESIGIASAIWDSDWMNYTTSVKKSLMLVMMRAQKPLTLSVGPFYIMSTQTALSILRASYSYVAVIRQM…
570	Onthophagus taurus	OtauOR37	Mitchell, R.F., et al., 2019	MIRKHQYLSFNIKLFKLMNMWPNENVDNDHVLKWKQWHSYYIFITLIPVFLPVFAESIDGLSDSDMTMAEEAQVLLANICIFGMFQLGVCFLRNAEKIKRLVDNLDQFKKYSNLNMLKIDGDAILYSKFFFAYSILGTLIYTFMPFIFVKYCETNKPIRMQKYNIPCGMILPYRLPFPFDKSPIFEIVAIYTAYLASVTTIVIVTITTLVCSIISHVIGHLRELRRHILSIQPGNVPNIKIKVEKIIQYHTAIIEYVNEVNDAFGTQLIAHRTLTSFVISILGFVLITVDNFGEWLRFSMHLFGWLVLIYLVCHYGQTLIDESLGVAVDAYHIEWHTKPVVVQKYIRMIIMRAQKPIVLKALKVETFSANTFVGILKAAYTVFTLLLNVRK
571	Onthophagus taurus	OtauOR38NTE	Mitchell, R.F., et al., 2019	XDDVNIIIQIQSVLAAVCVLGMVYMAICFTKNREKIKSLVDDIEVFEKFAGVDAIKIDQETNFYSKLLIGYSIAGMLIYSIAPLFVIDYCEQHKPKSMEQYGVPCSMIVRFRLPFRFDSWPMHQVVFLYQFYVGSMTSILIVTITVLICGIMMHIENQLKHLHRFMIDMVVKNNIEESRSRVRFAVQYHIEIIEYLKRVNEAFGSQVVLHFTLTSFVISVLGFEIIMVGNVPESLRYTLHLCGWVVLLYLLSYYGQRVMDEGFEVANAAYNGLWYTTSADIQKDIRLIIARSQQPLTLKAMYLGSMTVSTFLKVLSSAYSYFTLLLNIRK
572	Onthophagus taurus	OtauOR39	Mitchell, R.F., et al., 2019	MIVNDKEEAHQFMSFNVKVLKMLNLWLDDGNLDELKWRSWKTYSIYIFLLPSLIPLFLEVIFVFTEPEADIVIIFQVILAAVCVAGSMYMTVCFLSNRKTIKVIINSIGNFQKFTKISNTTNNNLIESDKKISFFSKAFMIYTILGMLIYVTAPTLNLSKCEKNKPFYMKNLGIPCGVIVRFRLPFRYDSWPVFHFYVIHQFLTAGMASLVIVNSTVLISGLLRHAVIQLKQLKEDVLNISENDKFIMKDKLKFCVKYHHEIINFIDDINRAFGSQLVVYVTLTSLVISVLGFEILMEQDLFESMRYSMHLSGWFILLYTICLNGQYVLDESLEISAAAYNTNWYECPVEIQRDISLIMVRGQKPLTLNALNLGNLSKITFLKVLSSSYSYFTLFVNVK…
573	Onthophagus taurus	OtauOR40	Mitchell, R.F., et al., 2019	MVDESKYQFMGFTVKVLKMLNIWLNDGEIDELKWRSWKTYSIYIFLIPSVLPLFIELIFIFTEPEADIVIIFQVVLAGVCVAGSMYMTLCFLSNRKGIKEIIKSIELFTKYSDLDIIAIDLKISFYSKIFIFYTITGILIYVIAPTLHVETCEATKPRYMKEAGIPCGVIVRIRLPYRYDKSPMFEIYVIHQFLTAAMSSLVIVNSTILICGLLRHVELQFKKLFSYIMLISTVKTSKLSETVKFCVEYHHEIIKFVENINLSFGSQLVVHVTLTSLVISILGFEILMEDDLFESVRYGMHLSGWLLLLFTICHFGQNLMDESTSLAIAAYNTPWYNSPVSIQKDILLILIRSQKPLTLNAMNLGDLSRATFLKVLSSAYSYFTLFLNVKK
574	Onthophagus taurus	OtauOR41	Mitchell, R.F., et al., 2019	MDQNKIKILHVATTILRFWGVLPKNGVKLSLIEKITSIYLIINCSILTVICCIHITYNMGNNSISLEEAIEDVAVILSTIGTNILIAYISLNVKKIIAFVNELSNFSNFSLPPTAVETNRKVNILTATWTTSGMTGTIIYFIYKTVFDTTCSNNNVKYQRSDICGTLVPTYLPFSLEPKHYWILRLIEINAYLPAICAACTIVIFLIGCSEMIVVRIKHLNELIIHAVNEGEGSEDTERKLKICVRYHIHIIKLLDEFNDCYYWYQFVYFLQNSPLISMNGFNFILSTKISTGINFMGWFIALWLSCIAGQRLSDESLSINTTIYATNWYELDISLQKTLLLMMLRSQRALTVKAWLLGDSSLETLKVILKTSYSIITLLNTVMYDK
575	Onthophagus taurus	OtauOR42	Mitchell, R.F., et al., 2019	MVEEKIEILQVSTRIMKFFCILPKNGRYPTKFERVLLICVLLNFSVLTVISFLHLVYNTNNRTISLEEAIEDITVLFTTTGGLLIVGFISFNSDKIIDFYETLRDFNRFSLPPETIKTNRTINLFTILWSSVGVLGSILYYILRIKFDKKCEIYNEKYKRNDVCGMIAPTWLPFESDSNKFLIRLIEINSFTPGIGAACSIVIFLLGSSEMIVVRIKHLKKMLREAVQNKMSCDEKLKECVRYHIHIIWLCERFNACFKKYYFLYFLQNSPLISIIGFNFIIDPSIPTILNFFGWFFGLFFTCTVGQRLIDESTSIANEVYSTNWYEMDVSLQKTIQLIILRANRPLRHTAWLYGVSSHLTFTQILKSSYSLVALLNTMYNKKVV
576	Onthophagus taurus	OtauOR43	Mitchell, R.F., et al., 2019	MELKRFRSEIEILKKWKIWPEKESELKYALKVTLQYSIITFPLLIGVINNIYHLLTENLPFKEILVNSVVPLTSINIFYSTPLLAISARKISKHLYELEDFTRFGTPSNHKKNLDILNKLIDFFRWSVRIGIILCTLIGYITQEKCKSKQLVSKLSTCGLFIDVRYEFDVHKSPIFEVYLIYQCVSLCISYDIAVHVGCLTSVGNLVLCNMLDHLKSMICDGFTREFNKKTLIECIQYHVHIIRLCNQHNQNFKQIVLVLMLSLHIFIGVPAFVFIMTFDLKALVILLCWIIGLGLGPYLGQLLIDKSTEISYVIYDVNWYDLDVKTQKLIYFIILNAQKELKCTSSNSLYTLNFEAIKQTLIGAYNYIALLYTLLNK
577	Onthophagus taurus	OtauOR44	Mitchell, R.F., et al., 2019	MVFLTTMHKTLKFTGIWPPDKKDKLYRLKMKAKFALMVYYAFGVVFNLVVSIRDEKTPLRDVAEDLLVTVGYLNIIFIYIALFYQQDDLISLFKHLEDFRQFGYPKATKAISKLINIFSLGLVWYGIFGALSVCYYAAHDYENCIISTEIVQRDAQCGFALRSYFPYNVRRGFNYYLHLFIEMYTVSMACAGAMHLVICSVAAFEYLILRIEHLNDMLRQVFRDNDVDEHIARFRICAMYHIYIIDLAQKTNDCFQFVTTPVLITYSICIGSSLLAFLVAPTLISFIHGMGWVVGLFLMCFSGQRIQNYSTSIAEVAYGIEWGNSSTRVQKDLMFMLLRANKPIQFVCGPLGDCNFETFYRIMSTAYKFTSLKTGLGN
578	Onthophagus taurus	OtauOR45	Mitchell, R.F., et al., 2019	MPHLNILHGCLKFCGFWETDEKFERRNVIKMRITLGIFVYYCIGMGLYLIKIIPDETVRINEKFESLFAVSGFFNMVFNCFAMFHQRIKIKKLFMELENFDENDHNIKNLPKIAKLMNLLGFSMVAYCVLASFIVSLGPVYQYENCLRQEEILKSLNRTSIICGFGVKVFYPYRVSSGILYFVHVTIENYSICYACAGGCMIAPCTMASFEFVILRIQLLKEMLKKVFENTHEIDDTRKMQEWKINFTACIIFHIKIINLAEMINNCFSTVTSPALVNYSICIGTTLMACLSGHSTISLLNLCGWVLGVYLMCLTGQRIQTQSLSIADAVYDMEWYKANPKLRKDIYFMMIRAQKPLLFQCGILGNFHFITFKNIMSTAYRFTTLKTGFSG
579	Onthophagus taurus	OtauOR46	Mitchell, R.F., et al., 2019	MKRAYLNLLYGCLSFCGFWPPDGSETIYAINMRVSIIVYTYHVFGVISYIVNIAPDSSVPGGEKLESLFVAAGLFQMLINCTAMFKQRHKIKQLYAILENFENYGIPENIATIAFIINMISVFFVCYCVTGGFFVALYPVYDYENCMWKAELSNKTILCGFGTKVSYPYDIQGGLVYLIHVAIEIYTICFSCSGGAIIVNCTLGAFEFIILRINQLKNMLDKAFETNDRLEHKKRFRECIIFHIYIIELVQITNDCFVTVTFPALVYYSIVIGTTLMAFLTSHTIISFLNLCGWGLGVYILCLTGQRIHDYSLSVADKVYAIEWYQADPKLRRDISIVLCRAQKPLKYECGILGDFHFVTFNNIMSTGYKFSTLKTGVGN
580	Onthophagus taurus	OtauOR47NTE	Mitchell, R.F., et al., 2019	XQNVAFVEKCNAFFIFIMHTYVIANFVVLKYRKVETKKLFKDLENFDKFGIPKNLKKVSRIVDVLCTGIVTYGGVGYVLFSLMGFIDYENCIEKDQIARNNIAQCGFTFKISYPYDVTEGALLYLHLIFEMSTSALFIFGTQSLMSGLPAVELINVRIDHLADLLNVMMVEENNDIIWRKLRFCIMYHIHIIKLTEQVNTYYRPGTTLVIISFGIIVGSTLLAVFEDCTILTVACFFGIAGPVGVLCYSGQRMYQKSLAIGDTAFGLEWYNCNKKIIKDIQFLIMRTKKPLTFQGAWGLGEFTLETFGKLMSAGYKFTSLRTSIQQ
581	Onthophagus taurus	OtauOR48	Mitchell, R.F., et al., 2019	MYAGIYGEKGFSTIQLRLTRLAMGILFYYGFGMLYNLIKIIADSGVSLGEKCNCLLACATYLMMFSNYILLYIKRHEHRTIFKIIQCFDNFGNPQNLEQEIKFIDRLCFLLSAYCGFAAFTATLEGFREYESCVEVRADTNRLIYCGFVVEVSYPFYELKGSLYYIHTVIQAYIAFHTCFCGCQALISSIATIELIIIRINHLKQLVRIIVDENEEDEIQYNKLRICILYHIHIIDLTGKVNSCYKSAITIVLLGYAINVGCSMIAFFEEYSTMAMLNLVGWTFTVYLVCRSGQRLHDKSLSIGDAFFDLNWLTSKKQKLNIQFVILRANKPLTYETLWGLGAFLFETYMKIMSAAYRFTSLRTGVTRQN
582	Onthophagus taurus	OtauOR49NC	Mitchell, R.F., et al., 2019	XLKESSSIAISEAIYAVICGINIYYNYIVTHLIQKRSLNLFEELQDFTKFGEPPIAKKHMGIVDILNILICLYIFLGSCVVLCQTIFIQIFICPKGISDEIAVHCAGYPLQIKYYLYSVEEGFLHYLHVGIAWYFTIYLLEVGALSGAACFTAFELVIVRLEHLKEKIGEIFDVVTEKERKARLRNCIRYYIYIARLVDRINTCYNKFLAPCQVTYSVIIGVSFLSILNHQELKAIINVMGWIMAIFLNCLCGERMILKSVEIATVLYDTKWY
583	Onthophagus taurus	OtauOR50	Mitchell, R.F., et al., 2019	MRYMPQTQYVLRLLAIWPPKYEDKTFIARQYLYICLCIYNVVGITVYPLATVKDRKIPVEFKLDNLLKIICIIIFTYNFICTFYLREKLVSIYKELEDFGIFGKPPKAEKLSKLMDVITIVLFLYCTIVGICYASFPLINIRSCIHYKKINNSTILCGFATNMKFPYDIDVGWLYYLHLFIQFYCGTTVTAKGVLFFGIVVGTQELIILQFSHLISKLKNVYCDNDFFNQKERLRHCIMYHIRIINLSDELNNSIALLTMPCLVTYNIIIGTSLLVVLNVPTPFSFMNTVGWIVSLFIGCISGERIIRASTAVGGVAYDLKWYADVRLRKDLQLMILRSQKPVRLQCGELGELSFIAFKKIMQGAYTLATMKSGIGR
584	Onthophagus taurus	OtauOR51	Mitchell, R.F., et al., 2019	MDYMPRTKKLIKFMGFAPPDRDNTSYVLSQKIQQIMLIYLLIGTITYTIEIIAESKIQIQTKIETSLALFILLTLCYGYLSLYCIKNDVVIIFDQIQSLNEFGHLEKAERKHELIDYFNVFLVGFCGFGAFLIIVTPLFDLKNCARFNLEHNTTILCGFALGFKYPYDISSGFLYFFHWVFEFFAGILFITKGTVFIGLINSFYMAIVSRCEDLCDQLRLFNSYDDFYERRKCLYHCICYHNRIIKLADYINECFAWVTFPCIVSHNIVIGIGCMGMMTGISVLTFLPTITWIGALFFSCYLGEQVMQASIEVAVVAYELDWYKDTKLRRDILMMILRAQKPITLECGKFGELSMVTFKNIMQGAYAYATMQANH
585	Onthophagus taurus	OtauOR52	Mitchell, R.F., et al., 2019	MDYMPRTRKLLKFMGFVPPNRAVTTYFLSQTIQQVMLIYFLLGGITYTIQTIEESKIQVLTKIETSLVLFILVTLYYGYLSLYYIKNDVEIVFDKINSMNEFGHLEKASRKHELIDYINVFMVGFCGFGGFLICTVTVFDMKNCKKYNLEHDTTILCGFTVGFKYPYDICCGFLYYFHWVFQFLVTILLTTKGTVFVGSGFSFYMAIISRCEDLCDQLRKFNTYDDFNDRRKCLHHCIYYHIRIIELADYINGCFSWVTFPCIVSHNIVIGVGCMGMMTGISVLSFLPTITWIGALFFACYLGEQVMQASTEIAVVAYELDWYKDTKLRRDILMMILRAQKPIRLKCGNFGELSMVTFKKIMQSAYAYATMQANNT
586	Onthophagus taurus	OtauOR53	Mitchell, R.F., et al., 2019	MDYMPRTRKLFEFLGFVPPKTDNKHYFLSQKLQQIVLIYTLLPGIMYTLSIVGDSQIQPITKIDTTLAMIIFITLCYGFLSVYYIKHEVVTCFEKIESMNEFGHLEKAKWQHELFDCVNVFFVGFCGFGAVLITIIPLFDIKNCNEFNLEHNTMILCGYLVGLRYPYDISSGFLYYIHWILEFFVAILFIIKGTFFIGLMISFNLAIISRCEDLCDQLRMFNTYDEFYEKRKCLYHCIYYHNRIIELADYINGCFAWVTFPCIVNHNIVIGIGFMGMMTGFSVLSFLPTVTWIGALFISCYLGEKVIEASTKIAVVAYDLDWYKNTKLRRDILLMILRAQKPITLKCGNFGELSLYTFKNIMQGAYAYATMRAN
587	Onthophagus taurus	OtauOR54	Mitchell, R.F., et al., 2019	MDYMPRTRKLFKFMGFVPPKTDNKIYYLSQYLQQIVLTYILTGGIVYIPSVIGNPKILPLTKIEVSLALMILTTLCYGYLSIYYIKHDVVTIFEKIESMNEYGYLEKAKHLQDLFDYIHVFLVGFCGFGAFLVSVTPLFNIKNCTKYNLEHNTKILCGFCVGLRYPYDISSGFLYYMHWMLVFFVVMSFVTKGTVFIGLTISFYLAITWRCEDLCDQLRMFNTHDDFNERRKCLYHCIYYHNRIIELADYINGRIAWVTFPCIVSHNIIIGIGFLGMMTGFSVISSLPTITWIGGLFIGCYIGDKVIEASTEIATVAYDLDWYKDTKLRRDILIMILRAQKPIRLECGKFGELSMSTFKNIMQGAYAYATMRSP
588	Onthophagus taurus	OtauOR55	Mitchell, R.F., et al., 2019	MDETWTYYMLKNYFANFQTWPTRNGFRGFGAGIIFVINFCWGIYPLVIEIMEYNIDTTQLLVHVEAILAALVFSIMNVIWVYRKNEIFDLIRNMSDFGSFGVPDRLRHIEKVTIPVFKVIDWSTKIGLLYVVVFIKIYSPDEHINQNLYLWIPYYVPFTLKPWQMTLLLLFEAFSLIMMFSFYYGIGLLICYTSELLTVRFEHINRKISQITFKSGQKNSFDLQSAIKYYLHTLSLFKQNFRLSYKLIIFLRFFMMVSIALTAATFCLNMNAVNASLLIIDICAFSLLYISAQRVTNAAMYIVETIYDTNWYEADVALQKTLMLFLYVSQHEVSTDFGLFGKISHEGFMIELKKMSLWFQWVNKCIK
589	Onthophagus taurus	OtauOR56	Mitchell, R.F., et al., 2019	MLKTWGYYQLENRLRNLRCWSCSNKFEDYCYMILIPLNILWEIHPLFMELKNFKAESDNFLFHFDIINVQIVATCVNVIFMVNYKNVMNLIHAVSDFSQFEKPIRIKVLDKFLSKVLKFLRIIVFVSVTSALYVVIFDKNCVKYRLDTDYTSTCNLIMEYYVPFKVNRYQQALMTIFQLFSLTIAGEVILIYIVFIYYTFELLTIRLEDITMKINDIKFDGDKEKSFKKLQLIIMYHQHTFRIFHMATPLINKLIVGYRFCIVISNTLLVGKIMLNPDIRSIELFIIGSGVLLMHHTVGQRIINYSSTVKDAIYNTNWYDADVATQKDILTFLCMLQQPFYISYNMFGSLGYAALTNDCKKMYACLNSMIKILNR
590	Onthophagus taurus	OtauOR57	Mitchell, R.F., et al., 2019	MYKTWGYMMLENRFRDFNCWPKGIKGWGSSFLIITVLLFIAPIHIIPTFGMNYRKYLFHQQFFISGLAIISVNLHFWLNKQQLFDLIEAMSNFDKFGVPKKLQDLEKKLKIAIILYRWLGIISITIMSIVKLFDKSCTYDSNVPITCNTILEYYVPFKVEPLFQTFIILLQGYTFASESNHYNCIVLFYSYSLELLVIRLEHITELLNELEFKPNEKRNEKFRNIILYHQHVIKLFGTATNFINKVIVPQRFGLVFTIIISATGFVLWRDISCLVMFSAFMITITVCHMSGQRIINAGASVTEAIYNTNWFEADLTLQKDVLFFLAMSQRILIVELPLLGRLSHQALIDEYTRIFAWFNWIGTMAKKKDLFANK
591	Onthophagus taurus	OtauOR58	Mitchell, R.F., et al., 2019	MSKTLGFYLIEKNLQKYYCFPSKQWYIGFGGIILVALNIIWLFYPSLIELMNYQANFSKCLFHMQYVMSGALIMSGCIQALQYRNKVFEMINFLSDFNQFGTPQGLEVVERKIKSVLKIIHWSAYFFAYLATYFTVLDDNCATFKTTKHCFILVYYVPFQLKPLNMTLLLLFQIHSIGILMNIIFITTVMYCYSLQLLIIRIEHLNELIDGITLTRNKERNFRMLRPIIMYHQDIFRMFQFNNDVYTNLIVPQKLFALCILTLSTTSFFMGKDLASLTTAIVTWFGLFLSHTMGQKLTTVGDSVANAVYNLNWCDADVVTRKQVLTLLCLSQQPLTIRLPLFGEMSHAAAALELKKVYLFINSLLAIKRNNNF
592	Onthophagus taurus	OtauOR59PSE	Mitchell, R.F., et al., 2019	MSTTLGFYLIKKKLQNYHSWPTNQRFTGLGGIIIVALNTIWMIYPSLIEFMNYQTNFAKCLLHAQFISVGAALVVSGAVQAVRY*KKERNMKNVLKIISCGAYLFAYLVTYFTLLDDNCATFKTIKHCLILEYFIPFDLKPWGMTLLILFQIFTLKTLVAVIFITTVTYCYSLELLIARIENLNEMIKIYSGILVLKNMFQFTNNLYIKLIVPQKLFALCTLTMATTSFVLTKDLTSFTFTVTTWFGLFLCHTFGQKLTTV
593	Onthophagus taurus	OtauOR60PSE	Mitchell, R.F., et al., 2019	MSKTLGFYFIVKYLQSYRNWSTNERFTALGGIILVALNTIWTIYPSLIEFMNYQTDFVKCLIHAQFISARALFLYGAVQALRFCNQPIEMINVLSDFNQFGIPQRLEIVERNMKCSSVASAVYNLNWYDADVVTRKQVLTLLCLSQHPFTIRVPLFGGMSYAAALKEFKKAYLFINSLVTITENKQF
594	Onthophagus taurus	OtauOR61	Mitchell, R.F., et al., 2019	MSRTLGFYLIEKHLQKYHSWPTNQTFTGLGGIILVALNIPLVIYPSLQEFMNYQENFYKCLFHMQFIMVAALVVSGSMQALQHRNQVFEMIKLLSDFNHIDIPERLEIVERNIKNVLKIINYGAYLWAYFITYLTLLDDNCATFKTTKHCLILESYVPFDLKPWSMALIIFFQTFIIRILFNIIFVTVMMYCYSLELLIIRIEKLNQMIDDITLTKNKERNFRVLQPIITYHQEIFRMFQFSNKVHIKLVVPQKLLGVCVSIISTTSFLLRKDITSFTVGVTTWFGLFLSHTFGQKMTTAGNNVANVVYNLNWYDADVVTRKQVLTLLCLSQQPLTIRVPLFGEMSYTALANELKKSCLFINSLVTIIKKKFF
595	Onthophagus taurus	OtauOR62	Mitchell, R.F., et al., 2019	MSRTLGFYLIEKYLQKYHSWPTNQRFAGLGGIILVALNISFSAYPALKEFMNYQANFYKCLFHLQFIMVAALFLSGSMQALQHRNQVFEMIKLLSDFNHFDIPQRLEIVERNIKNVLKIINYGTYLWAYFIAYLTLLDDNCATFKTTKHCLLLEYYFPFNLKPWSMTLIILFQTFIMRIVLTIIFVTVVMYCYSLELLIIRIEKLNQMMDDITLTKNKERNFRILQPIITYHQEIFRMFQFSNKVHIKLVVPQKLLGVCVSIISTTSFLLRKDITSFTVGVTTWFGLFLSHTFGQKMTTAGNNVANVVYNLNWYDADVVTRKQVLTLLCLSQQPLTIRVPLFGEMSYTASANELKKSYLFINSLVTIIKKKFF
596	Onthophagus taurus	OtauOR63	Mitchell, R.F., et al., 2019	MSRTLGFYLIEKYLQKYHSWPTNQRFAGLGGIILVALNITLVIYPSLKEFMNYQANFYKCLFHMQFIMVAALVMSGSMQALQHRNQVFEMIKLLSDFNHFDIPQRLEIVERNIKNVLKIVNYGAYLWAYLITYLTLLDDNCATFKTTKHCLILESYVPFDPKPWSMALIIFFQTFIIRILFNIIFVTIVSYCYSLELLIIRIEKLNQMIDDITLTKNKERNFRVLQPIITYHQEIFRMFQFTNKVHIKLVVPQKLFGLCVSIISTTSFLLRKDMTSFTVGVTTWFGLFLTHTFGHKIITVGNNVANVVYNLNWYDADVVTRKQVLTLLCLSQQPLTLRVPLFGEMSHTALANELKKSYIFINSVITIIKKKFF
597	Onthophagus taurus	OtauOR64	Mitchell, R.F., et al., 2019	MSSTVGFYLLEKYLRKCHYWPTSKGFKKVRLIILMGVNVIWGFYPPINEIQKDYKTNFANSLIHMQFIAIFVLLACNNIQLIRNRHYLFEMINTLSNFNQFGFPQKINLVHKYMKMIKLIRYGAFFFAYFMLYCMLFTKTCAMFKDIYHCTILHYYIPFDLKPWTMTLIILFQIYITDIGLNVIFFATLLYFYSVELLIVRIENLKEMISKINFTKNKKMLRTVILYHQDIYKMFQYTKNFSIKFLVLVKIFTSISLTMATIGFVLRRDSISYITIVFAFFGFFIYHIITQRLTITANTVTDIIYNLNWYEADVSTRKNILIFLCMSQQPLIMEVSLFGEMSHKAAAADFKKIYVFFNWILKVTKQRVV
598	Onthophagus taurus	OtauOR65	Mitchell, R.F., et al., 2019	MSNTYGYYLIAQSFRKYKSWPTSKGLRGLGPTILAVINIVWGIYPLIIKLENFKSHFANLLLEMEFNIIGVLVITSCVNLIRNQHRLFKMIDLLSNFTQFGYLNSIKVIDKKIKIMLKMLHYGGFLITHLMTYYSMFGDNCSNFKTTKYCSIMEYYIPFDLKQWQVTFIVLYQIYFINVIINMGFLGAIFYYYSLELLVIQIKNLNIIISNIKLSRNRKRNFILLQTIFSSHQDLLSLFQFVKNFFTRFVAPCKICVTMCLTMAITEFALRKNLISLVTIIASSSGLFIIHIIGQRLTTTAESVAEAIYNLNWYDADVSTRKDISMVLRISQQKLAIELPLFGQLSHPAAIKEFQKVYVFFNWILKVKKKRHF
599	Onthophagus taurus	OtauOR66	Mitchell, R.F., et al., 2019	MSKTLGFYLIEQHFRKFRCWPTLKGLRGLWGTIIIAANLILGFLPFLMHLLNNKSNIEECILWIRFMAITSLALFDNVQLFRKRGELFKMIDLLSDDDQLKCLQSFKLLEKRIKFMLKFFRYGGYLIAFFMTHSVLILDRCANFKNMKCCLIIEYYVPFRFKTFEMTLMILLQTYSLEVGVKIVFLLLLLYSYSLELLIIRIENIKEMINNVRFNTNKLRNLTLLQPIILYHQNIYSTFQIMNNIYTSFVVPTKIFALICFILSIVIFTSTKDLISIMLIIMSLTFFISHLIGQRLITASDSIQEAIYNMNWYDADVSTRKDVLTLLCLTQKTFAVEVPIFGQMSNRAAFTEYKKVYVFVNWILKVIK
600	Onthophagus taurus	OtauOR67	Mitchell, R.F., et al., 2019	MSQTLGYYYLEKHMREYNYWPNPLGFRGLSPTVLILVNILWEIYPLITEIIDFKANFITFLFHIKFIMMTGLLLSFNIQMFWKQRRLLEIINLFSGFRQFSVSDKIEVIDKNIKKVSKMIRFAGFFIAYFISYYMLFEEKCVNFKNPKRCLILEYYVPCKLNQWGLTLIILFQIHCINVTMNVIFITISLFYYSMKTLMVHIESLKEIIENMKLSRNKKRNFGSLRNVMMYQQQIFKMFQMANDFFNGFVVPAKLFGLICLTVATTEFALTKNLPTFFMIVLTFVGLFVSHAIGQRFTTAADTVPEAVYNLNWYEADVSTRKDILSLLCLSQRTLKVELPLVRELSHAAAANEFKRVYVFFTWLLKVTKEKNV
601	Onthophagus taurus	OtauOR68	Mitchell, R.F., et al., 2019	MSKPLLGYYYIEKYMRIGHCWPTSHGFRGFTPTIVMVINFIFGGYLLLVEIKDYKIDFAKVLFHTDFAMCAILLMSTNIQLFRNRHRLVKISVLLSDIGKLGVSKRIEVLDKNIKTILKIIRYGAHLFAYFITYSVLLEDDCAQFKNSKYCLMVDYYLPKSKHWDITLMMLFQIYSLFITIYVAFIVLLFTCYSVELLIVRIEILKEMIDNITLTKNKKRNFKKLRPIMIYHQEIFRMFQFANKFITSFLVSTKLNIFVCLTLATTEFALKHDLTTISVIILNFFGLFLYHTFGQRFTNAAGSVADTIYNMNWFDADVSTQKDVLILFCLTQKELKMELPLIRELSHTAAFNEYKKCYVFFNWILKITKQRNI
602	Onthophagus taurus	OtauOR69NTE	Mitchell, R.F., et al., 2019	YSILLEDDCAQFKNSKYCFMVDYYLPRSKHWDITLMMLFQIYSLFITINVTFIVLLFMCYSMELLIVRIEILKEMIDNITLTKNKKKNFKKLRPIMIYHQELFRMFQFANKFITSFLVSTKLNIFVCLTLATTEFALEHDLTTISVIILNFFGLFLYHTFGQRFITAAGSVADSIYNMNWFDADVSTRKDVLILFCLTQKELKMELPLIRELSHTAAFNEYKKCYAFFTWILKITKQRNL
603	Onthophagus taurus	OtauOR70FIX	Mitchell, R.F., et al., 2019	MWKQLLGFYYIENYMRKCRCWPISHGFRGLTPTVLMVINVILLTYPSLLEIKDYKMYFAKILFHLEFTICALLLVSTNIQLLRNQDRLSEMRKLWSDFGEFGVSKRVEILDKNIKSLLKIVRYGAFLFAYFITFSILLEDDCAHFKNSKYCMIFEYYVPESNHWYIMMMMLLQVYSLFITIHVTFVALVLMYYATELLIARIEILKEVIDNITLTKNRKRNFKKFRPVIVYHQEIFRLFKFASKFITSFLVSTKLNIFVCLTVATTEFTLKHDLTTFSIIILNFFGLFLYHTFGQRFTTAAESGADVIYNMNWFDADLSTRKDILILLCFSQQKLKVELPLLGELSHAAALKEYQKSYVFFNWILKVMKQRNF
604	Onthophagus taurus	OtauOR71	Mitchell, R.F., et al., 2019	MSKPLLGYYYIEKFMREYRCWPTSNGFRGLTPTIVMVINFILAAYNFLMGFKDYKMYFAKLLFQTEFALGALIVVFTNIQLIWNRHRLVKMRNQFSDFGKSGVPKRIEVLDKNIKTILKIGRHIALLYAYFNTYSILLDDKCAQFKNSKYCFLADYYVPLSKRWYIMLILLLQLYSMTITVYVTTGTLIVMYYSLELLIVRIEILKEVIGNITLTRNKKRNFKKLQPVVVYHQEIFRMFQFISDFTTRFLVSTKIYGIISLTMATTHFTLKNDLTSLSVIILNLFGLFLYHTFGQRFTAAAGSVADAVYNMNWFDADVSTRKDVLILLCLSQKELKTELPLFGDLSHAAAMNEYKKSYVFFNWVLQVTKQRNI
605	Onthophagus taurus	OtauOR72CTE	Mitchell, R.F., et al., 2019	MSKPLLGYYYIEKFMRDHGCWPTSNGFRGLTPTIVMVINSILATYHLLMEFKDYKMYFAKLLFHMEFGLGALIVISTNIQLIWDRHRLVKMRNQFSDFGKFGVPKRIEVLDKNIKTILKIVRYIALLFAYFNTYSILLEDKCAQFKNSKYCFVIDYYIPLSKHWYIMVMMLFQLYSMIITIYVTTIALIAMYYSMELLIVRIEILKEVIGNIT
606	Onthophagus taurus	OtauOR73CTE	Mitchell, R.F., et al., 2019	MSKPLLGLYYIEKSMRECGCWPTTEGFRGLTPTIWVVINVILTIYYTLMEFKDYKMYFAKILFHIQFFMGAITLVFTNIQLLRNRRRLIEGINLWSDFGKFGVSKKNEVLDKNIKALSKIVRYGALFCSCFISFSIFLGDDCAHFKNSKYCMIVEYYVPGTKHWVITLMMLFQIYTLFLSIHVVYLALLFMYYSIELLIVRIEILKEVIGTIILTKDKKRNFQKLRPVFVYHQEIFRMFQFANKCVISFLVSTKLSIFFSLTVAATEFTLKHDLTTTFVIILNFFGLFLYHTFGQRFTTAAGSVADAIYNMNWFEADVSTRKDVLILFCLSQMELKMELPLL
607	Onthophagus taurus	OtauOR74CTE	Mitchell, R.F., et al., 2019	MSKPLLGLYYIEKSMRECGCWPTTEGFRGLTPTIWVVISVILTIYHTLMEFKDYKMYFAKILFHIQFVMGAITLVFTNIQLLRNRRRLMEGINLWSDFGKFGVSKRNEVLDKNIKALSKIVRYGALFCSCFISFSIFLGDDCAHFKNSKYCMIVEYYVPGTKHWVITLMMLFQIYTLFLSIHVVYLALLFMYYSIELLIVRIEILKEVIGTIILTKDKKRNFQKLRPVFVYHQEIFRMFQFANKCVISFLVSTKLSIFFSLTVAATEFTL
608	Onthophagus taurus	OtauOR75	Mitchell, R.F., et al., 2019	MSKVLLGFYYIEKYMRKCQCWPTSHGFRGLTPTIFVIINFILVTYSSSLELKDYKIYFAKILFHIEFAMCAILLMSTNIQVLRNRHTLVKISNLLSNLGEFGVSKRIEVLDKNIKTILKIIHCGGLLIAYFITYSILFEDDCVQFKNPKYCMIVEYYVPEWKHWVIMLIMLIQIFTLHITIHVTFTVLLIVCYSIELLIVRIEILKEMIDNITLTKNKKRNYNILRPVIVYHQEIFRMFQFANKFISSFLVSTKFNIFICLTVAATEFTLNHDLPTISIIILNFFGLFLYHTFGQRLTIAAESVADAIYNMNWFEADVSTQKDVLILFCLSQKELKVELPLIRELSHAAALNEYKKSYVFFNWILKVTKQRNI
609	Onthophagus taurus	OtauOR76FIX	Mitchell, R.F., et al., 2019	MSKVHLGFYYIEKYMRKCQCWPISHGFRGLTPIIIVLINYILAIYPYVLELKDYKIYFAKILFHSEFAVCGILLVSTNIQVLRNRYSLAKISNLLSDFRISEFGVSKRIEVLDKNIKTVLKIIHYGGILLAYFITYSFLFEDDCVQFKNAKHCLIVEYYIPESKHWDIPLMIMMLFQIITLYITAHVSFTVLLVVYYSIELLIVRIEILKEMIDNITLTKNKKRNFNIFRPVIVYHQEIFRMFQFANKFITSFLVSTKLNTFVCLTVATTEFTLKHDLPTISIIILNFFGLFLYHTFGQRLTTAAASVADAVYNMNWFEADVSTRKDVLILFCLSQKELKVELPLIRELSHAAAFNEYKKSFVFFNWILKVTKQRNF
610	Onthophagus taurus	OtauOR77	Mitchell, R.F., et al., 2019	MSQTLGFYLIEKYFRLYYSWPISQGVRGFAPTILIGVNLIWNCYPFIQEIIKCKENFKILFHIEFLMMAALLLSVNIQLWRNRHRMMEIIDLLSDFSGFSISKRVEIIDNNIRIALKMIRYGGFFIAHFVTYCILFESNCVNFKNTKYCAVIEYYSPTKLKHWELTLILLFQAYSIKVAMNIMLLALIIYMYSLKLLVIRIENIKEMIDNIKFTKNKKRNFITLQAVVMNQQQIFKMFHFAKDFYTSFILPTKIFIFISLTAGTTEFMLGKDVKSFCTIILNILSLFVYHTFGQRLTNAAGIVAEAVYNMNWYEADISIRKDILILLCISQKELKVELPIVRDLSHAAAANEYRNVYLFFSWILTVMKQRNF
611	Onthophagus taurus	OtauOR78	Mitchell, R.F., et al., 2019	MSKTHGFYVLEKYLRKYQCWPTTRGFRDFVPAIVIGINTIWTIYPFMIEVRDYKKNFAKFLFHIEFAAMAALLLITNIQLIKNRHRLTKIINLLSDFGQFGISKKVEIIDKNTNVILKIIRYGAVLIAYFITYCTLFENDCGNFKSTKYCATSEYYVPFQLEHWGMTLILLFQIYSLSIGLNVIFSVLVFCCYLKVLLVVRTENLREIIHNMKLTGNKELNLKSLRGVVMSHQEILRMFQFANNFFNSFLLPAKLFTFISLTASTTEFALRKDLTSISMIILNFFGLFIYHTFGQRLTNASGTISEAVYGMNWYEADVSIRKNVLIFLSMSQQELKVELPLVRELSHAAAANEYKKGFVFFNWILTVTKQRNFLK
612	Onthophagus taurus	OtauOR79	Mitchell, R.F., et al., 2019	MAKTLGFFLIEQNLRKYQCWPTSQGFRGLGPTYLFVVNIIWMIYPLTTEIINYKANFAKFLFHTEFNSIAGLLLCFNILLFRNRFYLIEITDLMSNFSEYGIPERSEVVDKFVKIILKTIRYGGFVVAHFIIFSILIENDCAKFKNIKYCLLFDYYVPDLNRWEMALITLIQIHSVSIATNVLLTVQVLCTYLGELLVVRIEHLIDLINSVKLTRNKNHNFKKLQRIVVYHQEIFRMYQIANKLCTSFLFPIKLFVLISLTMGTAEFALRKDLASFLLIVINFTALFGAHAAGQRFTTAAGSVAEAVYNLNWYDADVSTRKNVLIFLCMSQKPLKVELPFFREFLHSAAADESKKVYVIISWILTVTKKRSF
613	Onthophagus taurus	OtauOR80	Mitchell, R.F., et al., 2019	MAKTLGFFLIEQNLRKYQCWPTSQGFRGLAPIYLFVVNIIWMIYPLTTEIINYKANFAKFLFHTEFNSIAGLLLCFNILLFWNRFHLIEITDLMSNFSEYGIPERSKIVDKFVKIILKTIRYGGFVVAHFIIFSILIENDCAKFKNIKYCLLFDYYVPDLNRWEMALITLIQIHSVSIATTVLLTVQVLCTYLGELLVVRIEHLIDLINSVKLTRNKNHNFKKLQRIVVYHQEIFRMYQIANKLCTSFLFPIKLFVLISLTMGTAEFALRKDLASFLLIFINFTALFGAHAAGQRFTTAAGSVAEAVYNLNWYDADVSTRKNVLIFLCMSQKPLKVELPFFREFLHSAAADECKKVYVFISWILTVTKKRSF
614	Onthophagus taurus	OtauOR81	Mitchell, R.F., et al., 2019	MSKTAGFYVIEKYFRKYQCWPTSQGFRGLAPTILLVINIIWAIYPFTIEITNYKTNFEKLLFHVEFSFMSALLLWSNIQLLRNRLHLFKITDLLSDFSQFNIPQRVKIIDENSKKMFKILHYGGLVIAYFIPYSILFEENCVKFKNTKNCLMFEYYIPLQPKQWNIALMMLFQIYTTRITIYFLLSLQLLCKYLVELLIACLQHLIEMTDGIKLTRNKKRNFKKLRHVVMYHQEIIRMFQFANAFFTSFLIPTKMFVAVYLSVAITEFVLRKDLASFFLILMNLETLFMVNTVGQRLTTVAASVTDAVYNLNWYDADVSTRKDVLILLCMSQKAIKVELPVVGECSHAAAASECKKVYVFFNWILTVMKKRNL
615	Onthophagus taurus	OtauOR82PSE	Mitchell, R.F., et al., 2019	MSKTVGFYVIEKYFRKYQCWPTS*GFRGLAPTILLVIINIFWTIYPFTIEITNYKTNFEKLLFHVEFSLMSALFLWSNIQLLRNRVHLFKITDLLSDFSQINIPQKVKIIDENSKKLFKILHYGGLIIAYFIPYSILFEENCVKFKNTKNCLMFEYYIPLQPKQWNITLVMLFQIYTTRITIYVLLSLQLLCIYLVELLVACLRHLIEMIDGIKLTRNKKRNFKKLRHVVMYHQEIFRMFQFANAFFTSFLIPTKIFVAVYLSVAITEFVLRKDLASFFLILMNLETLFMVNTVGQRLTTVAASVTDAVYNLNWYDADVSTRKDVLILLCMSQKAIKVELPVVGQCSHATAASECKKVYVFFNWILTVMKKRNL*
616	Onthophagus taurus	OtauOR83PSE	Mitchell, R.F., et al., 2019	MSKTLGFHVVETYFRKYQFWPSAQGLRGLYYFPFQLKHWQITSIMLFQTYTISTIIYVILGICVANQELLVARLQHLIEIIDSIKLTRKEKRNLKKLKRVMYHHEIFRMYQFANTFYTSFLIPAKILVAICLSVGITEFVLRKDLASFFVIAINFEGFFRNHTIGQQLTTVTGSVADAVYNLNWYEADVSTRKDVLILLCMSQKEIKVEFPVVREFSHAAAAN
617	Onthophagus taurus	OtauOR84PSE	Mitchell, R.F., et al., 2019	MSKTLGFYIVKTYSRKYQFWPSAQGLRGLAPTILIVINVLAISANLVFRKLIMLFQMYTISTIIHVILGIRILCTYSVELLVARLQHLIEIIDGIKLTRNKKRNLRKLKLVVMYHHEIFRMYQFANTLCTPFLIILFYIILAGSVAETVYNLNWYEADISTRKDVLILLCMSQKEFKVEFPVVREFSHAAAAN
618	Onthophagus taurus	OtauOR85	Mitchell, R.F., et al., 2019	MLKTPGFYVIETYFRKYQCWPTSQGFRELAPTILTLINVIWFIYPLLIEIANYKKNFEKLLFHIEFLSMGALFLCFNIQLLRRRHHLLQTTDLLSDFRRFGTPQSIKVIDKKAKKVIKIMHYGGLVITYFITYSILFEENCAKFKNMQNCLMFEYYLPLQIKDWEITLIMLLQIHTVRIIICIVLGTRSLCTYSGELLIARFENLIDVINDIKLTRNKKRNFKKLKHVIMYYQEIFRMCQFTNSFCTSFLIPAKVFITICLSLAITEFVLRKDLATFFLILMNIQSLFINHTTGQRLTTATANVADAVYNLNWYDADVSTRKDVLILLGMSQKAIKVELPFFREFSHAAAANECKKVYIFFNWILTVLKKRNF
619	Onthophagus taurus	OtauOR86PSE	Mitchell, R.F., et al., 2019	QVFKRNNHGWPTSQVFRGFASTILIVINIIWISYPLITEIIDYKTNFGKLLIGVALAMVAILVLSLNIQI*NQHHLEKLINVYNDFDQFGILQRIGAVDKYVNTIIKIIRYAALFVAYFTAYCTFFEEGCAFYKNTKHCLVVKYYVPFQMNQWEITLIMLFQIYTINVLVDVPFDLLVLCCYLGELLVAHTENLKKIIDNINLTRNKKRNFIKLQPVVMYNQKIFRVCQCVIDYCTSFLLPAKVFIIILLTIATTKFVLVCSVAETVYNMNWYDADVSTQKDVLILICLNQKALKVELPFIRELSHEAAAMEFKKVYVFYNWILKVTKQRNF*
620	Onthophagus taurus	OtauOR87	Mitchell, R.F., et al., 2019	MLKTLGYYLLEKSMRKYMIWPTSHGMRGYGVIILIVINLVWGFYPLITELMHYKTNFAKLLFHLELTAIGAITLFGNIQLLRNRRSLLEIIDSLSDFNHFGIPERIKFIEKNIKIILNIIHYGGFFIGYAMAYYVMFENNCAGIINTKDCFIIEYFVPHHLKQYEITLIMLFQIYFLGISMNVIFSGLLLYSYSMELLIARIEHLNNVIDNIHLNRNKKRNFKILRPIFLYHQDIFRMFDCVKGFFVSYIVPTKVCVIVCLTMSTTEFVLEKNLISCWMIIMYFLTLFFFHTIGQRFITAVGSVNDAICNVNWFDSDVSTRKDVLLLLCMSQHTVAMEVPLFGKLSHTAAAKEYKMVYGFCNWILTVMKQRIA
621	Onthophagus taurus	OtauOR88	Mitchell, R.F., et al., 2019	MAKTSGYYLLEKSFSKDYAWPTSHGLRRYGIIILIVVNAIWIFYPLIIEVKDYKTNFAKLLFKWEFIVPGTAILLDNILILRNPRGLIEMIDLLSDFNRFGIPERMKFIEENMKTIVKTIHYIACFVGYVISYYTMLENDCTNVMNTKICFIMEYFIPYKAKQYEITLIMLFQIYGIAVTVNVMFCSLLLYGHSFELLTVRIEHLKSMIDNIHLTKNRKRNLKILRRIALYHQDIFRLFKYVNSFFLRFLVSTKTCILVSVTISITQIVLKKNLISCWMFISNFLALFFIHTVGQRFTTAASSVADSVYNLNWFDSDVSTRKDCVILLCMSQHPLTSELPLFGQMSHTSVAKEYKVAYVFYNWIATTLKQKIV
622	Onthophagus taurus	OtauOR89PSE	Mitchell, R.F., et al., 2019	MVKRCGYYLLEKSLKKNYA*PTSSGLRGSETILLIVVNVIWVFYPFIIQVKDYKTNFAKLLFQWEFIIAYIAILLNNITLLRNRRGFFEMIDLLSDFNRFGIPERMKFIEENIKTVLKTIHYGTCFTGYVISYYIMLENDCTNVMNTNICFVMEYFIPYKAKQYEITLIMLFQIYGIAVATNVVVCSLLLYGYSLELLTLRVEHLKDMIDNIHLTKSKKRNFNILRPIGLYHQEIFRLFKCVNSFFIRFLVSTKTCVLVCLTMSITEFVLASSVADSVYNLNWFDSDVLTRKDCVILLCMSQHPLTMQVPLFGQFSHISVAKEYKVAYVFYNWVVTVLKQKIV*
623	Onthophagus taurus	OtauOR90	Mitchell, R.F., et al., 2019	MSKTSGFYLLEKNLRNNYVWPTSHRLRRFRSLILIVVNFIWIFYPCIREFKDYKTNISNILFHWEFIAMGVAILIDNIQLLLNQCGLFEMIDLLSDFNSVGVPERMKFIEENIKTVLKTIHYAGGFVGYIVAYYIILKNDCTHVMNTKICFAIEYFVPCNLKQYETTLIMLFQIYTLAASLHIILFALVLYGYSLELLTIRVEHLKDMIDNIHLTRNKRRNLKILRPIALYYQDIFRMYKCVNRFFTNFLVPTKGCIFVCLTMATTKFVLEKNLTSCWMIIWNILGLFFIHTVGQRFTTAAASVIDAFYDLNWFDSDVLTRKYCVILMCMSQHPLIIEVPLFGQMSHISVAKEYKAVYVFYNWIVTVIKKRIV
624	Onthophagus taurus	OtauOR91	Mitchell, R.F., et al., 2019	MSKGVGFYLLGRYLRKCHAWPTSHGFRGYGATILIAITMIWGIHPLLAEIIIIIFASIQLLRKTPQLFEQINLLGDFKPFGIPETISFIHKYMNTVLKAIRYGGFLMGYVIVCYTMLQNDCDVDVNTKVCLIIEYYIPFNLKPWQITLIVLFQIYVIGVVINVLLLSILFYTYSLELLIVRIEQLDNMIDNIHLTRNKKRNFKILRPIVLYHQDIYWMFTCIYSFFNTFLAPTKVCILLCLTMSITEFVLKSNFISLNVITMNCTALFLVHTIGQRVTTAAGNIAEAVYNLNWFEADVSTRKNILILLCMSQKPLVLGAPLFGPYSHTAAVKEYKMAYVFYNWIFTFVQKIMT
625	Onthophagus taurus	OtauOR92	Mitchell, R.F., et al., 2019	MSKGVGFYLLGRYLRKCHAWPTSHGFRGYGAIILIAITMIWDYKTNYSKLLFHLVFFTMGTVIIFASIQLLRKTPQLFELINLLGDFKPFGIPERISFMHKYMNTVLKAIRYGGFLMGYVIVCYTMLQNDCDVDVNAKVCLIIEYYITFNLKPWQITLIVLFQIYVIGVVINVLLLSILFYTYSLELLIVRIEQLDNMIDNIHLTRNKKRNFKILRPVVLYHQDIYWMFTCIYSFFNTFLAPTKVCILLCLTMSITEFVLKSNFISLNVITMNCMALFLVHTIGQRVTTAAGNIAEAVYNLNWFEADVSTRKDILILLCMSQKPLVLGAPLFGPYSHTAAVKEYKMAYVFYKWILTFVQKIMT
626	Onthophagus taurus	OtauOR93	Mitchell, R.F., et al., 2019	MTNTLGFYLLEKYLRECYIWHTSHGLRGIGPTILIAIHLIWRSYLLFKQFTNYNTNFAKLLVHLGLNVMGLATMFYSIQSLRNKRRLFKMIHVLSDFNQYVIPKRLKFVEENMKTALKSIRFGGFFLAYLLTYYVVLKNDCDSVAKTQQCFLLEYYIPFDLKQWQITLLLLFQVYILTLFGLLFSVELLILRIENLKNMINNIHFTRDRQRNFKMLRPIVLYHQDIFRMFKCVYNFYTNVLAPTKLCNLLCLSTSITAFVLEKDIVSCYVTISNFAALLLIHTIGQRFTTVAASVADEVYNMNWFEADVSTRKDVLILLCMSQKPLILGVPLFGDLSHSAAAKEFKLVYIFFNWILTVTKKNS
627	Onthophagus taurus	OtauOR94	Mitchell, R.F., et al., 2019	MSKTLGFYLIEIYLRKCHAWPFSHGWRKFGLCIMYTINIILCSYPVFIKVTNYTTNFANLLFHLQFLTLGAAILFIYIQLLRKRYDLLQMITELSDFKQFANHERFKFIENNMQIVFKLIRYGALFVIYLMAYYVMMQNDCGSVVNTKICFIMEYYVPFQLKQWEITLILLFQIYVISNGLITALVAFILYAYSVELLIIRIEILKNMINNTNLIRNKKQNSKILRPIILYHQEIFRKFRCVCSFFSRYLASTKCFALLSLSMSITAFALEKNLVSCFMIVIIFSGLQSVHAIGQRFTTAASSVAEDVYNLNWFEADISTRKDILILLSMSQKPLIVGVPIFGEYSHAAAANEYKKVYVFYNWILTVMKKRIV
628	Onthophagus taurus	OtauOR95PSE	Mitchell, R.F., et al., 2019	MSKTLSFYLLEVYLRKCHAWPNSHGLRKFGAFILFTINIIWLSKCVITIVSNYKTNFSNLLFELELLTVSVIILFDNIQAVRKRYYLVKMMASFSDFKQFANHERFEFIEKNIKSILKLIRFGGFLLGYAMAYNIMIKNDCDSVVNTKICFIIEYHVPFELKQWEITLIMLFQIYTVGIAMNVIIFVLISYAYSLELLIVRIENLKTMIDNTHLTKNKKQNSKILRPIILYHQDIFRTFKSVSRFYSSFVAPTEFFTLFSLTMSVTIFTLEKDLISCFMIVTTLLGLYFMHAIGQRLTTAADSVAEDVYNLKWYEADVSTRKNILILLCMSQKPLVLGIPIFGIISHAGAANGYKKVYVFYNWIINVMKKRIV
629	Onthophagus taurus	OtauOR96PSE	Mitchell, R.F., et al., 2019	XYRILGDIKQLVDHERFKLIQKNMKIVFKLVRYGGFLLGYLMAYYALIRNDCFNVVNTKLCFVMEYYVPFELKQWEITLIMLFQVYVISSGVHITFFSLILYAYSVELLIIRIENVKIMINNTHLTRNKKENFKSLRPIVLYHQDIFRKFKCVYNFYGAIAPTKFCALLCLTISITAFVLEKNLTSCFMMVSTSIGLYSIHAIGQRFTTAAGSVAEDVYNLNWYEADVSTREDVLILLCMSQKPLIMDIPLFGELSHAAAAKEYKKVYVFYNWILKSMQKRIV
630	Onthophagus taurus	OtauOR97	Mitchell, R.F., et al., 2019	MSKTLGFYLLEKYLRKCYSWPTSRGFNKLGTFILIVINIIWGFYPFFIKFTNYKKNFANILFYLEFLAASAVIMINNIQVLRKRCQFLKMITILSDIKELVDNERFKFIEENMKLILKLVHFGGFLLGYLMAYYVMIRNDCDNVVNTKLCFVMEYYVPFKLNQWEITLIMLFQIYIISSGLHIIIFSSIMYAYVVELLIIRIENVKIMINNTHLTRNKNENFKSLRPIVLYHRDIFSKFKCVYNFYAGFIAPTKFCTILCLTISVTAFALEKNLISCLVMVSTAIALYTIHAIGQRFTTAAGSAAEDVYNLNWFEADVSTRKDILILLCMSQKPLIMDIPVFGEFSHAAAAKEYKKVYVFYNWILKVMQKRIG
631	Onthophagus taurus	OtauOR98PSE	Mitchell, R.F., et al., 2019	MSKTLGFYLLEKYLRKCHSWPISRGFNKIGTSILVVINLIWSFYPLFINLTDYKKNFTNILLNLEFFAIAAVILVNTIQVLRKRFELLEMITILSDIKQLVDHERFKFIEENMKIILKLARFGGFLLGYILAYYVMIRNDCDNVVNTKLCFIIECYVPFKLKQWEITLIMLFQIYVISSELHIIIFSLIMYTYAIELLIVRIENVQIMINNTYLTRNEKGNFKSLRPIILKFKCVYNFYADFIAPTKFCVSVVAEDVYNLNWFEADVSTRKDVLILLCVSQKSLIMDIPVFGELSHAAAANEYKKVYVFYNWILKVMKKRIVQN
632	Onthophagus taurus	OtauOR99	Mitchell, R.F., et al., 2019	MSKTLGFYLLEKYLRKCNSWPTSRGFNKLGAFILIVINLIWSFYPFFIKLTNYKKDFVNILFYLEFLAMSAIILINTIQALRKRYELLEMITTLSDIKQLVHHKRFKFIEENMKIILKLLRFGGFLFGYLMAYYVMIRNDCDNVVNTKVCFIVEYYVPFELKQWEITLIILFQIYVISSGLHITIFASIMYAYSVELLIVRIENVKIMINNTHLTRNKKENFKSLRPIVLKFKCVYNFYAGFIASTKFCVILWITISVTAFLLEKNLISCFMMLSSSIGLYTAHAIGQRFTTAAGSVAEDVYNLNWFEADVSTRKDVLILLCMSQKPLIMDIPLFGEVSHAAAAKEYKKVYVFYNWILQVMKKRIV
633	Onthophagus taurus	OtauOR100	Mitchell, R.F., et al., 2019	MSKTLGFYLLEKYLRKCHSWPTSRGINKFGAFILIVISTIWGFYPFFIKLTDYKKNFANILFYIEFLAIAVVTLIDNIQVLRKRCEFLEMITILSDIKQLVDHERFKFIEENMKIVLKLIRYGGFFLGYLMAYYVMIRNDCGNVVNTKLCFVIEYYVPFELEQWEITLIMLFQVYVISNVGHIIFFSLILYAYTIELLIIRIENVKIMINNTHLTRNKKENFKSLRPIVLYHQDIFRKFNCISNFYAGFMAPTKFCILLCLTISITAFVLEKNLISCFMMVSTSIGLYSIHAIGQRFTTAAGSVAEDVYNLNWYEADVSTRKDVLILLCMSQKPLITDIPLFGDVSHEAAAKEYKKVYVFYNWILKVMQKRIV
634	Onthophagus taurus	OtauOR101PSE	Mitchell, R.F., et al., 2019	MSKTLGFYLLENYLRKCHSWPTSRGINKLGAFILIVINIIWEFYPLFIKLTNYKKNFANILFYIEFLAVGVFILIDNIQVLRKRCEFLEMIAILSDIKQLVDHERFKFIEENMKIVLKLVRYGGFLLGYLMAYYVMLQNDCGNVVNTKFCFVIEYYVPFESKQWEITLIMLFQIYVISIVVHIISFSLIMYAYVVELLIIRIENVKSMINNTHLTRNKKENFKILRPIVLYHQDIFKKFKYVSNFYGGFMAPTKFCILLCLTISITAFILEKNLISCFMMVSSSIGLYTAHAIGQRFTTAASSVTEDVYNLNWFEADVSTRKDVLILLCMSQKPLIMDIPLFGEVSHAAAAKEYKKVYVFYNWILKVMKKRVV
635	Onthophagus taurus	OtauOR102CTE	Mitchell, R.F., et al., 2019	MSTTAVFYLVEKYLQKCYCWPSYQRFRGFGPIIFVSINMIWVILSLVNEIKHFKENLDKDLFLMQFGLMGLLVLSANIQLLRNQHGLHEMIHALSDFKQSGIDISQKLKVTDKNTKTLLKIVYYGAFFVAYFMAYCILLGENCAKFKNAKHCLLFECYVPFNLKSWQLTIIILFQIFTLRIGITVSFLIILLYWYSFELLVIRIQYLCGNIHNIHLIKNKKQNLKMMIPNITFYQNIIFSMFKFAKDFFRSFIVPTKMCLIGCLTISTTQFALRHNLVTLSMFIMIFLGSFVTYTIGQRITTSADCVVEAVYNLNWTDADLSTRRILVSFMSMSQKPMTLEVPLFGAMSHLAAAN
636	Onthophagus taurus	OtauOR103PSE	Mitchell, R.F., et al., 2019	MSKTLGFYLLEKYLRKCHSWPTSRGINKLGAFILMAINIIWSFYPVFIKLTDYKKKNFASILFNLEFLTLTAVILIDTIQVLRKRCEFL*MINILSDIKQLVDHERFKFIEKNMKIVLKVVRYGGFLLGYLMAYYVMIQNDCGKVVNTKLCFIIEYYVPFELKQWEITLIMLFQIYVISSGMHIIIISLILYAYAVELLIIRIENVKIMINNTHLTRNKKENFKSLRPIVLYHQDIFKKFKYVSNFYTGFMAPTKFCVLLCLTISITAFVLEKNLVSCFMMVSTSTALYSIHASGQRFTTAAGSVAEDVYNLNWFEADVSTRKDVLILLCMS*KPLITDIPLFDEVSYAAAAKEYKKVYVFYNWILKVMQKKIV*
637	Onthophagus taurus	OtauOR104	Mitchell, R.F., et al., 2019	MSKTLGFYLLELYFRKSLIWPISRGLQKFGAFICITINIICSCYPLFIKIINYKKNFGNILFHFEFIMLSAVVLFDNILAFRYRFDLLEMISLLSDFELLGVPNRLKSVEENMKIVLKLIRYGGFFLGYFMAFYIMIQNDCGHKICFIVEYYEPFELGKWEITVIVLFQIYTVSGAINIIFFSTILFAYSLELLILRIENLKIMIKGSHFTTIKQKNHQIFRPIVLYHQYIFRKFKCVSSFYTSFVAPTKFFISLCLTMAITAFVLENNVISFFLILITSSGILLIHVIAQRFTTAAGSVAEDIYNMNWYEADVSTRKDVLILLCMSQKPLIMDIPLFGELSHLGAANEYKKVYLFYNWIIQMIKKKIV
638	Onthophagus taurus	OtauOR105	Mitchell, R.F., et al., 2019	MSKTLGFYLLEKYLTKFRCWPTSQWYRALQPMILVIITIVWTIYPVILEIKYDKVNLAKFTFLMEFVSMGGQLVCVNIQLLQNRSRLFEIIDLFGDFKQSEIGLCQKIRRIDKILKIVLKILEYGGFIVAYFIVYCIMLNDDCAQFKDIKHCLLFEYYVPFNLNHWGLTLIILFQVYCVGVGINVAFIHILLYWYSFELLVIHVEDLLEKIHNTHLTRNKKRNLKMLKPIVKCYQNIIFRKFRCVNDFFINFLVHTKMSTLSCLALSTFEVALKNNLLSVSMFVIILVGTFLNYTIGQRLTTATSRLPEAIYNMRWYDADVSTRKDIAIFLCMSQKAITFNIPFFGEMSHAAAANEFKKVYAVYNAISTVMKK
639	Onthophagus taurus	OtauOR106	Mitchell, R.F., et al., 2019	MSTTPGFYLLEQYFRKCYCWPSSQGFRGLGPIILLSINIVWTFYPLINEIKHFKENLHKDLLLTQFSIMGLLILSANIQILRHRHGLHEMIRILSDFKQSGKCISQKLKLTEKNMKTILKIVYYGGFLVAYFMAYCIILGENCAKFRNAKHCLLFEYYMPFDLKSWQLTLIMLFQIHTLRIGITVSFLIILLYWYSFELLVIRIQNLYGNIHDIHLTKNKKKNLKLLIPSIKFHQNITFSMFKFTKDFFASFLVPAKVCTMCSLTISTTQLALRQDLISLSMLLMILLGSYVNYTIGQRLTISADSIAEAVYNLNWCDADVSTRRDLVTFLCMTQKPLALEVPFFGEVSYLEAANEYKKTYAFYNWMSTMTRKS
640	Onthophagus taurus	OtauOR107	Mitchell, R.F., et al., 2019	MSTTAGFYLLEKYLQKCYCWPSYQGFRGLGLTIFISINTVWAIYPLINEIKHFKANLDKDLFLLQFVLMGLLVVSVNIQLFRNRHGLDEMIQALNDFKQSGKGISQKLKVTDKNTKIWLKIVYYGGFFVAYFMAYCILLGENCAKFKNAKHCLLFEYYVPFNLKSWQLTLIILFQVFTIRIGMTASFLIVLFYWYSFELLVIRIRNLCDNIHNIHLTKNKKHNLKMMIPSIMYYQNIIYSMFKFAKDIFGSFIVPTKICLICCLTISTTQFALRQNLVSLSMFIMIFLGSYLNYTIGQRIATTSDCVPEAVYNLNWTDADISTRRDLLIFLSMSQKPLTFEVPLFGAMSYLAAASEYRNVYAFYNWISTMTRKS
641	Onthophagus taurus	OtauOR108	Mitchell, R.F., et al., 2019	MSTTAVFYLVEKYLQKCYCWPSYQGFRGFGPIIFVSINMIWVILSLVNEIKHFKKNLDKDLFLMQFVLMGLLLLSANIQLLRNRHGLHEMIHALSDFKQSGIGISQKLKVTDKNTKTLLKIVYYGAFFVAYFMAYCILLGENCAKFKNAKHCLLFECYVPFNLKSWQLTIIILFQIFTLRIGITVSFLIILLYWYSFELLVIRIQYLCGNIHNIHLIKNKKQNLKMMIPNITFYQNIIFSMFKFAKDFFGSFIVPTKMCLIGCLTISTTQFALRHNLVTLSMFIMIFLGSFVTYTIGQRITTSADCVAEALYNLNWTDADISTRRILLSFMSMSQKPMTLEVPLFGAMSHLAAANEYRKVYAFYNWISKMTKKS
642	Onthophagus taurus	OtauOR109	Mitchell, R.F., et al., 2019	MSTTAVFYLLEKYLQKCYCWPFNQGFRGLGPIIFISINTVWGIYPFVNEIKHFKESLDKDLFLMQFLLMGLLVLSANIQLLRSRHGLHEMIHALSDFKQSGIGISQKLKLTEKNTKTLLKIVYYGGFFIAYFMAYCILLGENCAKFKNAKHCLLFECYVPFNLKSWQLTLIILFQIFTLRIGITVSFLIILLYWYSFELLVIRIQNLCDNIHNIHLTKNKTQNLKMMIPNITFYQNIIFSMFKLTKNFFGGFIVPTKICLLCCLTISTTQFALRHNLVTLSMFIMTFLGSYVCYTIGQRITTSADCVAEAVYNLNWTDADVSTRRNLLIFLSMSQKPLNLEVPLFGAMSHLAAANEYRKVYAFYNWISKMTGKS
643	Onthophagus taurus	OtauOR110	Mitchell, R.F., et al., 2019	MSKTPGFYLLEKYLQKCYCWPSSQGIRRFGPIIMFFINAVWAMYPVLIEIINYKENLNKDLFVMQFFIMGLQIVSYNIQLLRNRNGLLEMIHTLSGFKQSEREISQKLKVTDKNMKTLLKIVYYFGFLVACFMAHCVMLDDKCAKFKNTKHCLLFEYYVPFNLEYWHLTLMVLFQIYAVGNAINVTFIVVLLYWYSLELVVIRIQDLCGNIDKIHLTNNKKKNRKILIPIIICYQNIIFSIFKFPKDFFTSFLVPTKTCVMCCLAVSTTQFAQRHNLVTLVMLIMVFLGSFVGHTTGQRITTAADNIAVAVYNLNWINADVSTRRDLMIFLCMSQKPLTLEVSLFGNTSHLAVANECRKVYVLYNWMSTLTKRR
644	Onthophagus taurus	OtauOR111	Mitchell, R.F., et al., 2019	MATTPGFYLLEKYLRKYYCWPESQGTRGLGPIIFISINIVWSIYPTLDEFKYFKENIDKDLFSLEFFIMALLILSANIQLMRNRHGFREMIRTLGNFKQSNTGISQKLKITEKNLKRLLKIAYYGGFLVACFMAHCVMLDDKCAKFKNTKHCLLFEYYVPFNLKYWHLTLMMLFQIYTVGVGINVAFVVILLYWYSLELLVIRIQDLYGNIDNIHLTKNKKKNSKLLKPTVVCYQNIIFSMFKFAKDFFTRFLVPTKICITCCLTISTTQFALRQNLVSLSMFLMTFLGSYVNYSIGQRITTSADNIAVAVYNLNWNDADVSTRRDLVILLCMSQKLLILEVPLFGDISYLAAANEYRTVYAFYNWISTVMKKS
645	Onthophagus taurus	OtauOR112CTE	Mitchell, R.F., et al., 2019	MSKTVGFYLLEQHFRRYQLWPSSNGFRGLTPIVLIIVNVTWAIHPLITEIINYKANFTKCLFHVKFNTIGLLVISCNIQLLRNRYRLFEMINILSDFKKFDIPESTELLDKTLKIVLKAVNYGGFLISLFICCYIMFDDNCATLENIKHCLAFEYYIPFNLEHWNITLIMLFQMYSMSVIMKLVFSGLVLYWYSLEVVVLRLKNLNEIIDNTKLSNNKKRNVENMRLIILYHQQLFRISQFSNHFFTNFLVPTKIFGLLCLTITTTEFVL
646	Onthophagus taurus	OtauOR113PSE	Mitchell, R.F., et al., 2019	MKTTPGFYILEQHFRKHQYWPVSNGFRGLAPTILIIFNATWAIYPFITEIIKRTKFVDNILKNLLKSTNYVRFLYPFLFGFFIIFDDDCSISKSFKHCLAFHYYVPFNLKHWNITLMMLFETYVVGVIIMLSGGSLYWYSMELLILRLKNLNEVIGNTNLAKNKKRNVEKLRLIILYQQQLFRMFQCLNNFFVNFLVPTKIVMVLSLIISTTLFVSKKNLIALSFSMLCFLLVLLLHSAAQRVTTWAGNVAISIYNLNWYEADVSTRKDILILFCLSQKALLIEVPFFGQASHAAAAKDCQKVYVFCNWVLKIPN
647	Onthophagus taurus	OtauOR114PSE	Mitchell, R.F., et al., 2019	MQTTPGFYLLEQHFRKHQFWPASNGFRGLAPTVLIIFNASWAIYPFITEIINYKTNFAKCLFHMEFIVISAVIVAGNILLFRNRYRLFGMIDILSNFKKFDNPERTKFVDNILKYLLKSTYYLAFDNDCATLENVKHCFVFDYYVPFNLKHWNITLMMLFEEYVCGVILNIMLSGVSLYWYSVELLVLRLKNLNDIIDNTNLAKNKRKNVEKLRLIILYQQQLFSMFQLVKNYFTMFLVPMKLLLLPSLTISTTVFVLKKNLIALAMSILCFFVLFLIHSILQRVTTWAGNVAISIYNLNWYEADVSTRKDILILLCLSQKALVIEVPIFGQISHAAAAKECRKVYVFYNWVLNIPK
648	Onthophagus taurus	OtauOR115	Mitchell, R.F., et al., 2019	MKKTLGFYHLEKYFRKYHSWPTPTGFRGLIPTILSGINMMWAFYPFIIEVINYKMNFVKLLFHLQFGAMASLCVIGTFQLWLNRHNFLKLVDLLSDFNEFGIPERIQIIDKRFKIILKSIHYAGSFIVYLLIYGVMFDENCAKFKNLKHCLLYELYVPFNLKHWEVTLIVLFQIYSMSILMILLIFGSSLYWYSMELLYLRIKILTDIINNTKLTKNKKTNKKMLEPIILYHQKLFRMFQFTSNFYIKYLVPVKFFGLFALAISTIEFNMRKDLISLFVGATNFIGLLIGHLMGQRFTTAAFNVSMAIYNINWIDADVLTRKDVSFLLSISQKALVINAPLFGAISHQAAAKDFKRVYIFYNWIVTVTKSRNF
649	Onthophagus taurus	OtauOR116	Mitchell, R.F., et al., 2019	MANILGFYIVEKYFRKNHFWPTSTGFRGLAPFTLIIINILWGIYSLIIEITNFKANFVKLLFYVEFILLASLCLWGNLELVRNKRHLLNMIDLLSDFNEFGVPERIQFVDKILKIILKSINYGGSFVVHLASYLVMFQDDCVIDQNFKNCLVHQFYVPLNLNHWEATLIMLFQIYSFTIMVIIMLFGIVLYWYSVELLVIRINNLNEMLDNITLTKNKKMNYKVLRPLIMYYQKIVRMFRFASSYYVRFLVPIKVCCSLVLTTSITEFVITKDLINLIIIIANFLGILICYSIAERFTTLANTVSIAIYNLNWFDADVSTRNDVLLLLTTCQKPLVIQTPLFMAVSHVAVAQDYKRVYIFCNWILKVTN
650	Onthophagus taurus	OtauOR117CTE	Mitchell, R.F., et al., 2019	MSKTLGFYLLEKYFSKCKIWPISRDLRGLHPTILVITNIIWIIYPLFLEIIDFKANIAKCMFNVQVLATAGLVISYNIQVFRNRDALFKMINLLSHVSNKTNFLGKNMKTLLYIIHYAAFIAAHCLCYYVMIEKGCGEFLTTKHCFIVEYYAPFQLKHWGVTLIMLFQIYCMSVMIKMLLLGVLFYAYSFELLITRTENLIELISKASFTQIKKNNWKLLRPIILYQQSMFRVFQVTKHFFINFLVPVKIFGSICLAASITEFAMKRNLISIFVIVANFLGLFISHTIGQRFTTA
651	Onthophagus taurus	OtauOR118CTE	Mitchell, R.F., et al., 2019	MSKNRGSYLLDGYFLKYNTWSFSRGFRGLLPTIILTLNIIWGIHPMFKEILNFKEDVSKCLFNIKFLSLAGLIITLNIQLLRNRDALSEMLNLLSDFNHNDVTKRITFVEKNMKTLLKTFRFAAFIGANLISYYIMWENKCLNFMTTKHCFMLEYYVPFQLGRWGITLMILFQIYSMNVVLIAGILYTLLYIYSFELLIVRTKILKELICNTNLSRNKERNYRVLRPIVLYQQNIFKLFQIIKNFYTNFLIPVKIFPSICLT
652	Onthophagus taurus	OtauOR119	Mitchell, R.F., et al., 2019	MSKNLGFYLLEGYFLKYNTWPFSRGFRGLLPTIIFTLNIIWGIHPIFKEILNFKEDVAKCLFNIKFLSLAGLVITYNIQLLRNRDALFEMLNLLSDFNQFDVTKRITLLEKNMKTLLKTFRFVAFIAANVFSYYIMWENKCFNFMTTKHCFMLEYYVPFQLGHRGITLMILFQIYSMNVVLIAGILYTLLYVYSFELLIVRTKILNDLICNTNLSRNKNKNYRVLRPIVLYQQNIFKLFQIVKNFYSNFLIPIKIFPSICLTASITEFALRKDLLSALLIITGFSALLITHTIAQRFTTAAGKVSETIYNINWYEADVSTRKDVLILLSMSQKVLMVELPFFGSFSHKAAANDFYKVYVLYNWMLTITKKIK
653	Onthophagus taurus	OtauOR120CTE	Mitchell, R.F., et al., 2019	MSKDLGFYHLKRYCLKCKTWPISRGFRGLLPAIILTLNIILGIRPIFKEISNFKEDVSKCLFNIKFLSLAGLIITYNIQLLRNRDALFEMLNLLSDFNHNNVTKRVTFLEKNMESLLKTFRFVAFISANVISYYVMWKNKCINFMITKHCFMFEYYVPFQLEHRGIIFLIILFQIYSINVVLNAAILYTLLYVYSFELLIARTEILQELISNIHLSKNKKRNYRILRPIVLYQQDFFRVFQITKNFFINFLVPVKMFHSICLTASITDFAL
654	Onthophagus taurus	OtauOR121CTE	Mitchell, R.F., et al., 2019	MSKNLGFYLLEGYFLKCKTWPISRGFRGLLPAIIATLNIIWGIHPIFKEILNFKEDVAKCLFNIKFLSLSLLIIIYNMQLLRNRDDLFEMLNLLSDFNHNDVTKRVTFLEKNMKTLLKTFRFADNKCFNFMTTKHCSMVEYYVPFQLEHRGIIFLIMLFQIYSINVVLNAAILYTLLYVYSFELLITRTKILKELICNTNLSRNKKRNYRLLRPIVLYQQNIFRVFQTTKNFFISFLVPVKIFYSICLTASITEF
655	Onthophagus taurus	OtauOR122	Mitchell, R.F., et al., 2019	MTKTLGFFLIEKYLRICGSWPTSQGLRGFGPFILISINLIWSVYPLITEVKDLKPNFTKFLFHIEYVAPGLLLLSINIQLSGNQHREFKSIIHSLSDFSKFGIPQRFKFIEKDMKTITKTIRYGVFLIAFYISHSIMLQKNCVIFKNTKHCSILEYYTPFELKQWHMTLIMLFQIYTIGITLNILFLAILLYWYSLELVVIRIEHLKECIDNINFTRNKKRNFEMLWPVVLQHLDIFRIFQYAKNIYTGFLVPTEIFALLCLTMSTTLFILKKDMPNFSVTALVFVSLFVCHTVGQRFITASEKVSEAVYNMNWYDAGVSTRKDVLTLLYMSQKVSTVEVPIFGQMSHTGAATDCKKVYIVCNWIMNVKKMKSF
656	Onthophagus taurus	OtauOR123CTE	Mitchell, R.F., et al., 2019	MTKTLGFFLIEKYFRICGCWPTSHGLRGFGPTILISINLLWSAYPVIMNVKDLKANFTKCLSHIEYAAPMLLLIFINIILLPSQRRELEFMIHSLSDFSKFGIPQRFKFIEKNMKTILKAIRCGAFLMAFYYSYSVMLQKNCAIFKNTKHCSLLEYYIPFQVKQWHITLILLFQIYTIDITLNVSFLTILMYWYSFELIVIRTEHFKESIDNTRFTRNKKRNFEMLWPVVLQH
657	Onthophagus taurus	OtauOR124	Mitchell, R.F., et al., 2019	MTKTLGFFLIEKYFRICGCWPTSHGLRGIGPTILISINLLWSAYPVIMNVKDLKANFTKCLTNIEYAAPMLLLIFINIKLLPSQRHELEFMIHSLSDFSKFGIPQRFKFIEKNMKTILKAIRCGAFLMAFYFSYSVMLQKNCAIFKNTKHCLLFEYYVPFELKQWHMTLILLFQIYTIGITLNVSFLTILLYWYSFELIVIRIEHFKESIDNTRFTRNKKRNFEMLWPVVLQHLDIFRIFQYAKNIYIGFLVPTKIFATLSLTMSTTVVILKKDLINFPATAAIFVSLFVCHTIGQRFTTAIDNVSEAVYNMNWYDADVSTRKDVLTLLCMSQKVSTLEVPIFGQMSHTGAAKDYKNVYIFCNWIMNVK
658	Onthophagus taurus	OtauOR125NTE	Mitchell, R.F., et al., 2019	LFQIYTIGITLNVSFLIILLYWYSFELLVIRIEHFKESIDNTRFTRNKNRNSEMLWPVVLQHVDIFRMFQYAKNICIGLLVPTKIWAPLCLTVSATVFILKKDLASFSVAALAFVCLFVCHIIGQRFTTAIDNVAEAVYNMNWYDADVSTRKDVLTLLCISQKVSTVEVPIFGQLSHTGAAKDFKKVYVFCNWIVNVKKMKSF
659	Onthophagus taurus	OtauOR126	Mitchell, R.F., et al., 2019	MAKTLGFFLIEQYFRICGSWPISHGLRGFGPIILMSINMIWSAYPFIIEVQDLKANFTKFLFHIEYVAPGLLLLSINIQLSRSQRRKFESMIHSLSDFSKFGIPQRFKFIEKDMKTITKTIRYGVFLIAFYISYSIMLQKNCVIFKNTKHCTIFEYYVPFELKQWHMTLIMLFQIYTIGITLNVSFLTILLYWYSFELVVIRIEHFKECIDNISFTRNKKRNFEILWPVVLQHLDIFRIFQYAKNIYTGFLVPTKIFAPLCLTMSTTIFILKKDLVSFSVTALAFVCLFVCHTIGQRFTTAIDNVAEAVYNMNWYDADVSTRKDVLTLLCISQKVSTVEVPIFGQLSHTGAAK
660	Onthophagus taurus	OtauOR127	Mitchell, R.F., et al., 2019	MTKSLGFYLLEQYFLKYQCWPTSQGFRRFGPIILMGVNVVWAIYPILKEVTNYKTNFEISLFHTTFIALGALLISLNLHLLCKQNRLLEMINLLSDFNRYGIPKRFEMIEKNMKFVLKICNWGMFVFAFYLTYAIMLKGECATFRNTKNCLMFEYYIPFELKQWSMTLLMLFQVYTMKYTTNIFLLVILLYWYSLELIIIRIEHLNELINNTSLTRNTKKNFKIVRSVVSQHQYIFRVFQVVENFFSGLLVATKILGLLSLTTSITVLALRKDLVNLSVTVLVLLFSFLCYAVGQRFTTAADSVAEAVYDMNWYEADVLTRRNVLILLTMCEKPLKLEVPLFGEISHLASAKEYKRVYIFYNWIAKVTNSNF
661	Onthophagus taurus	OtauOR128	Mitchell, R.F., et al., 2019	MEKTLGFYLLEQHFRKFWCWPTSQGFRRFGPIILISINAVWAAYPLLTELKDYKTNFAKCLFHVEISGLALLLVCANIQLLRNQNRLMQLFDLLSDFNQFGIPRRFEFVEKRMKSLLKIIHWGAYIFEFFIAYATMLDDDCAIFKNMKNCLVFEYYIPFELNQFFLKLMLALLMLFQVYNLIFGQNVFLSIILLYWYSLELIVIRIEHLNELIDNTRLTRNKKKNDKIMRTVILQHQYIFRIFKIVRNFMSGFLVLIKVFGLLSLTMSCTGFVLNKSLLNFSMAVMVLLLLFVFYTCAQKFTTAAGSVAEAVYNMNWYEADISTRKDVLIFLTLCQKPLIIEVPLFGQLSHGAAAIEYKRVYVFYNWIAKVTKMNNL
662	Onthophagus taurus	OtauOR129NTE	Mitchell, R.F., et al., 2019	XYKTNFEKLLFHLEFTTMDAILCFANIELLRSKNRLLEMIDELSDFNRFGIPERFKFLEKNMKFLLKIIHSGVWIIVFYISCGIMLKHDCAVFKDTKNCLMVEYYIPFQLKEWLMTLLMLFQVYTMKYTMNIFLLVILLYWYCLELLVIRMEHLNELINNASFTRNKKKNYKIIRTVVLQHQYIYRVFQVVKNFYSGFLVSTKIFSLLLLTMCITSFILRKDLVNFSITAFTFLIISALYRCGQRFTTTADSVAEAVYDMNWYEADVSTRKDVLILLTLCQKPLIIKVPLFGEVSHRASVIEYKRVFVFFNWIVKLMK
663	Onthophagus taurus	OtauOR130CTE	Mitchell, R.F., et al., 2019	MVNTLGFYLLEQHFRKFWCWPTSQGFRRFGPIILLSINALWIIYPLVAEIKNYKTTFEKLLFHLEFTTMGAILFSANIELLRSKNRLLEMIDELSDFNRFGIPERFKFLEKNMKFLLKIIHWGLWIIMFYISCGIMLKHDCAVFKDTKNCLLVEYYIPFELKEWLMTLLMLFQVYTMKYTMNIFLLVILLYWYCLELLVIRMEHLNELISNARFTRNKKKNYKIIRIVVLQHQYIYRVFQVVKNFYSGFFVFAKIFFLLVLTMCITSFILRKDLVNFSITVFTFLIISALYRCGQRFTTTADSVAEAVYDMNWYEA
664	Onthophagus taurus	OtauOR131	Mitchell, R.F., et al., 2019	MVNTLGFYLLEQHFRKFWCWPTSQGFRRFGPIILLSINVVWAIYPLVAEIKNYKTNFEKLLFHLEFTTAGAILFSANIELLRSKNRLLEMIDELSDFNRFGIPERFKFLEKNMKFLLKIIHWGLWIIVFYISCGIMLKHDCAVFKDTKNCLMVEYYIPFELKEWLMTLLMLFQVYTMKYTMNIFLLVILLYWYCLELLVIRMEHLNELINNASFTRNKKKNYKIIRTVVLQHQYIYRVFQVVKNFYSGFFVFAKIFFLLLLTMCITSFIQRKDLVNFSLTVFTFLIISALYRCGQRFTTTADSVAEAVYDMNWYEADVSTRKDVLILLTLCQKPLIIKVPLFGEISHRASVIEYKRVFVFFNWMVKLIK
665	Onthophagus taurus	OtauOR132CF	Mitchell, R.F., et al., 2019	MKKTLGFHLLEQYSRGYSCWPTSKGLRGCGPIIVMSLNAVWATYPFIEEIKEFKENILKCFFHMEYYVLGASLLCYNVQLLSQQRSLFKLIHLLSGFKEYGIPEKFKIVEKNMKLILNITRYGVLFTSFYMTYLIMWDHNCAIFKNTKYCLMVEFYVPFDLTRSVMTLLMFFQIYTTNVTLNIFMIILILYWYSVELLIVRIEHIKELINNIKFTGNRKRNFIMLRPIILYHQEIFRLFQFVNEFFTGFLIPVKIFPTLCLTMSTAVFAQKKDVLNFSMAFITFLTIFVWYTIGQRFTTS
666	Onthophagus taurus	OtauOR133	Mitchell, R.F., et al., 2019	MVKTVGFYLFEQYIRKLRCWPTSRGLQNVSPIILISINAIWAMYPFLLEIKNYKTNIRTCLFHMEYISLGALLVSFNFQILRKQHSLFKIIEMLSDFNQYGVSERFIIIEKNMKSIFKSIRCGVLLIAYYMTYVIILEDNCATFKNTKYCTILEYYVPFNLNEWVITLLMLFQIHTMNITVNVFLHIILLYWYLLELLIIRIEHLNELICNVNLTRSKKKNFKMLRPLILEYQDIFKLFQVVKDLIAAFLVPSKIFALLCLAFSTAAFVLTKDLKNFSMTVLSLIISFVCYIIGQRVTTAAKMVSDAVYTMNWYEADVSTRQDVLIFLTMCQKSLMVEVPLFREISCEAALQEYKKVYGFFNWLVTVAKMKNF
667	Onthophagus taurus	OtauOR134	Mitchell, R.F., et al., 2019	MTKTLGFYLLEQYFRKLRCWPTSRGLRGVSPIILISINALWGIYPFLLEIKNYKTNIRTGLLHMEYQSLGVLLVSLNFQFLRKQHSLLKLIDMLSDFNQYGVSERFMFIEKSMKFILKSIRCGALLNTYYMTYVIILEDNCATFKNTKYCSIFGYYTTFNLHKWVMTLLILFQIYTINIALNIFFHLILLYWYWLELLIIRIEHLNESINKINLTRNKKENFKMLRPLILQYQEIFRLFQVVKHLIASFLVPTKILLLLCLAISAASFVLAKDLKNFSMAAFCFINSFVCYIIGQRFTTAVNSVSNAVYVMNWYEADVSTRKDVLIFLTMCQKPLMVEVPLFGEISREAALKEYKKVYAFINWLVQVAKIKKF
668	Onthophagus taurus	OtauOR135INT	Mitchell, R.F., et al., 2019	MTKTVGYYLLEQCFRKLRCWPTSQGLRGFTPIILMSINGIWTMYPFLLEIKDYKTSIKTGFFHMVCVSMGFFLVALNFQLLYNRDCLFEMVEKSSDFNRYGVPKRFGFIEKNMKFALRSARYVSFFFVYYITYVNLLGDNCATFKTTKYCFIVEYYFPFDLNQWVMILLMIFQIYSVNIMDNVLLHIMLLYWYSLELIIIRIEHLNDSINKIKFTRNKTEYKKVYTFYNWLVQFTRIKNF
669	Onthophagus taurus	OtauOR136INT	Mitchell, R.F., et al., 2019	MAKTPGFYLLEQCFRKLRCWPTSQGLRGFTPIILISINFIWATYPFLLELKDYKTSIRTVLFHIEYVSMGYFLESLNFQLLYKRDRLFEMIEKLSDFNRYGVPKRFGFIEENMKFALKSIRCVSLFFVYYITYVMLLGDNCATFKNTKYCFIVEYYFPFDLNQWVMILLMIFQIYTMDITLNVLLNILLLYWYSLELIIIRIAESVSVAVYDMNWYEADVLTRKDVLTFLTMCQKPLMVEVPFFGEISLEAALKEYKKVYAFYNWLVQFTKIKNF
670	Onthophagus taurus	OtauOR137	Mitchell, R.F., et al., 2019	MSKTLGFYLLEKYFRRYHCWPTSHGLRGFGPIILITVNLLWIMYPIVIEMVNFKTNFEKCLFNMLFPTVAIFTICCNVQLLRHRRRLFEMINLLSDFNEFGIPERTKSVDENIKLILKAISYAIFFVMFIITNIYLLNDNCAKFKNTNSCLIMEYYFPFDLKHWQITLLLLFQMYSMGFAVNVILLVFLLYWYTVEKLILHTENIKEMIGNITLSRNKKRNFKILRPVVLYHQDIFRHFKVVRSFVISFLVPAKIYTLVCLTTCTTKLALKMDLVTWIAFTLIFLTLILIHIVGQRFTTAAGSVAEAIYDLNWYDADYSTRRDIVVLLCMSQRVLIMAFPVLGEEYKKAYVLYGWILNVTKKGYF
671	Onthophagus taurus	OtauOR138PSE	Mitchell, R.F., et al., 2019	MSKTLGFYLLEKYFRRYQCWPTSHGLRGFGPIILITVNLLWIMYPTVIEMINFKTNFEKCLFNMVFPTVAIFTICCNVQLLRHRRRLFEMINLLSDFNEFGIPERTKSVDENIKLILKAISYAIFFVMFIITNIYLLNDNCAKFKNTNSCLIMEYYFPFDLKHWQITLLLLFQMYSMGFAVNVTLLVFLLYWYTVEKLILHTENIKEMIGNITLSRNKQRNFKILRPVVLYHQDIFRHFKVVRSLVISFVVPKMYTLVCLTTCTTKLALKMDLVTWICFTLIFLTLILIHIVGQRFTTAAGSVAEAIYDLNWYDADYSTRRDIVVLLCMSQRVLIISFPVFGELSHTAAINARIQEGLCIIWLDIKCYKKRILL
672	Onthophagus taurus	OtauOR139	Mitchell, R.F., et al., 2019	MLKTPGFYLLEQSFRKYHCWTTANEFPQVAPIVLIIVNIVWEIYPLTMELKNYKTDFEKTLFHLEFNVIGVYLFFCNIQLLLHRRNLHQMIDIVSDFTEFGIKEKAKSLDKYLKTLIKTIHYIGYLIPFVMVLFYMYDRNCAEFKNIEHCSLLQYYFPFELNQWVLTLMMLFQMYSLGFTLNILLLVLVLYWYTIEKLVLHIENLKAMIRNINLTRSKEVNFRMLRHVVLYHQDIFRVFNDVKDFFKCLIAPTKVSILICLTTSTTEFALTKDLISFSMIIITFLSLLAFHVTGQRLTTTAYSVGEAVYDLHWYNADVSTRKDILILLCMSQRALTMEIPLFGEMSHAAAAKEYKTVYVLFNWISTFTKKL
673	Onthophagus taurus	OtauOR140	Mitchell, R.F., et al., 2019	MSKVVGFYLLEVYFQKYQCWPISHGLRGFGPIILISINALLMIYPLLMEIQNYKKNFDLFLFRMQFVSPGLLLIICNILLHRHRRHLFEVINLLSDFNKFGIPTKTKFTDKILKISLKVIYHGGFLITFLISHIFMWNEKCKNFKSTKHCLILDYWFPFHLEHWEITLMILFQMYTMEFTLNVLLFLVLLAWYVQENMVLRTENLKQMVDNINLTRNRKRNFNILRNIVLYHQHMCRMHEVCANFFTTFLVPTKMLLFISLTISTTEFVLQKDIVSFSLIALAFLSLFIVHTIGQKCTTVAGTVAEGIYDLNWYDADISTRRDILNLLCLTQKVIVLKLPLFGELSHASAAKEYKAVYVFYNWVLTIMKKKYI
674	Onthophagus taurus	OtauOR141	Mitchell, R.F., et al., 2019	MSKVVGFYLLEVYFQKYQCWPISHGLRGFGPIILISINALLMTYPFLMEIQNYKKDFDLFLFRMQFVSPGLLLIIFNIQLHRHRRHLFEMINLLSDFNKFGIPTNTKFTNKILKISLKVIYHGGFLITFLISHIFMWNEKCKNFKSTKHCLILDYWFPFHLEHWEITLMILFQMYTMEFTLNVLLFLVLLAWYVQENIALRIETLKQMVDNINLTRNRKRNFNTLRNIVLYHQHICRMYEVCENFFTTFLVPTKMLLFISLSISTTEFVLQKDIVSFSLIALAFLSLFIVHTIGQKCTTVAGTVAEAIYDLNWYDADISTRRDILNLLCLTQKVIVLKLPLFGELSHASAAKEYKAVYVFYNWILTITKKRYI
675	Onthophagus taurus	OtauOR142	Mitchell, R.F., et al., 2019	MSKVVGFYLLEVYFQKYQCWPISHGLRGFGPTILISINALLMMYPLLMEIQNYKKDFDLLLFRMQFVSPGLLLIICNIQLHRHRRHLFEMLNLLSDFNKFGIPTKTKFTDKILKISLKVIYHGGFLITFLISHIFMLNEKCKNFKSTKHCLILDYWFPFHLEHWEITLMILFQMYTMEFTLNVLLFLVLLAWYVQENIALRIETLKQTVDNINLTRNRKRNFNTLRNIVLYHQHMCRMYEVCKNFFTTFLVPTKMLLFISLTISTTEFVLQKDIVSFSLVALAFLSLFIVHTIGQKGTTAAGTVAESIYDLNWYDADVSTRRDILNLLCLTQKVVAIELPLFGKMSHAAAAKEYKAVYVFYNWVLTMTKKGYI
676	Onthophagus taurus	OtauOR143	Mitchell, R.F., et al., 2019	MTKTFGFYLLEDYFRKYHCWSISRGLRGLGPIILIGINIVWEMYPLLIELQNYTKSFEKILFHMGFSALVVLVVCCNIQFHRNQQRLTQMINLLSDFNFRNPEGTRFLDKKLKTSLKIIYYGGFFIVFFTTNSFLLNVNCNSFKNTEHCLIMVYYFPYQLTHWQITLLMFFQMYTLWVTLNVLLLFVLLAWYSIEILILRIKSLNEMIGNISLINSKEVNFKSLRPIVLYHQDIFRVCNVVIKFFTSFLIPTKILVSICLTTSIIEFALKRDLISFSLITMTFSSLLVLHTTAQKITTATSSVAEAVYDLNWYEADVSTRKDILNLLCFTQKRFAIELPVFGEMSHAAAAKQYKMVYLFYNWVLNVTKKRYI
677	Onthophagus taurus	OtauOR144	Mitchell, R.F., et al., 2019	MTKTLGFYLLEDYFRKYHCESISRGLRGFGPIILTGINIVWRMYPLVIEIQNYKKNFENILFHMGISAILVLVVCCNIQLHRHQQCLTHLINLLSDFNFGITKSTNSVDKKLKTSLKIMCYGGFFITFLITNIFMCNVNCNNFKDTEHCLILVYYFPYQLKHWQITLMMLFQMYTMGLTLNFLELFALLAWYSIKILILHIKCLKEMIGNVNLTNSKKINFKVLCPVVLYLQDLYRICNVGKKFFTSFLVPTKILVSFCLTTSTIEFALKKDLVSFTLITTTFSSLFLLHTMGQKFTTAVSSMAEVVYDLNWYEADMSTRKDIVNLLCFTQKGFAIELPIFGEMSHAAVAKEYKKVYLFYN
678	Onthophagus taurus	OtauOR145	Mitchell, R.F., et al., 2019	MKKTPSFYLLEQSLRKYKCWPTSQNFLRNFLSATILIVGNIVWISYPLILEIINYKTKLEKCLFHMQFCLMGVLFVVCIIQTLRHRHVLFEMINLLSDFIELVTPEKVKLVETNTKMSMKMIRYGGFLVVFLMTLSIMTGGDCAKLKRVEDCLIMQYYFPFDLKLWEITLMMIFQMHTIRFVLNALLFMGLLYWYSVERLLLRVENIKEMIGNIYLTRNTKRNLIMLRPVVIYHQDLFRIFQMLKEFYSSFIVPTKILILLSLTSSATGFALKYDLVSFYMTMLNFLALLLTHSMGQTITSTASSVAEAVYDLNWYDADISTRKYCLLLLCMTQRMFTTDVPLFGEMSHAAAAQEFKRVYVFCNWILKVAT
679	Onthophagus taurus	OtauOR146	Mitchell, R.F., et al., 2019	MKKTPSFYLLEQRFRKHNCWPTSQNFLRNFLSATNLIAVNTVWVSYPLILEMINYKTKLEKCLFHMQFSLMGALFVVCIIQTLRHRHVLFKMIKVLSDFIELGTPEKVKLVETNTKISLKIVRYGGFLVVFLMTLFIMTDGDCAKLKRVEDCLLIQYYFPFDLKHWEITLMMIFQMYTIRFVLNVLLFMCLLYWYSVERLLLRVENIKEIIGNIYLTRNTKRNLKMLRPVVIYHQDLFRIFQMVKEFFSSFIVPTKIFILLSLTASATGFALKKDLISFYMTMVSFLTLLLTHSMGQRITSTASSVAEAVYDLNWYDADISTRKYFLLLLCMSQRMFTTDIPLFGEMSHAAAAKEYKRVYVFCNWLLKVTK
680	Onthophagus taurus	OtauOR147	Mitchell, R.F., et al., 2019	MKKTQSFYLLEQSFRKHKCWPTSQSFLRNFLSATILIAVNAVWVIYPLILEIINYKTKLEKCLFHMQFCLMGVLFVVCVITILRRRHVLFEIINVLSDFIELVAPEKVKLVETKTKTLLKMIRYGGFFVVLFMTLFSMIDENCAKFKSVEDCLILQYYFPFDLKHWEITLMMMFQMYTIRLVLKVLLFIYVLYWYSVERLLFRIENIKKMIGNVHLTRNSKRNFKMLRPVVVYHQDLYRIFQMLEEFFSSFIIPTKIIMLLSLTASATEFALKKDLISFLMAMINFVTLYLCHASGQRITSTASSVAETVYDLNWYDADISTRKYVLLLLCMTQKLFMTEVPLFGEISHAAVAKEYKMVYVFCNWILKVTK
681	Onthophagus taurus	OtauOR148	Mitchell, R.F., et al., 2019	MKRTPSFYLLEQSFRKHKCWPTSHNFFRNFLSATILIVVNAVWVIYPLILEIINYKTKLDKCLFHMQFSLMGLLFVDCVIKILRHRHFLFEVINHLSKFIELGTPEKIKLVETETKTLLTMIRYGGLFVVLFMTLVIMFDGDCAKFKGVENCLIIQYYFPFDLKHWEITLMMMFQMYTIRIVLNVLLFIYVLYWYSVERLFLRIENIKKMIGNICLTRNTKRNLKMLRPVVIYHQDLFRIFQMLKKFFGSFIVSIKIFILLSLTASATEFALKKDLLSFFMAMVNFVILYLCHTTGQRITSTASSVAEAVYDLNWYDADISTRKYVLLLLCMTQKSFTTEIPLFGEISHAAAAKEYKMVYVFCNWILKVSK
682	Onthophagus taurus	OtauOR149PSE	Mitchell, R.F., et al., 2019	MKKTPSFYLLEQSFHEHTCWPTSQNLLRNLLSATILFVVNAVWVISPLILEIINCKMKLEKCLFHMQFNLIGVLFVVFVIKILRRRHVLFEIINVLGDTIELGNPEKIKLVETKTKTLLKMIRYGGFFVVLFMTLFIMFDGDCAKFKNVENCLILQYYFPFDLKLWEITLMMMFQMYTIRIVLNVLLFIYVLYWYSVERLLLRIENIKKMIGNIYLTRNTKRNLKMLRPVVIYHQDLFSFIVPTKTFTLLSLTASATEFALKKDFISFFMDMASFGMLYLCHTTGQRITSMASSVAEAVYDLNWYEADISTRKYCLLLLCMTQKLFTTEVPLFGEISHAAAAKGVQDIFFFCNWILKVTK
683	Onthophagus taurus	OtauOR150	Mitchell, R.F., et al., 2019	MKKTRSFYLLEQSFRKHKCWPTSENFLRNFLSAITLIAVNAVWVIYPLILEIINYKTKLEKCLFHSQFSLMGVLFIVCVIKVLRRRHILFEIINVLSDHIELGTPEKIKLVETKTKTLLKMIRYGGYFVVLFMTLFIMIDGDCAKFKSVENCLIIQYYFPFDLKHWEITLMMMFQMYTIRFVLNVLLFMYVLYWYSVERLLLRIENIKKMIGNIRLTRNTKRNLKMLRPVVIYHQDLYRIFQMLKEFFGSFLVPTKIFILLSLTASATEFALKKDLISFFMAMANFVILYLCHTIGQRITSTASSVTEAVYDLNWYDADISTRKYFLLLLCMTQKLFTTKVPLFGEMSHAAAAKEYKMVYVFCNWILHVTK
684	Onthophagus taurus	OtauOR151	Mitchell, R.F., et al., 2019	MSKTLGFYILEKSFRNYQCWPTADGFRGTKPIILLMVNVIWLIYPLITDILNYKTNFEKCLFTMEFTSMGLLLICLNIQIVRYRLELFEMITLLSDFKQFVFPQRPIFVERNMKIILKIFRYLPFFLIRFMSYYAISVHNCSKFKNTAHCLVFEYYVPFNLKWWQIILIVLFQIWSMEFVMNVLLHILLSYWYSMELLVVRLRNLNNIIADINLDRNKKRNFKILQYIVLSHEDIFRKFQVVKKFFIEFLVPTKFLILISLTMSTTDFVLRQNLLSLSMALTNFLVLFLIHTIGQRFTTAASDISTAIYNLNWYEADVSTRKDILILLCISQKNLALELPLFGKMSHTAAAKEYKRTYVFFNWITNVMRKRTI
685	Onthophagus taurus	OtauOR152NTE	Mitchell, R.F., et al., 2019	GFLFAHVVTAIFIMLRDNKLSFVMPYYTRNDLNRWEIMLILLFHIYSVKVTLNLLLLVILLYCYSMILIVVRIKHLNEIIGKINLTRNKKRNFKILRPIVLYHQHIFKMFQFATKFFNIFMVPTKFCVLLSLTLSSIDISMRNNLISFFVFIPNFFALFVLHTFGQKLSSAAESVVDSVYDLNWYEADVSTRKDILILLCMSQRKLAVELPMFGQMSHAAATNDYKNVYIFFNWLLKITQKKIF
686	Onthophagus taurus	OtauOR153FIX	Mitchell, R.F., et al., 2019	MLKTLGFYLLEANFRKYQCWPTSQGLRGFGPIILMLINFFWGFYPLMIEIKNYQINFGTCLVHAEFISMGLLLMLVNLILLKKRNSLNEMTNVFSDFTEFGAPQNNLFFERNLKFIIKLCHYGGFLFAHVVTAIFIMLRDNKLSFVMPYYTRNDFNRWEIMLIMLFQIYTVKVTLNVLLLVILLYCYSMNLIVVRIKHLNEIIGKINLTRNKERNFKILRPIVLYHQHIFKMFHFATKFFSIFMVPTKFCVLLSLTLSSIDISMRNNLISFFVFIPNFFALFMLHTFGQKLTSAAESVVDSVYDLNWYEADVSTQKDVLILLCMSHRKLAVELPLFGSVSHAAATNDYKNVYIFFNWLLKITEKEIF
687	Onthophagus taurus	OtauOR154	Mitchell, R.F., et al., 2019	MLKTFGYHLFEENFRKYRLWPTPRGCRGFGPTIMVIVNVVWGIYPFLMEIKNYHLNFGTLLLHTEVIIMGVLLVSINVQTLRNRDLLFEMINSLSDFNRFGKPKMTHFFVKHLKILFKSIRYGTYLSAHLLAISIVLDDNCVAFKNTKYCSGFPYYVPFDMKPWEMMLIILFLLHSTIVTFNIFLSKILLFCYSLELLIVRIEHLNEIIGEVNLTKNEKNNFKVLRNIALYQQHIFKMFQLAYDFFTSLLVPTKVFITACLSISCTDFFLRKNATSFVLMAYNLSSLFLIHAIGQRLTTTSNKVAETIFNLNWYEADISTRKYISFLLFIGQKELKIELPLFGEISNRAAANEFNKVYIFFNWMSKVTTKENFLI
688	Onthophagus taurus	OtauOR155PSE	Mitchell, R.F., et al., 2019	MLKTFGYYLFKENFHKYRCWPTSRGLRGIGPTIMVIGNVVCIYPFLMEIKDYQLNFGTLLLHTEFIIMGALLVSINVQTLRNRGRLFEMIDSFSDFNRFGKPKMNHFFEKNLQILFKSIRYGGYLSAHLVANSIVLDDNCGAFKNTKYCSALPYYVPFDMKPWELMLITLFLLHAIILTINTLLYKILLLYYSLELVIVRIEHLNEIIVKVNLTRNEKNNFNILRNIALYQQHIFKLFQLAYDFFTSLLVPTKILIAACLSISFTDFFLRKNATSFLIIIFNLSSLFLIHAIGQRFTTASNKIAEAIYNLNWYEADASTRKFILFLLSISQKELKMELPLFGALSNRAAANEFNKIYIFFNWMSKVTTKRNFLI
689	Onthophagus taurus	OtauOR156	Mitchell, R.F., et al., 2019	MLKTFGYYLFEENFRKYRCWPTSRGLRGFRPTILVIVTGVWGFDPFLMEIKNYHLNFGTLLLHTEFTIMGALLVSINVQILRNRDRLFQMINSFSDFNRFGKPKMNQFFVKNIKILFKSIRHLMYLYAHLVAISIVLDDNCGAFKNTKYCSGFPYYVPFDMKPWEMMLIILFSIHIMIVTLHFCLSLILLYCYTLELLIVRIEHLNEIIVDINLSRNEKNNFNVLRNIALYQQHIFKLFQLVYDFFTSLLVPTKISIAACLSISCTDFFLRKNVTSFLLIVLNLSALFVIHAIGQRFTTTSNKIAEAVYNLNWYEADVSTRKFILFLLSISQKELKIELPLFGELSNRAAANEFNKVYIFFNWMSKVTTKSNFLI
690	Onthophagus taurus	OtauOR157	Mitchell, R.F., et al., 2019	MLKTFGYYLFEEKFRKYHAWTTSRGLRGFFPTVLMLVHFVWGIYPLIIEIKNYQVNFGPCLVHIEYSITGALLLFNNVQVLRNRDGLFKMIDLFSDFNHFGKPKMNPFFVKNLKILLKSIRFVAFLTAHLVVAILLTDDDCIAFKSTKYCSLIPYYLPFGAKRWEITLVMLFHVYVITVTLNILLLIILLYCYSLDLIVARIEHLNEIIDEVNLSGNKKNNISTLREIVLHQQHIFKMFQLAYNFFTSLFVPTKICIEAAVCLSCTDFFLRRKLISFLVMVFNFSSVFLVNTIGQRLTTASNKLEEAIYDLNWYEADVETRRYVLFLLLITQKELKIELPLFGELSHKALANDCKKDYIFINWLLTITTPRNISI
691	Onthophagus taurus	OtauOR158NF	Mitchell, R.F., et al., 2019	FKMIYLFSDFSHFGKPKLNAFFEKIVKILFKLIRYVAFLGAHFIVLTLIVLDDDCIAFKSTKYCSIVPYYVPFDAKPWQITLIMLFQVYTISVGLNVLLSILLLYYYSLELIVARIKHLNKLIGEVNLSENKKNNFNAFRDIVMFQLAYNLFTSLFVPSKILLGACLSISCTDFFLKKNATSFLMIIFSFSSILLIYTLGQRLTTASNKVEEAIYNLNWYEADLSTRKYIWFLVFISQKELKIELPLFGALSNTAAANEYKKVYVFINWMLKITTRINFKKPY
692	Onthophagus taurus	OtauOR159	Mitchell, R.F., et al., 2019	MFAFPTLSSTKSHQYSDRFLNPRCSFISPPIKILKTFGYYLFEEKFREYLGWPTSRGLRGFAPTIVILVNIVWGIYPFIIEIKSYQVNFGPCLVHTEYNFAGLLIICNNLQLLRNRDRLFKMIDLFSDFSHFGKPKLNQLFEKNHKILFILIRYVAFLGAHFIVLTLIVLDDDCIAFKSTKYCSIIPYYVPFDAKRWQITLIMLFQVYTTSVALNVLLSILLLYYYSLELIIARIKHLNEIIGEVNLSGNKKNNFNVLRDIAMFQLAYNLFTSFFVPSKILIGACLSISCTDFFLRTNATSFFIIIFSFSSIFLIYTIGQRLTTASNKVEEAIYNLNWYEADVSARKYIWFLLFISQKELKIELSLFGALSNRAAANEYKTVYIFINWMLKITTKKNFKL
693	Onthophagus taurus	OtauOR160	Mitchell, R.F., et al., 2019	MLKTFGYYLFEEKFREYLGWPTSRGLRGFGPTIVILVNIVWGIYPFIIEIKNCQVNFGPCLVHTEYFFAGLLLICNNLQLLRNSDGLFKTIDLFSDFSHFGKPKLNHFFEKNHKILFILIRYVAFLAAHFIVLTLIVLDDDCIALKSTKYCSIIPYYVPFDAKRWQITLIMLFQVYTTSVALNVLFSILLLYYYSLELIVARIKHLNEIIGEVNLSGNKKNNFNALRDIALYQQHIFKMFQLAHNLFASFFVPSKILIGACLSISCTDFVLRKNATSFFSIIFSFSGIFLIYTIGQRLTTASNKVEETIYNLNWYEADVSTRKYIWFLLFISQKELKIELPLFGALSNRAAANEYKKVYIFINWILKITTKKNFKL
694	Onthophagus taurus	OtauOR161	Mitchell, R.F., et al., 2019	MLKTFGYYLFEEKFRECLGWPTSRGLRGFGPTIVILVNIVWGIYPFIIEIKNYQVNFGPCLVHTEYFFAGLLLMCNNLQLLRNRDGLFKMIDLFSDFSYFGKPKLNQFFEKNHKILFILIRYVAFLAAHFIVLTLIVLDDDCIACKSTKYCSIIPYYVPFDAKRWQITLIMLFQVYTTSVALNVLFSILLLYYYSLELIVARIKHLNEIIGEVNLSGNKKDNFNALRDIVMFQLAYNLFASLFVPSKILIGACLSISCTDFFLRKNATSFFSIIFSFSGIFLIYTIGQRLTTASNKVEEAICNLNWYEADVSTRKYIWFLLFIGQKELKIELPLFGALSNRAAANEYKKVYIFINWMLKITTKKNFKL
695	Onthophagus taurus	OtauOR162	Mitchell, R.F., et al., 2019	MSETFGFYLLREYLLKYQSLPTQQGLRGFGPIILIGINIICGIYPFISTIINYKINYTKFLFHMEFITMGGLLIFTNVQLLRNRHRFFKMFNLLSDFNQVEVQRVKCVERNLNILFKTIRYAFLIAYFITYSVMLSDDCGDLSDYTNCFVIEYYFPFGEKYWVITLILLFQIYTIYFTFSALLIALMTCYYSLELLIVRIEYLNDMVKNINLTRNNKRNFEKVRPIILYHQSVLRKFQFVNGFLSSFLAPTKWCTSFCLSMATVKFIVSKDLITFFIIIMCLTAKFALHSFGQGLTTAAAGVADEIYNLNWYEADVSTCKNIQIFLHTTQKALAIELPFFGQFSHVALGIEYKRVYILYNWILKIMK
696	Onthophagus taurus	OtauOR163	Mitchell, R.F., et al., 2019	MSKTFGFYLLQEYLLKYQSLPTQQGLRGFGPTILIGINIICGIYPFISTIINYKINFTKILFHMEFITMGALLISTNIQLLRNRHRFFEMFNLLSDFNQVNVQRVKYVERNLKILFKTIRYAAFLFAYFITYYVMLSDDCGDLSDYTNCFIIEYYVPFSEKHWIITLKMLFQIYTIYFTVNGLLIALMTCYYSLELLIVRIEHLVDMVKNINLTRNKKRNFKKVRPIILYHQSVLRKFHFVNDFLSSFLVPTKWCTSFCLSMATVKFIVNKDLITFLMIIMCLTAKFALHTFGQRFTTAAAGVGDEIYNLNWYEADVSTRKNIQIFLHITQKALAIELPFFGQFSHVALGIEYKRVYILYNWILTIMK
697	Onthophagus taurus	OtauOR164	Mitchell, R.F., et al., 2019	MSKTFGFYLLKEYLRKHHALPIPQGLHGFGPTILIGINLILGSYPFISNIINYKINFVKCLYNMEIFTMGLLVISINVQLVRNRHRFFKLINVLSDLNQVEIQRIKGIETNLKMLFKTIRFASFFVAYFMTYYGLLNDDCGGLSDYKNCLVIEYYVPFGVRYWVITLILLFQAYTIHLTINGLLIAITMCYYSMKLLIVRIEHLNDMVKNTKLTRNNKRNFKTLRPIILYHQRILRMFQFLSGYLSSFFVLTKFGTIVGLTMTTVKFVVSKDSTSFLMTISCLVGMFAPHTFVQKLTTAAAGVSDEIYNLNWYEADTSTRKIILIFLQTTQKPLAIELPFFGQFSHVALGIEYKRVYILYNWILTIMK
698	Onthophagus taurus	OtauOR165NTE	Mitchell, R.F., et al., 2019	NMEIFAMGLSVISVNVQLVRNRHRLFKLINVLSDVNQVEIQRIKGVETNLKMLFKTIHFASFFVAYFMMYYGLLNDDCGLSDYKNCLVIEYYVPFGVRYWVITLILLFQAYTIYLTINGLLIALTMCYYIMKLLIVRIEHLNDMVKNTKLTRNNKRNFKKLRPIILYHQRILRMFQFLSDYLSSFFILTKFGTIVVLTVTTVKFVMSKDSTSFLMAISCLVGMFSPHYFVQKLTTAAAGVGDEIYNLNWYEADASTRKIILIFLQTTQKPFAIELPFFGQFSHVAFGIEYKRVYILYNWILTIMK
699	Onthophagus taurus	OtauOR166	Mitchell, R.F., et al., 2019	MSKTFGFYLLEEYLRKHQAWPTPQGLHGFGPIILIGLNFIFGSYPFISDIINYKINFAKFLFTMEIYTMGVLLMSMNVQLLRNRHHFFKLINLLSDFNQVEIQRIKCVEKNVKILFKTIRVVSFFVAYFMICYGLLNEDCDGLSDYKSCLVIEYYVPFGVRYWVITLILLFQAYTICATINGLLIGVTMCYYSFELFIVRIEHLNDIVKNIQLTRNKKRNFKKLPPIILYHQRILRMFQFFNGFLCSFFVTTTKFSTTVCLTLTTVKFVVSKDSISLLMTMICLVAMFAPHTFVQKFITAAAGVGDEIYNLNWYEADASTRKTILIFLQTTQKAVAIELPFFGQFSHVALGIIEYKRVYILYNWILTI
700	Onthophagus taurus	OtauOR167	Mitchell, R.F., et al., 2019	MAKTFGFYLLEEYLRKHQALPIPQGLHGFGPTILIGINLILGSYPFISDIINYKINFAKCLSNMEIYAIGVLLISINVQLFRNRHRFFKLINLLSDFNQVEIQRVKCVETNLKILFKTMRLTSFFIAYFMIYYGLLNDDCGGLSDYKNCLVIEYYVPFDGRCWVITLILLFQAYTIYATIHGLLIAVTMCYYSLELLTVRIKHLNDMVKNIQLTRNKERNFKKLRPIILYHQRVLRMFQFLNGYLSSFFVPTKFFTTVCLTLTTVKFIVSKDSISFLMTIICLIGMFAPHNFVQKFITAADGVGDEIYNLNWYEADAPTRKIILIFLHTTQKAVAIELPFFGQFSHVALGIEYKRVYILYNWILTIMK
701	Onthophagus taurus	OtauOR168	Mitchell, R.F., et al., 2019	MMKTWGYYQIEIRFREYYSWPARDNLSGYGGIILLFINFSCSCYPMFKEILDINTKFRDNLFNLQYLFIQIMLLSGCAQLIFRRHALFKMIGLVSELKCYGCPERQKRLDSLARPILKICRYTGVLINFLLWWDAMFNYPKLGSNQIGILDYYIPFKLTPWQRHLISLFQIYSCSAIINLCMYAVMMYCYTLELLVIHIENLISIIDEIRFVPYEKICLKFQYVMSYHLDLFRAFLFASRFLRNLVVPQRFLGAMCIIISSTAFLMRKDMSCIVICSGCFSCIFICHWAGQRITNAGADLTNAIYNLNWYEADIKIQKNIMTFLIISQRALTIQTPFFGLMSFTALAKECQLIFVWFNWVRKF
702	Onthophagus taurus	OtauOR169PSE	Mitchell, R.F., et al., 2019	MVKTWGYYQLLDHFRQSNSPAQNEFNFCKSMTLAVVNIMWSIYPLFKELINSKTHFLETLFHFQYLLIFIMFLFGAIQAMYRRDNLFKTVDLLSGYKRYGYPERNEFIEKWIRPFLKIIRYSGFFFTFLLWCGAVFNHSQVDYKSVANDSGVQFSLIFDYYVPVKLTPWQQYLILLFQLYSFSAIVIISTYGVTFYAYTLELLVIRIKHLISIIDDIRFVPNEKISLGLQHAISYHLNIIRAFRIARGVLSNTIVPQRFFGVISRKDLTCIMIVVVCFIIICICHWMGQRIMNASADLTNSIYNMNWYDADVAIQKDVLTFLI
703	Onthophagus taurus	OtauOR170NC	Mitchell, R.F., et al., 2019	IQVLYRRDDMFKTIDLLSDYKRYGYPERNEFIEKWIRPFLKIIRYCGFCSTFLLWCGAVFNHSQLDGKSEANDSGVQFSLIFDYYVPFKLTPCQQYLILLFQIYSFSSIIIFCMYAVTFYVYTLELLVIRIEHLISIIDDIRFVPDEKISLGLQHAISYHLNIIRAFTIARGVLTNIIVPQRFFGVISVVISSAVFLLRKDLTCIMVVVVCFIIICICHLMGQRIMNASADLTNSIYNMNWYDADVAIQKDVLTFLI
704	Onthophagus taurus	OtauOR171PSE	Mitchell, R.F., et al., 2019	MAKTFGYYLIEENIQKLIAFPATNGIHYCACVFVVFINMGLAVTKSEFIQSHIPILILMSCLTFLSIQIVFINRREQFFELIGLLIDFNKFGVPPKLKFVDNLIKMFIKLVRIFTFSATFVASNWIIFENSSKIKEINQFNYTILNSVMNYYHPSTINLFIVLFQIFSCVLFIKISFMLVILYYYIIEMINIRLEHITCLLDDIHFIYDQKESGEFRNVIIYHQEIFKLFKHTTMFINSLVVPQGFYYMACIVISASKLYTAFDVEGFLILIFAATMLVILHSRGQSLIYTSLLIPDSIYNLNWYQADLSIQKDVLIFLCLAQFSFRIK
705	Onthophagus taurus	OtauOR172	Mitchell, R.F., et al., 2019	MRIKTIGFLEIMNYFNKIQCSPLSPLYKNKLFIMTILNIILTFYPFVQKLTNPQIEFHLYLIEIYAYLIGINFGLIAVILTKEKKKLINLTYNLSNFDRFGVPKELRLIDTLIKNGLKYAHFTTLIGMIIYYNALLLKKSCSNIRCYLIMEYFLPNKISSSLEEILVVEEMFMTITIWNIGIGGISMLIYVFEIIIIRLKHLTILINQINFNGMKDSDKFRDVIEYHQEIFRLFNLSCEVFGKLIILQRFCSIGFIVLNTSTFVLRYDLFSFINITSSLFSLMMFNTIGQRVIDANLFLAEAVYNLNWYDADVKLQKDVLIFLCLTQRVLNIKLGLFGIVSYNTMTLDLKRCYAWSRTISTLVLKKK
706	Onthophagus taurus	OtauOR173CTE	Mitchell, R.F., et al., 2019	MWIKTIGFLVIMNYFNKIQCSPLSPLYKNKLVIMIILHIILTFYPFLQKLTNPQIEFRSYLKEIYAYLLLFNYGLITVILTTEKKKLIHLIYNLSNFDRFGIPNELRLIDTLIKNCLKYAPFVTLIEMMIYYNALLLKKNCSNTRCYLVMEYFLPNKISSSLEEILVVEEMFMTITIWNIGIGGISMFIYIFETIIIRLRHLTILVNQ
707	Onthophagus taurus	OtauOR174	Mitchell, R.F., et al., 2019	MWVKTLGFLKMEHFFDQIHASPLQPVYKNSIILSIILTLIWIIYPIIQKFTDTQTDPYSYLFDILVFIMYTNIVVTALLMSNERGKMINVMNNLSDFNRFGVPTELRFIDNFVKYGYKYLYYLTPYSFTILWNAKLLRKKCFNNTPNTCYLYLGYYMPYKLQPWFEGFLVVREIFFFVAVWNLIIGAIALFAYSFELIIIRLRHITLLINQIKFKIGDKQNVHLRRVMRYHQEIFRLFNFVYKVYGKLIVLQRISSVGCIILLASTCALRFDIFVWFLMISCLLSLMIFNSIGQRIINANVSLTDAIYDMNWYDADVKLKKDVLIFLCLSQLTFNIKFGILGVVSYPSMTGDLKKCYAWFRTISTLISKKKF
708	Onthophagus taurus	OtauOR175	Mitchell, R.F., et al., 2019	MWVKTLGFLKIEHFFDQIHASLLQPVYKNRIILSVIFTLIWIIYPIIQKVTDTQTDLYSCLFDILVFIMYTNLIVTALLISDERDKMINVMNNLSDFNRFGVPTELRFIDNFVKYGFKYLYYLTPYSFTILWNVMLLRKKCFNNTPNTCYLYLGYYMPYKLQPWFEGFLVVREIFFFVALSNLIIGAIASFAYTFELIIIRLRHITLLINQIKFKIGDKENVQLRRVMRYHQDIFGLFNCVYKVYGKLIVLQRLCSVGSIILLASTCALRFDIFVWFLLVSCLLSLMIFNSIGQRIIDANVSLTDAIYDMNWYDADVKLKKDVLIFLCLSQHTFNIKFGMLGVLSYRSMIGDLRKCYAWFRTISTLISKKNF
709	Onthophagus taurus	OtauOR176	Mitchell, R.F., et al., 2019	MWVKTLGFLKIQHFLDQIQASPLQPVYKNKIILSIILTLIWIIYPIIQKFMDTQTDFYSYLFDIFAFIMYTNFVLIALLISNKKGKMIIVMNNLSDFNRFGVPTQLHFIDNLVKYGFKYVYYLTPYSITILWNAMLLRKKCFNNTRNTCYLYLGYYMPYKLQPWFEGFLVVREMFFFIAVLNLVIGAIALFVYVFELVIIRLKHITLLINQIKFKIGDKENVQLRRVLQYHQEIFGLFNFVYKVYGKLIVLQRICSVGFIILVASTFALRFDIFVFCIMILCLLSLMILNSIGQRIIDANVSLTDAIYDMNWCDANVKLKKDVLIFLCLSQHTFNIKFGMLGVVSYPSMTGDLRKCYAWFRTVSTLISKKKF
710	Onthophagus taurus	OtauOR177	Mitchell, R.F., et al., 2019	MWVETLGFLKVEHFFYQIHASPLQPVYKNRIILNIILTLIWIIYPIIQKFMDTHTDLYSYLFDVFAFIMYTNLVLVTLLISNKRGKMINLMNDLSDFNRFGVPTQVRFIDNFVKYGFKYVYYLTPYSFTILWNGMLLRKKCFNNTRNTCYLYLGYYIPYKLQPWFEGFLVVREIFFFVAVWNLIIGAIALFAYSFELIIIRLKHITLLINQIKFKIGDKENVQLRRVLQYHQEIFRLFNFVYKVYGKLIVLQRICSVGFIILLASAFALRFDIFVFCVMISCLLSLMIFNSIGQRIIDANVSLTEAIYDMNWYDADVKLKKDVLVFLCLSQLTFNIKFGMLGVVSYPSMTGDLRKCYAWFRIISTLISKKKF
711	Onthophagus taurus	OtauOR178NTE	Mitchell, R.F., et al., 2019	FDQIHASPLQPVYKNRIILNIILTLIWIIYPVIQKFVDTQSDLYSYLFDMFAFIMYTNLVLVTLLISNKRAKIINVMNDLSDFTRFGVPTQVRFIDNFVKYGFKYVYYLTPYSYTILWNAMLLRKKCFNNTRNTCYLYLGYYMPYKRQPWFEGFLVVREMFFFIAVSNLVIGAIAFFVYVFELIIIRLKHITLLINQIKFKIGDKENVQLRRVLQYHQEIFGLFNFVYKLYGKLIVLQRICSVGFIILLASAFALRFDIFVFCVMILCLLSLMIFNSIGQRIIDANVSLTDAIYDMNWYDADVKLKKDVLIFLCLSQLTFNIKFGMLGVVSYPSMTGDLRKCYAWFRTISTLISKKKF
712	Onthophagus taurus	OtauOR179NTE	Mitchell, R.F., et al., 2019	IWVKTLGFLKIQHFLDQIQASPLQPVYKNRIILSIILTLIWIIYPIIQKFMVKSSIKKSRLKYTQTDFYSYLFDIFAFIMYINFVVAALLINNKRSKMINVMNDLSDFNRFGVPTELRFVDNFVKYCFKYVYYLTPYSYIILWNVMLLRKECFNNTPNSCYLYLEYYIPYKLQPWLEGFLVVREMFFFVAVSNLIIGAIATSAYAFELIIIRLRHINLLINQIKFKIGDKENVQFGRVMRYHQEIFGLFNFVYKVFGKLIVLQRICSVGFIILVTLEFTLRLDIFVFCIKISCLLSLMILNSIGQRIIDANVSLTEAIYDMNWYDADVKLKKDVLIFLCLSQRTFNIKFGMLGIVSYPSLTEDLRKCYTWFRTISTLISKKKF
713	Onthophagus taurus	OtauOR180INT	Mitchell, R.F., et al., 2019	MLVKTLGFLKIQHFLDQIQASPLQPVYKNRIVLSIILSLIWIIYAIIQKFMDKSSIKKSRLKYTRTDFYSYLFDIFAFIMYINFVVAALLISNKRSKMINVMNDLSDFNRFGVPTELRFIDNFVKYCFKYVYYLTPYSYIILWNVMLLRKKCFNNTPNSCYLYLEYYIPYKLQPWLEGFLVVREMFFFVAVSNLIIGAIATSAYAFELIIIRLRHINLLINQIKRKCYAWFRTISTLISKKKF
714	Onthophagus taurus	OtauOR181PSE	Mitchell, R.F., et al., 2019	MCIKTIGFLEIENSFNQSHASPFTAIYKNRLILRLVIFLEWVIFPIIQKLNDPQLDFSSYLLDFIFLMHTNLLLIALSYTNERGKLIILMNNLSNFNRFGIPTELRFIDNFVKNVFKYARYVPYGYIVFWNIVLLRKNCFNNNPHTCYLFFNYYIPHELQPWLEGFLVVQELFLCIATFNFIIEGVAMPVYMFELIIIRLRHVTVLVNQVKFKIGDKRSVKLRHIMIYHQEVFRLLHIYCKIFGKVIVLQRFCVVGLIVLIASAFALNFYFLFINVVINLIILTICNTIGQFIIDANDSLAEAIYNMNWYDAEVKLKRDVFIFLLLSQRTFNIKFGFLGTVSYSTMTGDFKKCYAWFRTISTLISQKKY
715	Onthophagus taurus	OtauOR182	Mitchell, R.F., et al., 2019	MYIKTIGFLEIESFLNKNHVSPFTAPYKNAFILLLILFLMWTIYPIIQKLNDPRIGFSSYLLDIFVFLMHTNFLLGALSFTNDRGKLIILINNLSNFNRFGIPTELRFVDNFIKNGFKYTRYVSYGYIVVWNILLLRKNCFNNNPHTCYLLFNYYIPYKLQPWLEGFLVVREMFLCAATFKFVIGGVGFIVYAFELIIIRLRHITMLVNQIKFEIGDKKSLKLRSIMMYHQEVCGLFHICCNVFGKVIVLQRFCTVGLIVLNASVFALQYYMFICYLLIGSLLILAICNTVGQRIIDANNSLAEAIYNMNWYDADVKLKRDILIFLLLSQRTFNIKFGVLGSVSYSAMTEDLNKCYAWFRTISTLISQKKY
716	Onthophagus taurus	OtauOR183	Mitchell, R.F., et al., 2019	MQKIRRLSKDFTNDIKKDDGKRFILPARWLLHFCGFWPDTNSKLFIFYNNFILANVFIMEIFHVYYVLMNIIDIEGVAESAATVTTTLEALVRTYCMTFKKEIINDILYKTWKHFWPLNILPPKKVKEMKNLLYFGCSLTYGFFLMSFVSTSQITSLSFIRGDGLILKSKFPFNSDKDFIYETVYIWQYFLTWFVQVIVNAFDFLFIPLVLICACQYLVLQEVLRHLLDPEKSGVHRRKIFGKNWWKLSNNDVFLECIKQHRLLIGISKKLESSFNLIILIQFFNSICAICLSTFVLQFGKVRGIKMPTYLTAHLLQLFYYCLVGNELTYNSGQLSKGIFECDWHLVYDLDFRRALILMMARSQRNEFLTAGNLTQLNFTSFLMVLRLSFSVNTFLKNF…
717	Onthophagus taurus	OtauOR184	Mitchell, R.F., et al., 2019	MTKEKKDIKRLAVEFTKHINQDEAKAGIFAPKILLETLCLWPDSTSLKIRFANYFVFFNLFVIECFHTYYAMLNYSENAVSSMTTLITVTTTLESLVRIYCLMFKKDIINDILYKIWKHFWAVNITNPRTQLNIKEKVFTSTFLAGIFFLCSVLCNLQITGIPFIRQHSLILNSEYPYISWNQTYVYEILYTWQYLFDWYILLSVCSFDLLFFPLVMICAMQFCVIQDVFQNIFTESSVRQRKLIFEKENISDKGLVLKCLEQHKLLLKLCTNLENSFNIVILIQYMTSTMSICSSALVLRLDRNQFSKMIMYSVAHLIQLFCYCFVGQELTYQSTLLSDKIFSCNWCSRFDQDFRKTMIMMIQRSHRQCVLTAVGVTNLDFAGFIKVLRISFSFYTLF…
718	Onthophagus taurus	OtauOR185	Mitchell, R.F., et al., 2019	MTKEKKDIKRLSIEFTKHINQDGAKLGILAPKILLETLCLWPDSTSLKILFANYFVFFNLFVIECFHTYYAVLYYAENAVSSMTTLITVTTTLESLVRIYCLMFKKDIINDILYKIWKNFWAVNVANPRTQIEIKRKVFTSAILPGTFFFFAVLCNLEITGTPFIKQHSLILNSEYPYISWNQTYVYESLYIWQYFFDWYVLFTVSSFDLLFLPLVMICAMQFRVIQDVFQNIFTESSERQKKLIFERENISDKELVLKCLEQHELLLKLCTNLENSFNIVILIQYVTSTMSICSSALVLRLDRSQFSKMMTYSVAHLTQLFCYCFVGQELTHQSTLLSDKIFSCNWCSDFDRDFRRTMIMMIQRCHRECVLTAAGITNLDFAGLIKVLRISFSFYTLF…
719	Onthophagus taurus	OtauOR186	Mitchell, R.F., et al., 2019	MEGEGVSESHRMKAFKIPLLFLSVIGSNPAKVKKDAYTRFIIGFFTVVQFHNTVLLVTMICMSLNNMDDLGEIMTCVAGMYQIIVKYIITVINRKDIYKNVVLLLQYFPAGELEKLVTPLYIYMNKGLKFFAVLLGCCFSLYVLKPLLYFEKMLPVIWYTKHCPLESNHCYVYHYILQIFGATLMFFNIIGFDGFTLAVITVAYCELEKIKISLSDMKDDANKTDDENMRKITELVKKHCIVLNFIKNINNEFSTILMHQLAATLTGVCTGIYFLMLFQNDLGVVLRFVPYLLSILVQMFLYSVAGELIATQTQSIHFAAYDTNWHLKHQPKTTKALCMMMLRSQKPDEIIAGMWTWNMRIFLSLLQTGFSMFTFMKTVQSK
720	Onthophagus taurus	OtauOR187	Mitchell, R.F., et al., 2019	MDQSPLIPSALKYLTIVGIHPIIKDKLRYLRILIFLMCCYASTKLLTTQVILNVEVMAEAMIGFVGFYQMFAKYFMLLVDGKTYANLIKSTEAFWPLDIFGEECKNIVSNIHAQTAKGFKTMLILLFLTCFTFCIKPLVMIQTLSIPWHTICDSNKSHTCFYLNYFMEVLGFIFMCVTISGFDGLFFGFLTMAYCELEKIKYGINNLKDVKNGVNDQKALMDRVSMLVYQHNLVLKFIKDINTVYSTLNMNQMSGSVASVCIGIYTIGTGRMAKSYSLAANYCVYFMTLTLQIFTYCLAGEKISEQANSLAHAAFDYDWHLEHNNKFTKSLCMIIMMAQSKVELVAGLWILDLNMFLKMMQAAFSLFTLMQSFQE
721	Onthophagus taurus	OtauOR188	Mitchell, R.F., et al., 2019	MPHDFVMESGLYALDLIGLHPFRKSGFGYVRAFVFSSTFLVMYILNVAGVIVRYEGIKSLADSVDAIPAGQQVLVKVFAVILIHDRFQKLFAKMDQMWPNNIYGSELELKIQTYQASFKRTFIAYRATIWITTITYISKPLLTLSRSFATAWYIPCDYHDNFCYVSIIVAQSLYIAILAFAVVVFDFIFFSFLFNIYCELEKIKFGFNNLRVLEDSNQDDPNILTEFFKLVKHHNFLLRCIKDLNNVYSLQVLNHVSTISATIVFGIFFMNMDGFPPSGDKLYRYIPYLISYNFQLYIYCVIGQEMSYQAENVGKSLYESTWYLSNQPKLRKGMIMVIQISQQQENKLSIGGIWDLNLRIFMSVIKTSVSVHAFMQTIYNENLQGTK
722	Onthophagus taurus	OtauOR189	Mitchell, R.F., et al., 2019	MTTPSELLDELEARDPLLKFAILGLENIGLNPLETTKKTLIKRFIYFVSVAIPFILLFWSIIDHRGNVRYLNMDVYSPTQQILFKFLFILYLRKNVGEVMKGIVISWPDNIFGKKLENEIKKTKNDYIQLYRKYRVVIWGTVFIYTIKAPISLYKVPLFVWHQLFDGENYKLMILNVIFQQYYIIVVGYSLIAYDALFFALMSHCYTQFQAIKHAFESLDYDADEYVLYKKFSDIVKHHGFILETINDVNRIFSIQLLNHFFTVMISLCSGIFLLNLNGFPPSFESILTYIPYLACYHFQLYLYCAKGQDISEQAESVSRAIYESKWYLSYHKIMNKPIRMVMNITTIPNKLTIGGFWFLNLRTFMLVIKTSMSFNAFMQTVYKKN
723	Onthophagus taurus	OtauOR190	Mitchell, R.F., et al., 2019	MEVEYVKKYALFHLNLLGLNPFNRNIWADIRTFFYVIILIFPSILLCINVYKNTDGLDGLQSMIYLFPPADQVLFKLVCTIYFNENIKKVIDRINLFWNNDVYGDEFKKHLENKNQEFLKILNKYRIMLFVTVIGYDINIAVAEYKVFEKQLEWSEYASMIIDQTYLTTLGYSMIVYDSMFFTLINCAVIQMIKVQYGLEHLDMTRDPYTEFCKLVKYHDFILRFITYINGIYSIQLLNHFFTTTCCICVGIFMLNVDGFPPSTDKLSYVSYLVCHNYQLYIYCSYGQILLNEMEAVGESLYNSDWYKKFQPKLRKAMSYVIIMSNLPNKLTIGGYWELNLKTYMSIVKTAFSFNAFVQNVFNKSK
724	Onthophagus taurus	OtauOR191	Mitchell, R.F., et al., 2019	MERKNVYEGTLMEYCFKMQHICGVDPKRQDFWSHLRTTLFSVQMIFGIILITIDVFLDWNGLESLEKASLLPVFIQVFIKFMFIKVASKSLRSLLNQIENFWPRDYLGKEVQEKINSIHVKSRKIFLAYFWSCLFCVSISLAMPAFSGFKTLPTNWYLLCDLNNTICYTVNYLDLIVDEFMSAFCPVIYEATFIAWITFAYCEFEMVKYAVEQLQIDERISEDKILREITKISAHHDKVLRFSNDLRDNYSMQLLYHYFLNMIAIFYSIVMGMPKGFPPDFDHFTRFGNLLICTLYQSAVFCAGGSILLEESITVAESFYNINWYIRTYPKIRRTLSFMIQRAQEPAKLTIGKTNTINLETFVSIVRNAFSCVTLLNSVYGREEND
725	Onthophagus taurus	OtauOR192	Mitchell, R.F., et al., 2019	MVVIKKRDYTDFKKAVKSLDYYEEALFYLDFLWGLHPHFPGYFSIIKFCFFLAVSTTYVFLAFYMIVDEYTGIETLKKSDILSPSIQVVIVLLSYKINKSVLQDLIEKAGRFWEVKPEMEEIQNQFRLVRYFMVFYKSAILGTTIYYEIAALTSTERVLPTECYRFCDIEKDSCYWFLVLFVNIAAFVLVWGIYTFDGFFAGSVIQLIGQLKLIKHKLENLKFENDEENLIEIIDHHNFILDFINDINTLYSNILFTQFSSLIFSMCIGSFLLTLHGTPTVNTLTQYVVYLTCMFTQVFVFSYGGQVILDETASVADVAYQTNWFHASVSMQKSISTIILRSQQETKISVGGFSNLDLRMYLYAAKTAFSFYTMMNQMYQNDLN
726	Onthophagus taurus	OtauOR193CTE	Mitchell, R.F., et al., 2019	MPKRADLLEIGLTLLECVFEYFQKPTLITKIHRVLVFAGVAIIGTLTILNLLRTRNELFVRSMESFITEYHLFTKYYLYVLNKNVLQGFVNNLEQRWSIDIAEPELRRQIDHIYKVMWTFLIVLTGVAVLTVFTFFLQPIYQESPLIMEFWLPTDNPFITAMLWLLQSHSLYAALMIIIGTDSLFVAMCVHMYVQLLLLQQEYGKLVLPVNCTPEDEIECRKKLRICIIHHQFLLRLFGGMRKVYSPLYLAQFFSTLISTCMDFFIISTNAESLDIAEVINKFFYVATIQIQFALYCFPAEYLTEQLKNLSDAVYASKWYESKPSFRRELTMIMAASLKQSAFTAGGFSDVRMSTFTN
727	Onthophagus taurus	OtauOR194	Mitchell, R.F., et al., 2019	MYQKKIVIKMLPKNDILQIGLTMWSLLGESIHKTPKWLIFYRIFNGIILGEVVLYTTLNLLHVEGVKFVDTIANISSAIHVFLKYFFFMYHKKNVCYLINQLENFWDPPKSNLKLKKWTRKLYKVIRMAQKCFVLIVGVLIILYYLKPIFNHSSFPFDGYPITSSLFSEIFALFSLYHFFPIGLFCIMGYDCLYVSFCIHLIIQFRILNHRMKSIGVNKHQIIKDEIKMCVNYQNFLLKIFRIINETYSAMFMCQYFMTLGSACSQLYLLKISTNGVDSMKAILTLAVIFAQFAIYALPAEQIVTEIYNLAFALYSSSWQEIPLNYQKDVIIMIMKSQNQGYISIGGLFDMNIKTFVSVFRKGFSFYCLLDNLINK
728	Onthophagus taurus	OtauOR195	Mitchell, R.F., et al., 2019	MYPEKFIKIQTEKMPGSRRFAKIHGGYGIQRKLWIFFFILKVVLSYCQGKYAIDNLHNFSLFSAAAATFFIPLLGMSKLISRLIYNNKINKMFDTIDNDFWDTSIIDKAVDDRISRQSSIISKMFSNHMYISFVLTTLLGFFPLAVFPDGRKQLPAVLWLPFDIDWFPMYELTFLALLIGQILIILSHANYDHIFVYFSQNVSVQYCILKECLKCITQVPSISDGEKNNSKEYQVIINARLKHCITHHIKITNFFMDIQDIFSFGLGIQVILSILTLVFIGYVLETEDNDIPKTIKLCLYISVLSIQAAIYGVYGSVLEHNYETVAEAIYDSEWYFGDKSFQQGMQFILRMAQKPAKLTAMGLTDINNTSIIMIYKTIFSILTLIKQLVNTDN
729	Onthophagus taurus	OtauOR196	Mitchell, R.F., et al., 2019	MIKLLRYNVLICGTMSMFKLNKKFGLLIKILFYFWRLTCNFGLISGIILSLMEIYNKKEKEIDKIAVEVMNSVIFLSSVIRINYFYFREDNLKNLVKLINDNFKRTTNTGFSEKTITFYDKLNRNIVLIWSIAVFFTGQFMALLPIFFISKTGRVLPLPLWYPYDWKSSPKYELTYFTQSLTQYFMGFSYGASDMFFVCVGFMIGSQFEFLSFELENVVFTALLQQNVSKQDVVRFKNDLFAKQINLGMLKIIETEKFKSDLNEILKNWVRNHQVLMKICEETENFFAPLHLPNVMLGISYNIFIMYSIVVSKSFNSTTYSLIEYIMISHTQLFCLTFIGQKLTTSSEMVLDSFWKSPWYLCDKKIQKTLLIIQIKLKKPILLTAWKFFPMALSTFLFA…
730	Onthophagus taurus	OtauOR197	Mitchell, R.F., et al., 2019	MPRYLKFNLIVSKCTMAMYKIDENASKTTKILYKLLRVVINIVLFSGLILTAINVVLINIEKGKLEIDKMAVEIMTIIIFFSAIFRTNYFYFCENKLERVVKTINKFKHKTTTGFEEKNLNNCVKITKMFVVLWSFSVFFTGQFMALLPLFEIHKVGRVLPLPLWYPFDSKRTPYYQIIYLTQIVTQHFMVFSYGNSDMFFSCTTIFITEQFTLLGWTLKNLIHTVLLKHGIDKKSIETFKESTKNNEILEVFAKNSFKNDLKKGLIDCVEDYQVLLDVCDEMQTFFSPLLLPEMLLGIFYCIFIMYAIAVTSEVSTLMRLVEYLAMCYAEIFCLTYLGQKLFDESEVLLNDIYEIPWYLCDDTFKKMFNILQTKLSKPITVTAWKFFDMKLTTFLFAI…
731	Onthophagus taurus	OtauOR198	Mitchell, R.F., et al., 2019	MNFLRYHFKIMKWGALIPFNKNSTFLFKLYFYIFRIINVWLTVWYIAITLFYYFFVDKSFAQLVQLLSCMIFVGVLVRFGSYYINDKKVLEVIETINKIFKESSNTGLEEISITPYLKNAHLACLFLIVVCWSAATLFAGLPIFTTKPILTPLWYPYDFSISPFYEIALIFNFSCQYMMCFNYNCIDTFYICVMIATAGQFEILAWEMENICFTSLLKCNFNKDEVLTFKIQLPSSGMILKNDRFYKIYDCMQSTMYHRALKEDLKKFLQYHKDILTFCGFLEKFLSPVMLLIFLGTLNHSVLILYSLSLASSVSDHLQLLGYFVAILIEFFLLAITSDLLIAQSSKLQFSIYSTPWYLCSQKNVSTIKFCHLRLKTSFGLSLGKFTPFDLTAYSWLMK…
732	Onthophagus taurus	OtauOR199	Mitchell, R.F., et al., 2019	MNFLHYNYKLMKVGNLIPLSRNCGFPKKLLFHLLRIVCLAFATWYLLMSIFYFAYVDRSTTEALLKFTNGVVYIGIVIRMVLYYGYDYKTIKIINYVNEHFKKSSNTGLKEISINNLINAANFVSLTQTVVSFIAGIVFAFVPVIYRKEPISLWYPYDANSSPYYELSHIYQIICQFIICYYYNITDAFYICVVLATAGQFQILSWEMENVCYSALISSGFDAKTIQSFKHHIPNSNEIENGGDFYEIFDFMQTQQFRDVLKMKIVQIIEYHKNVLTLCDFLENFLSVGLLLMFLSILGNSVFIMFGLSVTESLANRSQMVTYFLASAIQSFLAAFTSDYLLQESRKLQFSLYSTPWYLCPRETKALFLLVHLNLQRDIGISLGKFVMFDLGAYSWVIK…
733	Onthophagus taurus	OtauOR200	Mitchell, R.F., et al., 2019	MRFLYYNFKIMKMGCLLPYDKDDGIISKIFFYIFRAINLFLIEWTIITTIFYYLYVDRSFDQFLLLINDMVFIGVTIRLALYYTKDETTLEIIHTINEKFKFTSETGLKEIDIHGYINMVNLASLIWGVSSFFAANLFTAFPIFIGKEPIPLWYPYNSSASPYFELSHIFQFLAQNSMWYNYNILDIFYITIVVITAGQFKILTWELENICFSSLLASGYDKQRILHFQETLANSNGITEHDKCLDIYQFMLTDEYVKQFRIKIIKVVNFHRDILDFCDKLENFLATSLLMMFLSILSHCVLILYGTSLSTSMIHRLQMAVYFFSAVVESFLVAYPSDFLFEQTQKLQFGLYSTPWYLCSKKLASTFKFWHFCLEKSFGLSLGKFKIFDLTAYAWVMKT…
734	Onthophagus taurus	OtauOR201	Mitchell, R.F., et al., 2019	MDQKYLYYNLKVLKIITLYPITSFKNEFYSKLYQLWYYVWRFLSLFAVLYIIICSSIHLYIHRSDLILKKSSTIVNLCIYLSLMIRIVYFWMAQEKTKKLVELMNKTFYYNNLENVNSRIHLKRYLDISNRGYLIWFFTAFFGGQMYTLIEIFTQHSIPMPTWHPYNTEISPNYQLTCVLQLFSQAVMVLVMNGTDTFWSFMAFITSGQFKVLADNFENVFYKTLINMGWRLDDISKIKESLLNGNDVMKESYYEMFESIRFNEELNKELVVLIKKKIELLKFCEEMENYWSFILLPMVLLTQSYLTFSGFIMLLNTNFISTIRILQYIIPMLIEVGFMTYFGELLSNESEALQMAIYKIPWYLCSKTTQILIKMCHLRARKPARISMAKFTNVNLKTF…
735	Onthophagus taurus	OtauOR202	Mitchell, R.F., et al., 2019	MSQRYLYYNLKIMRFTSMLDLDKNSSLSFKIWCYFWRSFSTLTVSYAILFSMMDLITTESPLMSKSPVFLNMSVNATLATRLIFFYTFCKKTTKLVQLMFETFTYSTQTGLIEKTMHSYVKKTNVGFLIWFTIGNIGAQMYMVTPLIMEEERSLPMPLWRPYEATKSPFYELTFLFEVISNFILIFHVTTTDILFSTMTHITAGQYELLAWEFEHVCYTPLLEFGFTRDDILTFKRLLPNNCNRKEIIVKVTQTESYNHSLCLNFVRLIQQHNKLIHFSEEMEKFWSILLIPMLLIAQVYLTFEVHLILNSKDSTVTLQALEYILPIFLEITLISFAGESLLQRSMNLRTSLYTAPWYLCGSRFKKLFSIVLMRCSRDAFITIGGFTPNGLESYTWMMR…
736	Onthophagus taurus	OtauOR203	Mitchell, R.F., et al., 2019	MNQKYLYYNLKIMRFTSMLDLDKNSSLSFKIWCYLWRSFCTLAVSYAIIFSMIDLIITESSLISKSPTILNMSVNTTVATRLIFFYTFCEKTTKLVQLMFETFTYSTQTGIIEKTMHSYIKNTNVGFLIWFTIAHLGAQMYMVTPLIMDEERSLPMPLWRPYDSTKSPFYEITFLLEMFCNIVLVFHVTTTDILFTTMTHVTAGQYELLAWEFEHVCYTPLLEYGFTKDDILTFKRMLPNNCSRKEIIVTVMQTESYNHRICINFARLIKQHSKLIHFSKEMEKFWSILLIPMILIAQGYLTFEMHLVINSKDETVILQAIEYMLPILLEVTLISFAGESLLQQSMKLGTSLYTAPWYLCGNRFKKLFSIVLMRCSRDTFITIGGFTPVGLASYTWMMK…
737	Priacma serrata	PserORco	Mitchell, R.F., et al., 2019	MMKFRPQGLVADLMPNIRLMQTAGHFMFNYHSDNSPALYLLRVGFSTITLVIVLAQFVMMFINLVQQAGDVNDLTANTITVLFFLHCVTKFLYFAFRRKLFYRCLGIWNQANSHPLFLESNNRFHALALSKMRRLLVIVGSGTVLSVVAWTGITFLGESVRNIKDPENENVTITEEIPRLLVRAWYPWDAMSGMMHSVTLGLQVYWLLISLSHANLLDSMFCSWLIFACEQLMHLKEIMKPLMELSATLDTYVPKSADLFRANSANSQDNLVDNDFNDKTDTGDLDLRGVYSPRHELGANYRAGALQQFGGGGVGPNGLTKKQEMLVRSAIKYWVERHKHVVRLVTAIGDAYGVALLLHMLTSTITLTLLAYQATKIGGVTVYAATVLGYLFYTLAQVF…
738	Priacma serrata	PserOR1	Mitchell, R.F., et al., 2019	MNPASSLDFNLFVLKYVGVYAPDTKLKSFYYTYTAVAFTLVATIPMCQFCYIILLTDNITEMINCGCLFLQEAVFVIKLSVFLLKQSELKTLVHKLDQDLFKNNSEDLRNTMRTTKRNSLVFFSIVCISVFIWCLSPRFSEKRGLPLKTWYPFDPYKPGSYVLMYIGQTIGDGVWITACMNASMDTLVAGLMVHARGQLEVLKDSLKNLKPRALQKFSGRQTLGKELEREIYQELVHCVEHHIAIIGFVKDIEKVFSIGMFVQFTASIVDICITGFELTIIQPMSVQFFSIMIYLLSMFTEIFLYCWYGNEVYVSSMTIGDSIYLSDWYEFGPRITEAMFIIMERAKRPLRLSAMKLFSLSLETFISILKSAYSIFAVLKSMKDKQEIAGDI
739	Priacma serrata	PserOR2aNC	Mitchell, R.F., et al., 2019	NNIVDNQDVIKYQKYLLSITGFWFTPSSRYRVPITFALASLLLVSMIIQLFFDWGDIKVISGTLFFASTETAFLMKVTFIWIRREKVLRIYEEMESKHYNTNFKNNRVYIKKCVDFISKESRLFYFLCACTVVLWCVSPFIDENIEDPLPLRAWFPFTLKTRVNFLLAYFFQSVAVGISCWNNSSIDLLAVAFMSFSSAQVEVLKENLAFVKEISFEHKRDLVVRNQVKELRERLDIEENFSDDDAINILISWCVEHHSKIIRLIDDIEDVFGNGMFTQFIGSGIVICITGLQMLV
740	Priacma serrata	PserOR2bCTE	Mitchell, R.F., et al., 2019	MSLRNEDCVLFQKVILTICGLWPHDQSLWNSFYNAYTLLFTCTFSYLLGASFLVSIFKDWGNMENVINTLYLFVTQTTLCYKTTSFLYKRKRFVSILQHIKSPIFQLDLDNHKRYLRTRVVSSRLETKVFMFFCAGALVLICGSPLFDDNPISPIPVRAWFPFDFSTTVLLSFAYSFQTISLCLCAFIHMSYDTLITALMSFTCTQLCVLKDNLLKCNENCKCLNSEDLKNEINKNLKNCVEHHIAILRLIDDIEDVFGNGMFTQFIGSGIVICITGLQMLV
741	Priacma serrata	PserOR3	Mitchell, R.F., et al., 2019	MDVLRKNNTANADFSVYINILKCFGVDLLDISDNNYVRIVYIIYSRLILIILIPLLLIGEIIALIIEWGDLDATTFNMSYFVTHIISTFKIVLFLIKKDVIKQLIRETDHNYNTFLTQVQDEIALVKKANKAIILQAKLFCALAATIISSRCVFAATTEEKHLEVYNPYDNITLIVYRRMLPYSPWVPFRTTSSPGYEIAFAWQAFAFTVHAVTISACDYIFIGLMIHIKTQLNIINKVFKSIGERHLKNKNKSSDLEICENKQDSVQSSIRTYIAWHQYILDVAANIENTFNLMSLVQLVGSLILLCFALFQVAVDPVMGFRFLSILLYLVCMLFQLFNYCYAGDNLTTLSAQVSLSAYECNWIVTNRSTKHMLLMVMLRAQRVVNMTAGKFVPLSME…
742	Priacma serrata	PserOR4	Mitchell, R.F., et al., 2019	MFPPKEIKPKNYFAPYIYLWKISGVDIKGIIAEHNDVTRFLYKAYTVFLFGIVICLYSVTEVASIYVNLGNMNAITYVLCYFITHVMCICKYILFFRKKQSINEFMQTLEEGVFLPDLERGKEEIHLINNAIGSTLFQARLLISVAYSTIINRSIYAYLDKGTEITSFDFATNSTITTIERTLPYISWLPFDTITSPGYEIAFTWQVVSITAYVLPIAASDVIVTGMLIHLNAQFIILENAVRTVVKRTKLRLIMYLLQNDSTSATNIENLNEKYSSSLNANIEISVKQCLIHHEKILELSRQAEETFNPILLVQFLGSLVLICFSLFQMSLEPLFSLQFFSICGYMLLMAYELFIFCLNGHKVIVSSLAVSEAAYEADWLRSCNSVKKSLLLIMSRAQ…
743	Priacma serrata	PserOR5	Mitchell, R.F., et al., 2019	MFQLRKSAKYFKWEKFALRIMGLSLGDENWPYWVYSSFILSYAFSYTIIETMELINCSGNFDAFSEVLCYSISHFLGILKGLILFHYRKQVGSLLNKLENDDFRPNIKKGGVKEIKFINYYTKVIHIQELAYYISAWIIFIGGILNFIISRIVKQPEYWRMPVVPISSSVIQQYLYFELSAFFQVSSMFCVSVIIIASDMIIIAGFIHITLHLKILQNVFRTLNKKSEQMLNFQEICYAVEYHSEIIHIAQNFEAVYNKLVLVDFAGGVVALCLTLYKLTMEQVGSLQFWQKLGYYIFLSMQMYMFCYWGNEVNIQGRQVANAAAEVKWIGSNRDFQKSLVLVIQRAQQPIVLTAGKFADLCLGTFVAIQRASFSYFMVIRSVRQK
744	Priacma serrata	PserOR6NTE	Mitchell, R.F., et al., 2019	QSAFPDEKRRARKLSQFIDEMVDYYNNIIDIVNQIEDVYNKLGLTVLLGCSLTLCFTLYRLSTLAVESTAFLVGAFYYLIVTIQLFMLSYWGNSVTVESQNVARAAMNINWIDTDTKFKKTLMRMIQRAQHPIVFTAGKIIDLSLENFLEIIKASYSYFTVLRTTRLK
745	Priacma serrata	PserOR7	Mitchell, R.F., et al., 2019	MFFLRIIGINLYSGKNSLTYILYAGCAIFIAYTYIGIEFYEFVNSWNNPTDLVALLSFATSHMLGGFKTLILIYNRQNVIKMISIIQSGLFVPNIKRCGIIEYQWMYKRFRLVNRQGLIYVLFSTFTVLPGFVMTIMNRLTKPPEKWQLPIFPTYSASIRQSPYYEAVYLYQIISGFVSSTCIMGSDCLVVKFLSNISLQYEIFQETIKNSAKFEMEEERNENLIKKINKPNKSDVKEKKRWKEVLTENVIYHNKIYEIAEQVENVYSKLLLIVFISNTLSLCLVLYRMARLPILSSEFLQCFAFYCVILWQLAILCYWGNEVTEQSEKVAAAASECNWIGADVRFQKSLILIIQRAHRPVVFTAGKIMELSMKNLQAVAKLSYSYFTVLRSSIDK
746	Priacma serrata	PserOR8NTE	Mitchell, R.F., et al., 2019	MIKVALVMYNKLNIKILMEKIQSGIFAPNMKRGGRKEFEWINKRIQYLNTQSVTYLVLAGIIAFPAFGYSIYTRIMQPEENWQFPLFPTYTPFFKRSPYYEITLAFQIFSIVYLAFTVIAADTLMINFLGHISLQFQILQKSIRKTVKKIRNLQSKEDWNEINDYVKEIIVYHEGIYNIAHEVETTYNMLCLTMFVGNGIALCLTLYRIASMELVILLQYVPYYAILLVQLSLPCYWGNEATLQSMKVAQTLAETDWVGTNIAFQKSLLKMIQRAQKPIVFTAGKVMELSLENFQSIVRISYSCFTLLTNKK
747	Priacma serrata	PserOR9NTE	Mitchell, R.F., et al., 2019	VAAYILLDAAIVLPTICWALADRFLQAPENWQFPLFPSYGMFFKQSPRYEITFIFQCFTIAYLSFTVIGADILLVNFMAHLSLQFQMLQSFIQDTIKKFPKADSRQGRENTWEEINKAVKEIVLYHEEIYAIANEIESTYNMLCLTVFLGDGLALCLTLYRIATMEYRALVQFIPYYIVLVAQLSLLCYWGNEATLQSQRVGQTIWESDWIGTDIKLQKSLLRTIQRAQRPVVFTAGKVFNLSLENCLAVIKISYSYFTVLQNKRN
748	Priacma serrata	PserOR10NTE	Mitchell, R.F., et al., 2019	IEADKLSVPSDYFKYINASLWLGGIDLRSEEDSFQYKIYIAFAVCMQILYIPVEIYDITTSLGDFKNLVHVLTFDLSHFMGLVKVFLVMYNKKNIKFLMNKIQSGVFAPNIKRGGPKEFVWINERISSLNKQAATYILLDAAIVMPTFCWVFVDRFSQTPENWGFPLFPSYGMFFKQSPRYEITLILQCFTIAYLSFTVIAADILLINFMGHLSLQFQILQSFVRDTIKKVPKVGSNQGNEQICEEINNAVKEIVSYHEDIYSIADEIENTYNMLCLTVFLGDGVALCLTLYRIAAMEYRTLVQFIPYYLVLVVQLSLLCYWGNEVTLQSQGVSQTIMESDWIGTDIKFQKSLLRIFQRAQRPVIFTAGKIIELSLENCQAVIKISYSYFTVLQNKRH*
749	Priacma serrata	PserOR11NTE	Mitchell, R.F., et al., 2019	LIKILLVMYKKENIKTLMKKLQQGEFAPNMNRGGTEEFVRISQRIKHINMQTIVQAVIASLVMGPAAVMNIYKRIAKPEEERQLPAFPTYTAFFRQSPQYEIACIWQVLMGIFLGSSTVSGAAILVHFMGHISLQFEFLQNSVQATVTKVGNMKSTTKETSDYLNASIKQMVKYHNEIYNMAAETEATYNILCLVMFLGDGITLCFCLYMMLLVAHQDLMKFVPFYFAMVIQLALPCYWGNEATIQSQKVAQAIAESGWYKTDIKFQKSLIRMIQRAQRPVIFTAGKFFNLSLENYQAIMKATYSYFTILQNKKN
750	Priacma serrata	PserOR12PSE	Mitchell, R.F., et al., 2019	LMKVLLVKYKKENIKALMKKLQQGEFAPNMNRGGTEEFIRISQRNKHMNIQTIVQVAFCVLTVGPAAILCIYNRITQPQEEWQIFAFPTYTALFKQSPQYEIATIWQILMGISLGSNTVAADSIPVHFMGHISLQFEFLQSTIQATITKVRNMKSTDKEATNYLNASIKQIVEYHNGIYNMAVETEATYNMLCLIMFLGNGIVLCFSLYMMSLAARQDLVKFVPYYFAMLLQLTLPCYWGNEATIQSQMVA*AIADSTWYETDIKFEKSLIRIMQRAQRPVIFTAGTFFILSLENYQAIIKMSYSYFTILQNKKN*
751	Priacma serrata	PserOR13NTE	Mitchell, R.F., et al., 2019	LIKLILLMYKKHDIKILMKKLQQGVFAPNLNRGGNVEFTRISQRIKHINIQVVSQIVVCYTTLVPSAVMCVYNRITQPEEEWQFFAFPTYTAFFKKSPQYEITFICQCLMCAFLGLIVVPADAIFVHFMGHISLQFEMLQNYVQTTISKVRNMKSTKKEATNYLNASIKQIVEYHDEIYNIAAEIEDTYNMMCLLMFLGNGMSMCFSLYMISSMNYQGPMKFVPFYFAMIGQLTLPCYWANEAAIQSQKVSQAIAESGWYKTDIKFQKSLIRMIQRAQRPVIFTAGKFFELTLANFQTIVKISYSYFTILQNRKNE
752	Priacma serrata	PserOR14	Mitchell, R.F., et al., 2019	MIEKDPRVPSDYFKHLKNAMRIGGTNMYDYESGRLYKIYNAFAMFLLFSYLLVNIYEVISAVGNFEHLVHLIGFDTAHFLCPVKILLVIYNKPSIKALMKKLQQGVFAPNMDRGGMVEFTRIRQRINSVYMQNIAQAVACYVTLIPSAVLCIYNRITRPKEEWQFFAFPTYTPFFHQSPQYEITFICQCMLGVLLGSTIVPADAIFVHFMCHISLQFEMLQNYVKSTVTKVGNMKASTKETTNYLDASIKQIVEYHDEIYKIAVEIEVTYNMLCLIMFLGNGISLCFSLYMISSLDYQGLLKFLPFYITLIIQLTLPCYWATEVAIQSQKVSQCIAESAWYKTDVKFQKSLIRMIQRAQRPVVFTAGKFFELSLANFQAIMKISYSYFTILQNKSTSRE…
753	Priacma serrata	PserOR15NTE	Mitchell, R.F., et al., 2019	VCAYLTVVTMTMIPTSISCIYKYFTRPREEWQFIGFPTYTSFFRRSPQFEITFFYQCILIFYLSCISIPADILFVNFVAHISLQFEFLQSSIRCTVKEVRNRKVIRNVSSKYMSSAVKQIVVYHNEIFEMADAIETTYNVLCLMIFLGNGISLCLCLYMVSSNEFVQKFIPLYFAMMLQLTLPCYWGTQITLQSQKVARIIAESQWIGTDIRFQQSLLRMMQRSQRPVILTAGKFFYLSLENFQAIVKLSYSYFTILHNMQQK*
754	Priacma serrata	PserOR16NTE	Mitchell, R.F., et al., 2019	IPKTILLFYNRTNIKTIIKIMHTGRFAPNMNRGGLNEYRLINSRIKALNKQIITYLLLFAVVFSQGILIRIMIRLSEPQEKWQLPMFITYLQYLKQSPNYEIAFCVQFIVTPFIAFSIIGADILAVFILAHISLQFEMLQNAIKVFVQNVHRMMESFDKETLYKEISIRLSEIIDYHNDIYEMIKLIETSYRYLCLGVFASNGLSLCFMLFRIVSLDLDLHDWIFSVICYFVVILQLVLLCYWANECSIQSQNVAQAIAQSDLVGIDLRLQKALIIMMHRAQKPVVFTAGKIIELSLANLLAIFKLSYSYFSILQNAQK
755	Priacma serrata	PserOR17	Mitchell, R.F., et al., 2019	MKNDNIETSVPSDYFKYVKLCLKLAGISLDEENSNLKYNIYAVFAIFMGVVYVPVEMYDLCVQLSSHNLKATVHLLSISLSHFITIPKIMLLFYNRINIKKIIKIIHTGRFAPNMNRGGLSEYRMITGRIKTLNKQIATFLLLSFVAFFQGVLIRIIVRLSESQEKWQLPIFVTYLQYLKRSPNYEIAFCVQFLVVTFSGFTIIGADILAVFILAHTSLQFEMLQNVIKLFVQNVHRIMKTCDSEMLWKETSIRLAEIIDYHNEIYEMTKLIESTYRYLSLGVFLANGLSLCFILFRIVSLDLDLYDWIFSVICYALVFLQLALLCYWTNECFTQSQNVALAIAQSDLVGTDLRLQKSLIIIMHRAQKPIVFTAGKVIELSLANLLVILKLSYSYFSIL…
756	Priacma serrata	PserOR18PSE	Mitchell, R.F., et al., 2019	MPKIILLFYNRTNIKKIIKIIHTGRFAPNISRGGLHEYKLINGRIKTLNKQITTYLLLCIVVFSQGVLIRIMIRLSESQEKWQLPIFITYLQYLLQSPNFELAFCVQFIVTPFCSFTIIGSDVLAVFILAHVSLQFEILQNAIKHFVQNVHRMMESSDSEMLWKETSIRLAEIIDYHNEIYEMAKLI*STYRYLSLGVFLANGLSLC
757	Priacma serrata	PserOR19NTE	Mitchell, R.F., et al., 2019	IPKIMLLFYNRTSIKRIIKIMHTGRFAPNMNRGGLNEYKLINGRIKTLNKQITTYLLLCLVIFSQGVLIRIMIRLSESQEKWQLPIFITYLQYLLQSPNFELAFCVQFIVTPFCSFTIIGSDVLTVFIMAHVSLQFEILQNAIKRFVQNVHRMMKSCDSEMLWKETSIRLADIIDYHNEIYEMAKLIESTYRYLSLGVFLADGLSLCFILFRIVSLNLDLYDWMFSVICYFVVVLQLVLLCYWANECSAQSQNVALVIAQSDLVGIDLRLQKSLIMIMHRAQKPVIFTAGKVIQLSLANLLAILKVSYTYFSILQNVQK
758	Priacma serrata	PserOR20NC	Mitchell, R.F., et al., 2019	IPKIILLFYNRANMKTIIKSIHTGRFAPNMNRGGLNEYKLITGRVKTLNKQVITYFLLSIAVISQGLLLRIIIRLSDSQEKWQLPFFVTYLQYLKQSPNYEIAFCVQFVIVFFCGFTVAGSDILVVFILAHVSLQFEMLQNAIKLFVQNVHSMMESCDTKNLWKETSIRLAEIIDYHNEIYEIAKRIESTYRYLSLGVFLNNGLSLCFILYRIVSLNLDIHDWLFAVICYSIIILQLVLLCYWANECSTQSQNVALVIAQSDLVGIDLRLQKSLIIIMHKAQKPVIFTAGKVIEISLANLLA
759	Priacma serrata	PserOR21NTE	Mitchell, R.F., et al., 2019	IPKMMLLFYNRTNIKTILKSMHSGRFAPNINRGGLHEYKLINGRIKTINRQVIIYLLLSVAIVSQGVMLRIIIRLSESQEKWQLPFFVTYLQYLKHSPNFEIAFCVQFIAVTFCGFTVVSADILAVFILAHVSLQFEMLQNAIKLFVQHVQKMMKSCDTEILWKETSIRLTEIIDYHNEIYEIAKKIESTYSYLFLGIFLASGLSLCLILLRIVSLKLDLYDWIFAALCYAIIVVQLSLLCYWANECSTQSQNVALVIAQSDLVGTDLRLQKSLIIMMHRAQKPVVFTAGKFIELSLANLLAILKLSYSYFSILQNVQN
760	Priacma serrata	PserOR22	Mitchell, R.F., et al., 2019	MENHNIQTSVPSDYFKYVKLCLKLGGVSLYEENRSPKYNIYVVFAIFMVILYMPVEVYDLCVQLYSHNLNATAHLLSLSISHFIAIPKIMLLFYNRTNIKTIIKNMHSGRFAPNKNMGGLDEYKLINGRIKTLNKQVITYLLLSAGVLSQGFLLRIIIRLSESQEKWQLPFFVTYLEYLKQNPNYEIAFCVQFIVVIFCAFTILGSDLLAVFILAHVSLQFDMLQNAVKLFLQDVHRMMESWDTAKLWKETSVRLADIIDYNNEIYEIVKRFESIYCYLSLGVFLANGLSLCFMLFRIVSLDLDRYDWTYSAICYAALVLQLVLLCYWANECSTQSQNVALVIAQSDLVGTDLRLQKSLIIIMHRAQKPVVFTAGKIIELPLANLLAVLKLSYSYFSIL…
761	Priacma serrata	PserOR23NTE	Mitchell, R.F., et al., 2019	IPKIMLLFHNRTNIKTIIKIMHSGRFAPNMNRGGLDEYKLINGRIKTLNKQVITYLLLCIVVFSQGVLIHIIIRLSESQEKWQLPIFVTYLQYLKQSPNYEIALCLQYTIAVFSAFTILGSDFLAVFILARISLQFEMLQNAVKLFVQDVHRMMESCDTEKLWKETSIRLAEIVDYHNEIYEIVKRFESTYCYLSLGVFLANGLSLCCMLFRIVSLDLDRYDFTFSVTCYAAIVQQLVLLCYWANECSTQSQNVALVIAQSDLVGTDLRLQKSLIVIIMHRAQKPVVFTAGKIIELSLANLLAVLKLSYSYFSILQNVQK
762	Priacma serrata	PserOR24NTE	Mitchell, R.F., et al., 2019	IPKIILLFYNRTNIKKIVTNMHTGKFAPNMNRGGLNEYKLINGRIKTLNKQVITYLLISAGIICQGLLLRIITRLSESQEKWQLPVFVTYLQYLKQSPNYEIALCVQFASVSFCAFSVLGSDFLAAFILAHVSLQFEMLQDAVKLFVQDVHRMMESCDTKKLWKETLIRLAEIIDYHNEIYEIVKRFESTYCYLSLGVFVASGLSLCFVLFRIVSLDLDLYEWIFSVGVYAALVLQLVLLCYWANECSTQSHNVALVIAQSDLVGTDLRLQKSLIIMMHRAQKPVVFTAGKIIELSLANLLAVLKLSYSYFSILQNVQK
763	Priacma serrata	PserOR25	Mitchell, R.F., et al., 2019	MKNDNIEMSVPTDYFKYVKLCLKLGGISLYEEIQNTQKKYKIYVVFAIFIVVVYMPVEVYDLCVQISSHNLNATVHLLSLSTSHFIDIPKIILLFYNRTNIKKIIKMIHTGSFAPNINRGGLNEYKWINDRIKTLNKQVITFLLLSVGVLSQGFLLRVIIRLSEPQEKWQLPVFVTYLQYLKQSPNYEIAFCVQFTIAFFCAFTILGSDFLAVFILAHISLQFEMLQNAVKLFVQDVHRMMESSDTEKLWKETSIRLAEIIDYHNEIYEIANRFESTYCYLSLGVFLANGLSLCCMLFRIVSLDLDLCDWIFAVICYVAIVLQLVLLCYWANECSAQSQNIALVIAQSDLVGTDLRLQKALIIIMHRAQKPVVFTAGKIIELSLANLLAVLKLSYSYFS…
764	Priacma serrata	PserOR26PSE	Mitchell, R.F., et al., 2019	IPKIVLLFYNRTNIKTIMKIMHTGRLAPNMNRGGLNEYKLITGRIKTLNKQITTYLLIAAGVFFQGLLIRILVRLSEPQEKWQLPIVVTYLQYLKQSPNYEIGFCVQFIFAPYCVFTVVGGDVLTVFILAHISLQFEMLQNAIKLFVQNVKKMMEFGDTERLWKETSIRLAEIIDYHNDIYEIVQKIESTYCGVFLADGLILCFLLFRIASLDLNLYEWVFSVLCYALIFIQLVLLCYWANECSIQSQNVALAIAQSDFVGTDLRLQKSLIIMMHRSQKPVVFTAGKIVELSLANLLAILKLSYSYFSILQNVQK
765	Priacma serrata	PserOR27NC	Mitchell, R.F., et al., 2019	VPKLIILLNNRTDIKKIIKMIHTGRFAPNVNRGGLNEYKLITGRNKILNKQVTAYLLFFVVLFIQQLLIRIMVWLSEPQEKWQLPFYVTYLEYLKQSPNYEIASCVQFIFAPFCAFTVVGSDVLAVFILAHVSLQFEMLQNAIKRFVQNVPRMVESCDTERLWKETSIRLAEIIDYHNEIYEVVKKTESTYRYLFLGIFLANGLSLCFILFRMVS
766	Priacma serrata	PserOR28NTE	Mitchell, R.F., et al., 2019	IPKLIVLYYNITDIKKIIKIIHTGRFAPNINRGGLSEYRMITGRNKILNKQVTAYLLCFLVIFIVGLSIQIMIRLSEPQERWQLPFYVTYLEYLKQSPNYEIASCAQFISLPFYAIAIIGLDVLAVFILGHVSLQFEMLQNAIERFLQNVPRMVESCDTERLWKETSIRLAEIIDYHNEIYEMVKKTESTYRYLFFGVFLASGLSLCFILYRMVSLNLDLYEWFFSVLCYATVVLQLVLLCYWANECSTQSQNVALVIAQSDLVGTDIRLQKSLIIIMHRAQKPVVFTAGKIIELSLANLLVVLKVSYSYFSILQNVQK
767	Priacma serrata	PserOR29NTE	Mitchell, R.F., et al., 2019	KKYQSYLLFYNRTNIKTIIKIMHTGRFAPNMNRGGLNEYKLITGRIKTLNKQVITYLLLSAGVFFQGILLRIIIRLSESQEKWQLPFFVTYLQYLKQSPNYEITFCAQFTIAPFLAFNVTGSDILAVFILAHVSMQFEMLQNAIKLFVQDVHRMMESRDTERLWKETSIQLTEIIDYHNEIYETAKLTESTCSYLSLGVFLSSRLSLCFILFRIVSWLFSVSCYFAVVLQLVLLCYWANECSIQSQNVALVIAQSDLVGTDLRLQKALIMIMHRAQKPIVFTAGKIIKLSLANLLAVLKLSYSYFSILENVQK
768	Priacma serrata	PserOR30NTE	Mitchell, R.F., et al., 2019	EYPGNKTYSQQLYNIFKEIVKYHNNIFDLISQVESTYSNRAVVIITGGGIGLCLCLYMMSTFQINSVQFFQALSVYTALSMKLFMFYYWCNEVALQGEGVANAIAEINWVGTDLNFQKGLLQMMKKSQKPPLLRAGKVHDLTLEKFVNIMKFSYTGFAVIRSLKS
769	Priacma serrata	PserOR31NTE	Mitchell, R.F., et al., 2019	CIEVAIILLKRKEFVVLLTCLQTGVFAYRESRGDVKELTLIRNHLRLFKLQKTILFSLVSMILIPQISFCLVCRYTMSSKYWILPVFQTNINLLRTSPYFDILLFYQTLVVLINSILFTSEYILSINVLSHVSLQFKILQNSIRAIRKRAEVPSKVNLNIGTTSLCVKKYLYEVLKESINYHNDIFQLNHQVGYIYNSISAVTITGGCLGMCLSLYMLSVLDVKNTQFLQAIAVYIALSFKLYFWYYWSNEIVLQSSGVAEAVAEVDWIGTDSEFQKALLQITKRAHKPAILVAGKVHEITLEKFVNIIKLSYTGFTIIRSTKN
770	Priacma serrata	PserOR32NC	Mitchell, R.F., et al., 2019	VGLEYSHARKKLIENVIYQIDIFDLVQKVENIYNNLSAVIVTGGCVGMCLSLYILSMSNISNTRFLQATAVFAGLSLKLFFWYYWCNEVALQSADVADAASEIGWVGSNAEFQKELIQIIRRSQKPAIFKAGKMHELTLEKFVNIMQFSYTGFTVICSMRN
771	Priacma serrata	PserOR33	Mitchell, R.F., et al., 2019	MSEDRQIYYFKWDKYFLRIVGISLYGQEESFLYKIYSVLILLFTTTYFGVEIFDLADAWGNNWEAFLNMLTFTELHVFECFEVAVILYKRKEMAALLKSLQTGVFAFNESRGGMSEYILIRNHLWLFALQTMIVIPQVIFCFVCRYTMDPSIWMLPVFQTNSQLLRAAPYFDILLIYQTIIDLISAVLFVNEFTLSINVLSQVSLQFKILQSSLRQKVGLKYSPVRRKLVENIKYHNDILDLVQQVEDIYNNLSAVIVTEGCIGMCLSLYILSMSNISNTRFLQAIAIFAGLSFKLFFWYYWCNEVALQSAGVADAASEISWVGNDFEFQKELIQIIRRSQKPAKFKAGKMHELTLEKFVNIMKFSYTCFTVIRSMRN
772	Priacma serrata	PserOR34	Mitchell, R.F., et al., 2019	MNGYIYPSDYFKWEKGILRLCGVSLEVQEEKRIYKITSFFILTIAFSYCAVELYEISRMDLSEDVDKFINFVMFSISQFMGLLKTILMLYQGTNMAKILYSLENDVFAPNISRGGHQEIAIMRSCVSSTKKQFLAYFLSLFLIEGPNMFHCIFLRITKESDRWQFPVFSTTMTLFKKSPYYEMLLVYQTFSLVITGSAIVTCDLTVCGVMAHISAQFQLLQNAFLNVIKKERKPVISKIKHKYRDYDINTAYSEIHDYHKRIIEMAETIEEAYNKLILIVIIGDALVISLTLYKLTTMTIEMNSETIQTVAYCFTVIFQMYLFCYWGNEVTLQSEGVAKAIVETDWVGINTGLQKSLIRIMQRAQKPVYITAGKFFNLSLELFLKTMKASLSYFTVIRN…
773	Priacma serrata	PserOR35	Mitchell, R.F., et al., 2019	MDTSNYFKWEKAVLRKCGVALSVTEEHLWYKLYSVLIITLSLSYSIVEISDFFNPDYWNHFEIFTSVTMYGICYWLCIMKLILLLFYRKYIAEVLYNLEFDVFAPNIYRGGTTELVLINNCRSKIKIQIIAYLLCLFVSTIPRLFLCIHARLHKNPEQWILLLPISYSHFLVTHFDIFLIYQILVLVSLATAGIFCDLTIYAVMAHISTQFQILKNAFTAQFKKAGKRKEKPNGNLNSICTSLLYYHQKIIEMSVKIEQTYNKLILVVIIGDCLTMSLCLYRTVVINSTLDRITTISYNFGVILQVFLYCFWGNDVSFHSQDIAKSLFEIDWIGTDIKHQKYIMRVMQRAQKPVVITAGKFFDLTLGFFLKVVRASFSYFTVIQAMQLKK
774	Priacma serrata	PserOR36INT	Mitchell, R.F., et al., 2019	MEEHPADYFRLEKKVLRICGISLKTKEEKFAYKIYAAFVIAVTCSYSFIEALDLLDTENWENLMTISNIVVYGISYWLGIFKLLILLYYRKNIAKIMYDLEHGVFAPNANRGGEIEYMLVKNCTNITRNQVIVYLGGLFIAAVPKVLYCVYVRLFESPDQWHFPIFPTYKSYLLKSPIYEVVLVHQIISVGVAASIVVFGDTVVCAVLAHIATQFRILQNAAIVTIQKGRQEEIQRKSAYRSIHFAFGQILNYHKEIVKMAATIEEAYNKSFDADFLQTTGYYFAVTLQMFLFCYWGSEVSYQSKILSVALYEANWVGTDVKFQRVLVRVMQRAQKPVVITAGKFFELTLGFYISVMKTSFSYFTVLRTIQPKK
775	Priacma serrata	PserOR37	Mitchell, R.F., et al., 2019	MTGRPSNYFKIEKMVLRMCGVSLEIEKEKTAYKIYKIIVIAIPFSYSIVEGLDFFDKENWKSVLAISNNIMYGISHWLGSLKMILLLYYRKDIAKIMYDLEHGLFAPNIDRGGEEEYSLTKKCVTKTTNQIIAYSFALIFVTIPKLFYCFYVRLFKTQDMWHLPVFPTVQPYLLKSPVYEIVLVHQILTIVFAGSALVFGDLAICAVFAHIASQFEILQNAFIFTIRKTRQEKVTKKSGEKSAWTEILDYHNAVINMAQTIEKAYSKLILIIFLGDGLATSLTLYKLATISLSFNAELIQMLSYYFGVALQMFLLCYWGNEISFQSQKVATTLFETDWMGTDLKFQKAFCLVMQRAQKPVIITAGKFFVLSLGFYISVMRTSFSYFTVLQRMQPKK
776	Priacma serrata	PserOR38	Mitchell, R.F., et al., 2019	MAGHQHNYFKVEKIALKISGISLENEKETMAYKIYKTVGISISFLYGIEEALDFFDKKNWKSVLAISNNVMYGISHWLGMLKVLLLLYYRKDIAKIMYDLEHGIFAPNTNRGGETEYVLVKKCVNKTRNQIIAYSFAVIFVTVPKLIYCFYVRLFKTQDLWHFPVFPTTQPYLLTSPVYEIVLVHQILTIVFVGGSVVFGDLAISAVFAHIATQFEILQNALVVTVRKARQEEIRNKSSSDVLSAPLAEIVNYHNAIADMAQTMENAYNKLILIIFLGDGLATSLTLYKLATISLSFNAELIQVLSYYFSVALQMFLFCYWGNEISFQSQKVAVTLFETDWIGIDIKFQKAFRLAMQRAQKPVVITAGKFCDMSLEFFLSVMRTSFSYFTVLQTMQYKK
777	Priacma serrata	PserOR39	Mitchell, R.F., et al., 2019	MADHQPNYFKLEKKMLRKCGISLETEKEKPEYKIYTAFCVAVAFSYSFVEALDFFDKENWKDILTISNNINYGISYWLGLLRLLLLLYYRKDIAKIMHDLEHGIFAPDVNRGGEVEWVFINNCVTKTNNQIIAYVLCLFLVTVPKFLYCFYVRLYKNPDLWHLSVFPTVQPYLLKSPIYEMVLLHQLISLAFAAGTVVFGDLVICAVLAHITTQFKLLQNALIVMIRKARQEESGVLTSTCFQILSHHKEIINMALTIENAYNKLILIIVFGDAIAISLTLYKMATINLSFNIDLLQAVSYYFGVALQLFLFCYWGNEVSTQSEKVASVVFEADWVGTDVRIQKVFLRIMQRSQKPLVITAGKFFSLSLTFYLSVMKTSFSYFTVLQTMQPKE
778	Priacma serrata	PserOR40NTE	Mitchell, R.F., et al., 2019	AIAYVMCLLIVTIPKILYCIYVRLFKSQDLWHLPVFPTIQPYLLKSPVYETVLIHQLIALVFAAGTIVFGDLAIYAVLAHIATQFKLLQNALLIMIQKARQKEKNTISGEEPLNVACRKILEHHNKIIEMAETIEKSYNKLILMVFISDVLALCLTLYKSATVPFGTDMIQALAYLLGVTLQLFLFCYWGDDISQQSGNVATTLYLSDWAGADLKFQKSLGVMIQRAQKPVTITAGKFFTLSLPLFVSVMKTSFSYFTVLQAMQAEQ
779	Priacma serrata	PserOR41	Mitchell, R.F., et al., 2019	MTRKTPTDYFKWEKAVLRFSGISLRYSKESRFFKMYSFIVIIYSYIYVAVELLELWVARDDFNKFCEAFHISVTHITGLIKVGLILFYRNELVTMLDKLESGVFLPKVDRGDGNQEIILIENCIIRCRRQDFVYLLSGMILTVPAVIYAVIKYFLEDLKRIPLITTNIPALKTSPLYEVCLFYQSTFFPFAASSVLGSDLVIVSIMAHIYTQFKMLQNALRVLVARSSPTPGTDNFHILSRLGSEVVRYHSDILKMVSEVQQVFNKFFLCIFTFSGASLVLTLYELATESVGTNIDTIQSVSHYIMNTIQLLMYCYWSDMIAHESSEVSRAANEVDWVGTDVRFQKILIRVIQRSQKPVIFTAGKLFGLSMELFVKIIRFSYTTVAVLRAGVAKQ
780	Priacma serrata	PserOR42	Mitchell, R.F., et al., 2019	MDNMVEEKLNYFKWERLFLQIGGLSLENENESIPYKLYAFFAITYSYIYIVVEVFEIIEVWGDLERFSIIFNLTLAHISGLIKSLLMLYYRQQLRHMIHKLQSGIFLPDENRGGEKEIELIKNCRKATSRQSIFYVICILCMVLPGVIYSTVVRFTKSSDHWRLAIFPTNLDVLKKSPVFEIIMFYQNTFFITLDSEVLFSDILLISIMAHISTQFKMLQNSLKKLTRQAARFDYIRDTSKTSSAYLHLLCRQTIEYHNEILQLATEVEAVFNKLFLSTFVCAGASMSLTLYKMATHSIGMVGVFQSLSYYVFVSFQLFLYCYWTDAIAVDSFEVGQAVADIEWVGTDVQFQQSLVRIIQRSQKPVIFTAGKLFNLNLKLFVSILKLSYSSYTVLHTGL…
781	Priacma serrata	PserOR43NTE	Mitchell, R.F., et al., 2019	FIKILLMVYHRKNLRKMMDKLQSGIFLPDKRRGGTREAELINKGIISVKRQTVAYVASISIMVFPGVVNTTLCRLTKSPESWTLAIFPTNLDVLKNPPYFDFALFYQNTFFIPVDSGVLFSDLLIVSIMVQISIQFKILQNALRNILKQCGNTTTKNNDHLYLMCSKTIEYHIEIFELANEVEEVFSKLFLSIFLLAACSLSLTLYKMATRSIGFVGIFQCMTFYVFTVLQLFMYCYWADAIASESLEVGRAAADVEWVGTDLRFQKCLVHIIRRSQRPVLFTAGKLIHLSLNLFVRILRLSYTSYTMLRTAKK
782	Priacma serrata	PserOR44	Mitchell, R.F., et al., 2019	MEQSVNYFKWEIFFLRVGGVSLEHENESFKYKVYSLFAITYAYAYIIAEIFEIVQVWGDMDSFSNTFSLVISYVVALIKTLLVLYYRQDLIRMIKKVQSGVFLPDEKRGGIEEIKLIQNCTKTTHRQGLFYVLLLSGIVIPGIFYSVIVRFTKSRESWILPIFPTNQEVLKSSPIFEFLMFYQTTFLVFLDSEALSIDLLVVSIMAHLGTQFKMLQNVLKNQTTRARNEIRYRRTSAKRNSPLYGLSCETIEYHSEIIKLVIEVEAVLSKLFLAIFLFAGISLTITLQKMALHTADFVALIQCLSFYCFTVMQLFMYCYWADSISSESLAVGRAAAEIDWVGTDIRFQKSLVRIIQRSHMPIVLTAGKLVDLHLGLFVTILRLSYSLYTVLRAKVVSH
783	Priacma serrata	PserOR45	Mitchell, R.F., et al., 2019	MKQSFFINSLDGSLEDYFKWEKRVVRFGGIQLNEKKNGNLYKIYSFLTISCFVLYTFVEIYEAVMTVNDLEKFSNIFHYSASQIVGVIKVLFVVYYRKDLARILQTFESGIFAPNIHRGGEREMQIVLRTLKIRRVQLIVYFMSVYALLIIGLVYATFVRLFKSNEFWQLPAVPTNLPEFKTSPLYDLLFLFQFMAIFVFGANLVISLDLVMSGLLAHVCVQFQILQNDIKILVSKGKRLEEADSAALSTLCFETIDYHVTLLNMTKHIEHICSKYYFAIAFMNGTALCLTLLHMATLDLTFSPVLMQRISFYCAISLQTFLYCYWGNEVTIQSEKVAKFIGDMEWVGTDVKFQKILILMLQRSQKPVIFTAGKYINLSLDLFISIMKISYSYYTILQT…
784	Priacma serrata	PserOR46	Mitchell, R.F., et al., 2019	MGGYFEREKFVLKVGGILLEDKDLSVRFKLYSFVLIVSYILYGCIHTFIFTSAYNIKEFNGVLLNATIYAIGIIKILFLVRNRRVIAKLFNKIEMAAPFLSRSEDKGYCNIVNHYLFLRRIQVTCFKIVLGIMISGTLYSIYLRLTKEREFWQFPIVKPIPSPLYKTTLTFEILSSIQIFSVSINCSSNIAADLIVVGLLAHISCLFKILEVDLQSASEMVPYDKVLAVCINFYINLIFRTMFKQSGEGKLFQFPLSIEWFKRRLKYHLYIMELADQVEEMCNFVVLFVLVVSGVCLCNVLVYIVFIPIGLDADLIQKGLLYTAVCLQLLMYSYWGQKASLNSENIGIAVGDLKWVGTDDQLQKAMILMILRSQRPIVFTGGKLINMDLNLFVAIIRVS…
785	Priacma serrata	PserOR47INT	Mitchell, R.F., et al., 2019	MENENPKNYFKWEKRIMKYGGIILEDRDEGQFCKIYLAIVQLIYFSYWFVVFYEVVLSWKDIESFTNCISVAFPYITGTVKVYLITRNRRAVAKIIDQLEQGDFSIDDSKPGEKEIVTNCIRIRNIQNSAYMIGIFIYGICGITHNLLIRIFEEPTNWQLPLVPTSLSLYKTTPVYESLFAFQILMLFHGAQVIGCADMIAVSILAHLASLFRILQNDFQTMMERVTNQKDLPEAASDTNYFIEKCIFFAIVVTQTFLYCYWANEVTFESTNVTKALNLMDWSSDLKLQRARVLVLQRAQKPYFFTAGKYVDVSLNLFVSVMKISYSYFALLQTLRQN
786	Priacma serrata	PserOR48	Mitchell, R.F., et al., 2019	MGSIIDNYLNNPTDYFKWEKRVLKWGGIILDDTENLFYMILSWALLASYMCYLFVQFYVLYLLKNDLEVFTNMVSYISPVITGVLKVYMTMRYRKDIARIINSFEGNFAIDPNIETEREIINSALLLRRIQLITYLGGGFLYGISGIIYSTWLRLFKGPESWQTPLTPTSVAVFKTTPLFEIISIYETAAIFLHCAPEALTAEMVTVGIYIHLTSLFRILQNKFHNITESIKENRRNSEVSRERLSSQILQTIQYHQAILGLCCEFETIWNRMAFLAVFFSSTSFVATLFQLSTTPIALDKAFVQKLTLVILVLGVQIFWFIYWAYRVTLESENVAVAVADVDHVGLDVKLQRSLMFVMHRAQKPLFFTAGKYVNLSLYLFVAIVKFSYSYFTVLQSAR…
787	Priacma serrata	PserOR49NTE	Mitchell, R.F., et al., 2019	HNRKEIAKIMNKLENGFVEKEEGSERMVADAVFIRRIQLVGYLVFFSMYSICGVVYTIWIRLTNESDFWQFPLIPTALPLYKTTPWFELIFLYQIYIFLGTAPVVIVIDLITVGIYTHIATLFKILQNKLRGIPKEGFGNEFKKAIKFHQDIYSLCYSFEQIWNIVIFISVFFNGLALIMVFFKLSTASFGLNRMFIQKILSVVLLSVETFWVTHWASEVTVEAEKVAEATGDIDWTELDVKTQKTLIPLIRMAQKPFFFTAGKYVNLSMTLFVTVLRASYSFFTMLGRVSRD
788	Priacma serrata	PserOR50	Mitchell, R.F., et al., 2019	MSGDYFKWEKSILKWQGIILEDQGNLYEIYPGLILTSYMCYFFVLIYELVAIRNNLEAFTDVLSAFTPFLTGVLKIIMTIHSRKEIAKIINQLQTGFVNEEKGSERMIADAVFIRRIQLVGYLAFFSMYSTCGIVYTIWIRLTKESDFWQFPLIPTALLLYKTSPWFELIFLYQMYIFLGTAPVVIVTDMITVGIYTHLATLFKILQNKLRTVPNEDSGNELKKVIKFHQDIYALCYGFERIWNIVILFSVFFNGLALIMVFLQLSTASFGLNRMFIQKVLSVLLLSVETFWVTHWASEVTVEAEKVAEAAGDVDWTKLDVKTQKSLIPLIEMAQKPFFFTAGKYVNLSMTLFVSVVRASYSFFTMLRRVSRD
789	Priacma serrata	PserOR51NTE	Mitchell, R.F., et al., 2019	GIKLALLMFYSKDITGILAKFEQGNFAFNTKEYSKEEKVIIDTCLSFHRKQFTFYYTVSTAVIAPGVIYSLWIRLTKESEHWQLPIIQTSLLTFKTSPTFEILYSLQCTCVVTAFNFFTADMVMTGILAIISSLFKILQINMQNLSHNPTKTNNTNSKLFKKYKVVTLGTRNYPDSKDLVLKCTEIIKYHLKVLEISKELESMGNKIFFAEIFSNGLALSLYLFQLNALPSELNVYKIQKIAISIALTGQIFLYCHWANTVTVESENIAKIAGEVEWVGTDIEFQKSLIRIMQRAQKPIKFTSGKLVDMRLKLFMSVVRVAFSCFALFQSMKK
790	Priacma serrata	PserOR52NTE	Mitchell, R.F., et al., 2019	IAKIVIMMYYSKDVTKILKRFESGYLAINKKQYNDEERKIILHSLSIHRKHVNGFIAALGMFSIPTVMYSIWGRLTRESKYWQFPYAPTSLPELKTSPTFDILCFYQIILTFTLCNMVIIDIVMTGILCIISSLFIILQHIIPTITEKSKIVSTSDPQFSKTLNTSCIQTVNYHEMLFEICKILEQIGNKLFFLEIYLNGISSSCSLFNLIMFSTQLDVRLIQRTGALVAVLLQIYLYCYWSTKVSEESENVGKAVAHIDWVGDIPFTKSLILITLRAQRPLVFTAGKLAKLSMDMFLSMIKLSFTYYTLLRNTGKK
791	Priacma serrata	PserOR53CTE	Mitchell, R.F., et al., 2019	MPDEFNRFWFEKAFLKLSGIYLDNDHHGIFYKIYSAFAVIISSSYCLVEIYEMVKTRNDIAAFTDTLSVFMPHVAGMAKCVIMIYYSNDVANILDKFESGYLAINKTHYNEEERKIILRSLCIHRRQVNVFIAALGLFSVPTMVYTFWGTFTKDSKYWQFPYVPTSLPELKTSPTFEILYFHQIMLTLFLCNLVVIDIVMTGILSITSSLFMSLQHIIRTITKESKIVFTSHSQLSKTLNSKCIQAVKYHEMSFEICSILQQIGNKLFFLGIFLNGISASCFLFHLIM
792	Priacma serrata	PserOR54NC	Mitchell, R.F., et al., 2019	VAKIVIMMYYSNDIAKILKRFQSGYLSINKKQYNEEERKIILHSLSMQRKQVNGFIAALGMFSIPTAMYSIWGRLTKESKYWQFPYIPTSLPELKTSPTFDILCFYQIILTISLCNLVIIDIVMTGILCIISSLFIILQHIIRTITEKSKIVSTNDSQFSKTLNTYCIHTLKYHEMLFEMCSVLQQIGNKLFFLEIFLNGISSSCFLFHLILFSTELNARLLQRIAGFVAVLLQIYLYCYWSTKVSEESENVGKAVAHIDWVGDIPFTKSLILITLRAQRPVVFTAGKLAKLSMDTFLS
793	Priacma serrata	PserOR55CTE	Mitchell, R.F., et al., 2019	MESSTIPTSYFKMQVKLLRIGGVSLNPKQDCLSYRIYSAFVLLLAYSHGILGIIELFKLVHDIDKLSDGITYIISNVLGAFKVITLLYYRKDVIKILIALENGVFAPDERRGGLTEFRMIQDAQKIIRAQSFLYFGTPICSLLNGLIISVVVRFTREPEAWRLPLPMSTLFNKAGLFEFGIVYHLIAVFFVIVSYFPIDLLISGILIHISVQFRILQNFIRSVGEKARKIHTSSDPNTEVIPWKILFPIASEAIDYHVKITEMSGQVEKVYNKLVLPVFATDGLCLCFTLYRFTT
794	Priacma serrata	PserOR56NTE	Mitchell, R.F., et al., 2019	TFKILALIYYRKEVIQILITLESGVFLPNKDRGGLKEFELISNAQNIFRAQSFLYYGTAITSMGSGIIYSLYLRFTEGPELWRLPLATTSLFNKPVIFDLAFTHQCSAYVYIIASMFSADLLISGILVHISVQFKILQNFIKTVREKVQMASQENEHGIIPWEQLFPLTSEVIDYHIKITDMSQRIEMVYSKVVLPIFLSDGICLCFSLYRFTTLTAFDAILVQNTGAYIYLVCQILIFCYWGDKATYESLQVSNAAAESEWIGTDVKYQKALLRIMQRGQKPTIFTAGKFINLSLASFMSIMKASYSFFMVVRNAQKHE
795	Priacma serrata	PserOR57CTE	Mitchell, R.F., et al., 2019	MTNTKSLDFFKLQRQILKIIGIHNGTNRNSLLWKTNFSLILLLIYSHPLFSVYGLLIEGQQNTLDYFGMIVYVIPVISGCFRAAVVIYCRKDVTKVLSTLENGNLTKIQNRISRKFNGLLNKTRRIISIQNAMFYSLAVVNLTVCLLVSIVVRLTQEPESWMLPFPTLSVFRKSPYFELEVVYQITSITLSAVVVISVDLMLVSVLMCIFLEFKFIQNAIKEAVRLTKMTRRVDTKINNRIHPAISEVIEYHVNINDIARQVEGIYSKILLPIFLTNGICLCLALNGITAIKIWDVKFCQFVAMYLGLVTQIFMLCYWGEKVKTESQKLADAVYESQWIATNTGLERSLILMIQRAQKPVQFTAGKIVFLSMETFVK
796	Priacma serrata	PserOR58NTE	Mitchell, R.F., et al., 2019	RLDRFYVGTCLRTITVMYYRKHIGSVLSVLEKGCFRKIKNRGKYHGLLKKIHNIVTIQNTLLYGLTIVNLSLCLLVSVLVRLTEGPENWKLPFPTLSASKTSPYFEHQLIYQMMSITIGTIIVISTDLILVSILIHIFLEFTFIHNAVHEAVGHIKMMNNNHKLSNPVITKVIKYHVKMNHIAQQVEEINFRLILPIFIGNGICLCLALYGITTIKVLNIQFIQFAIMYIALAAEILMFCYWGDKVSNKSIKLADAIYESDWIAADAKFRRTLLFMMQRAQRPVKFTAGKVIFLKMETFVKIMKTSYTFFTVVRYTQKKFQ
797	Priacma serrata	PserOR59PSE	Mitchell, R.F., et al., 2019	MINAKSLNYFKLHIQILKFVGISINTNTRFQSKVYFMLILLLICSHPLMSIYGLLTQRKQNLREYFGVIVYIIPLSCACLRTTTVMYYRKNIGSIMSVLEKGCFIKIKNRGKYHGLLKKIHNIVTIQNTLLYGLGVINLLLCLLVSVLVRLTEGPENWKLPFPTLSALKTSPYFELQLIYQMMIVATGTIIVIFTDLILFSILIHIFLEFTFIQNAVHEAVGHIKMMKNNNKLSNPVIIKVIKYHVKMNHIAQQVEEIYSRLILPIFIGNSCLCLALYGITTIKILNIQFIQFGFVYIALSAEIFMFCYWGDKVSNQSIKLTNAIYKSDWIGTDKKFLGTLLFMMQMAQRPVKFT
798	Priacma serrata	PserOR60NTE	Mitchell, R.F., et al., 2019	VIFYYSLAVVNVWGGSVVSLIVRLTREREYWTLGVPVTSITKQSPYFEIEMFVECFCISTSVMTFFAADLLIVAILAHLTLEFQFLQSSVPILVYKLHMIENGEIDRTTLWETMRPVISQFVEHHTSVINVAENADNVYNKLVLTLFLSNGLGLCFSLYRITFIQIEVHFFQNLIMYVFFAVQMFMFCFWGNRLTTESLRVSDVIYDASWVGVNPYLQKAMVLWLQRSHRPTKFTAGKLLDLSMGNFLSILKASYSFFNLVRNTQRKHAA
799	Priacma serrata	PserOR61NTE	Mitchell, R.F., et al., 2019	MLKMYTLLYYRKDILRIINSLETGDFTVLKEHRTKPCNWKLIRDTKRAVVAQIILYYGLAAINVWGGSVISLSIRLTQEKENWTLGIPVTPVTKQSPYFEIEMFVESISVSTSVLTYFAADLLIVAILAHLTLEFQFLQSSIPVLVEKLHMPEYQKVDKAEVWKTMRPVISQFVEHHTSIINVAENADNIYNKLVLTIFISNVLGLCFSLYRITIVQIEFQFFQNLIMYAFFAIQMFMFCFWGNRLTAESLKVADVIYDANWVGISPDLQKAMVLWIQRSQRPSKFTAGKLLDLSMSNFLNILKASYSFFNVVRSSQM
800	Priacma serrata	PserOR62NTE	Mitchell, R.F., et al., 2019	IIKISTLLYYREDVINIINYLESQDSVVLGNKEDLRSFEIVQQIRKVVILQTVCYCATGVMNVWGGFVVSLIIRLTKPPESWTLPIPVMSMFKTTPYFEMEMVYQDFCITVLVSIIIASDLLLVGILTHLTVDLKFFQNSVEVLVHKAKGVRESDTKSQRQELQSQLLEFVNHHNKLYEVCENVDKVYNKLVLSLFISNGISLCISLYRLSLLQFNFQFVQNIGMYSFPTIQMLMFCFWSHRVMTESIKVADAVYESDWLETQVDFQKDLVLVIQRSRKPIQFTAGSLFDLSLTNFVNIMKISYSMFNLLCSMQNEK*
801	Priacma serrata	PserOR63	Mitchell, R.F., et al., 2019	MEKERSFNLFTIQIFVMKLSGIDLSSEFLSLGYKIFAFFILIFAYSYPFVGLAAIFLEEQDIVMISDGLTYLITIFKVCTLLYYRKDIIKILNSLESGDFTALKGNRIRTEDFPVIRRTKRIVTFQTMLYYGTAVNNVWGGFIVSLVKRLTRPPETWVLPLPIPAFFKTTPLFEFEMVYQTLAMTFSDMAFFSSDLLVVVILAHLTLEFKFLQNAVQTLVDRVRLMGKEGEKVPWKKVSPAVSEFVEHHVNILNMAAYIETVYNKLILPVVMANGICLCLSLYRLTLIKLLNFQFVQNVIMYIFLTTQMLMFCFWGHRVTSESLKVATTVFESDWVGTDTDFQKALVPIIQRSQRPVKFTAGRIIDLSLANFVSIMKASYSFFTVVRNMQE
802	Priacma serrata	PserOR64NTE	Mitchell, R.F., et al., 2019	LNDDAKTRSGKQLSWEEMRPTVSEAVDYHVNIIQMSQQAENVYNKMVLPVFLGNSLCLCLSLYRLTMIKVLNFAFVQNVVMYVCLVMQMLLFCYWGNRVTWESLRLADTIFESEWIYTDPKFQKSLMAILQRSQRPIKFTAGKIVDLSLETFMRIMKASYSFFTVVRNMQE
803	Priacma serrata	PserOR65NTE	Mitchell, R.F., et al., 2019	NIKSRALAIKDYKDGHNSKRDILNEVLADSVEHHLEIIDIRNNIESLFSLPILLNFVGNVGQICFALYMASVAPVGSTVFFLKLVHVTFVSMQIFMYCFWGNEVTIESQKVILAAFDSEWVGESLKAQKGLVLLMARSKRPLTLTAGKFADLSMQTFMAILRAAVSYFMILKRKRNIA
804	Priacma serrata	PserOR66NC	Mitchell, R.F., et al., 2019	LVSSTVLFINRKRIGRVMRQIHTGRFAPNLARGGPVEEEIIKDVLKWTRYQRNLYYSVATSGAASAVLTTILTRLRVPKEKWTEPYIERFALFETRKSPNYEFAAILQIFYLLYFSYVVIHVDIMITSVIAQLSAQLQILQNAIRNIKSRALAIKDDEDGQNSERDILNEVLADSIEHHLEIINIRDNIESLFSLPILLNFVGNVGQICFALYMASVAPPGIFFLKLVHVTFVSIQ
805	Priacma serrata	PserOR67NC	Mitchell, R.F., et al., 2019	NTGIQYLGIDFLSENESIIYQIYSKLFLFTFVYFITFEEIQAGVVNVRNPEPFFIILSYTILHTTAMLQVFVVFRNRKNIGGIMKRLHTGMFAPNLVRGGTAEIAHIWRVIRITKIHATIITSIISLGILNATIAFLHIRFTMPPEYWDTPFIERWGLFDTHGSPGFEIAFVYQWIGLYANSALVAYVDLNITGVLGHLSGQLRILQNAIMRVKERSLEKDPEQNMYSDEKRLYHALSDSIKHHLEIISIKEEIEELFNIPILMTFLANTGQLCFVLYTASELKLASFEFALKVLHILFITFQ
806	Priacma serrata	PserOR68NTE	Mitchell, R.F., et al., 2019	RVKERSLTEGGKGLEDERLYKTLTESIEHHLEIINIKEEIGNLLNIPIFLTFVANSGQLCFVLYQASVTDPLSFKFALNLGHVFFLTFQFFIYCYWCNEVTEESQKVAQACTECLWVGESKCFQKGLVLVMVRAQRPLLVTAGKLLDLSMKTFITLMRASVSYFMLLRHMRQK
807	Priacma serrata	PserOR69	Mitchell, R.F., et al., 2019	MVSYTLPKNYLFIQNTGLKILGVDFLTENESIAYQIYSKTMLFVSLYLMTAEEIYTAYINLNNLDPLIIILSFVLLHSTAMVQISVVFRNRKSIGVIMKRLHSGRFAPNQIRGGPTEFKELKRINKITKIQAIIINTTTNLSIANATIAFLYIRIAKPSEYWDSPYITRWGIFDTHSSPNFEIAFAIQWLLINALVLQIIYVDLNITGVIAHLSGQLRILRNAILRVKERSLTEGGKSSEDESLYNALTESIEHHLEIINIKEEIENLFNIPIFLTFVANAGQLCFVLYQASVTNPLSFQFALKLGHVFFLTFQFFIYCYWCNEVTEESQKVAQACTECLWVGESKCFQKGLVLVMVRAQRPLLVTAGKLLDLSMKTFMTLMRASVSYFMILQQMRQK
808	Priacma serrata	PserOR70NTE	Mitchell, R.F., et al., 2019	MIQLSVMFKNRKSIGSIMKRLHRGRFAPNHARGGGSEFIEIQRVLRITKTQAIIISTTTCFTATFATIAFLYMRFTKPPQDWEGPYILRWGLFDTHSSPNFEIAFVFQWIILHLFSFLIIYVDLNITAVIAHLSAQLRILRNAILRIKERTLAENSQDGNDSAQERLKKALSESIEHHLEIINIKDDIEELFNIPIFLTFVANAGQLCFVLYQASVAEPLSFHFALKVGHVFYLTFQFYVYSFWCNEVSEESQKVAQACMDCLWIGESKDFQKDLIMVMIRAQKPLQVTAGKVLKLSMQTFMSLIRASVSFFMILKQLRQN
809	Priacma serrata	PserOR71NTE	Mitchell, R.F., et al., 2019	MVQLSVVFKNRKSIGSIMKKLHSGRFAPNQARGGESEFIEIQRVLRITKTQVVIINTTTNFTIAFATIAFLYMRFTKPPEDWEGPYILRWGLFDIHSSPNFEIAFVIQWIILYVLAFLIIFVDLNITAVIAHLSAQLRILRNTIVRIKERTLAENSEDGNASEQGRLKKALSESIEHHLEIINIKDEIEELFNIPIFLTFVANAGQLCFVLYQASVAEPLSFHFALKVGHVFFLTFQFYVYCFWCNEVSEESQKVAQACMDCRWIGESKDFQKDLIMVMIRAQKPLQVTAGKVLELSMQTFMSLIRASVSYFMFLKQLRQN
810	Priacma serrata	PserOR72NTE	Mitchell, R.F., et al., 2019	AIIINTTSNFAIAFATIAFLYRRFTKPPQDWEGPYILRWGLFDTHSSPNFEIAFVFQWIIIYVLALLIVFIDLNITAVIAHLSAQLRILRNTILRIKERTLAESSQDENASEQERLKKALWESIEHHVEIINMKDEIEELFNIPIFLTFMADAGQLCFVLYQASATEPLSFHFALKLGHIFFLTFQCYIYCYWCSEVSDESQKVAQACMDCLWIGENKDFQKDLIMVMIRAQKPLQVTAGKVLELSMQTFMTIIRASVSYFIFLKQLRQN
811	Priacma serrata	PserOR73NTE	Mitchell, R.F., et al., 2019	NIKTRALNNKDEGTTYSENLFKVLHECINHHLEIINIKDEIEEVFNKPILFTIVANAGQLCFVFYQASTLPIGFGLAVKVFHALYISFQFYIYCYWCTEVTEESQKVAQAVIECDWIDESVNFQKHLVMIIARSQRPLNITAGKIVDLSMQTFMSIIRVAASYFMVLRGVRN
812	Priacma serrata	PserOR74NC	Mitchell, R.F., et al., 2019	MVQTSVVFKNRKKIGKLMKRLHSGTFAPNEIREGSMEESEIKRVLKMTRTQFVILFLIIMGGMANATVSALQTRFKSPPEMWDAPFILRFALIDTHSSPNFEIVFIIQWITLMACASLISYVDLNITAVIAHLSCHLRILQSTLRNIKAKALDSKDGDTTYSENLFKSLHECINQHLEIINIRDEIEDVFNKPILFTIVANAAQLCFVFYQVSMLPVGLVAALKIFHSCYISFQ
813	Priacma serrata	PserOR75NC	Mitchell, R.F., et al., 2019	MVQTSVVFKNRKKIGKIMKRLHSGAFAPNEIREGSAEEFEIKRVLKMTHTQFVIFTVLILGGMVNATLSSIQTRFKSPPEMWDVPFVLRFALIDTHSSPNFEIIFVIQWITLMACSCLISYVDLNITAVIAHLSCHLRILQSTLRNIKAKALNSKDEDTTYSDNLFKSLNECIDQHLEIINIRDEIEDVFNKPILFTIVANAAQLCLVFYQASTLPISFEAAVKITHSLYIAFQ
814	Priacma serrata	PserOR76CTE	Mitchell, R.F., et al., 2019	MGKLPNNYLYLQNTALKMFGIDFFTENESITYQIYSKLTLAFLLYLTTLEEIYTAFLNLHNPEPLIVLLGYITLHGTGMVQASVVFKNRKKIGKLMKRLHSGTFAPNEERGGPAEELEIKRVIRMTRTQFILVTSIVGGALLTSTVSSLQIRFNLPPEYWDAPFVERFGLIDTHSSPNFEIAFAIQWITIYAYVSLSTYVDLNITGVVAHLSCQLRILQNAIRNIKTRALDSKHEGMTYSENLFKVLRESVNHHLEIINIRNEIEDVFNKPILFTIVANIGQLCFVLYQASTIQVGFVFYFKIFHVMYILFQ
815	Priacma serrata	PserOR77CTE	Mitchell, R.F., et al., 2019	MASLPSNYLTVQTTVTRALGLDFLTEKESLSYQIYSKLFFILVVYLHTFEEIYTGFVNLHNADALIVILSYVTLHGTALIQTTVVFRNRKNIGNQIRRLHCGRFAPQPDRGGPSEEVMIKRVVRVTRIQCFVVLGIITVAISNATIAFIGVRLHEPPEKWDAPFILRFSIMDTHSSPRFEIAFILQWVCITAYPFLISFIDCTIAGIIAHLSVQLRILQSALKNVKIKSLSIAKTEKNSSHSENMRKAMAECIEHHLEIITIKEEIEDFFNKPILLTFIANVGQVVFAMYTATTLPVLGFEFALKVSHTIYIMFQ
816	Priacma serrata	PserOR78	Mitchell, R.F., et al., 2019	MSGVMLVVDNYGIPCNVAAKLFGMDFFTENESVLYQIYSKIAFLFLFYFTTSEEIYTAVMNINNPEPLIIILSHIMLHGTGMVQTSVVYKNRKKIGKLMKRLHSGMFAPNELRGGFVEKHEIERVISMTRTQFLMVTSIIAVAMMNATVISLQMRFKLPPEMWDAPFVLRFALIDTHSSPNFEIAFIVQWIGLFASACLISYVDLNITGVLAHLSCQLRILQNAIRNIKTRALNNKDEGATYSENLSKALNECIDHHLEIINIKDEIEEVFNKPILFTIVANVGQLCFVLYQASTLPIGFGLGAKVFHILYISFQFYIYCYWCNEVTEESQKVGQAAVECDWVGGNIYFQKHLVMIIARSQRPLNITAGKMISLSMQAFMSIMRAAVSSCMVLRSLRK
817	Priacma serrata	PserOR79	Mitchell, R.F., et al., 2019	MPSLLKNHFRHQTIGLKFLGVNLTSEAEGSFIYKCYSRGLLASLFMAILLTDILILFEVTNDPDEFILVMSYLICHLLAMVKVLAILFNRREISNILKQMNGEIFKQLKFGGTDEEKEILSIIKWTNLQAFYYWSLVLLAIVGAVFSGTKIRLTELPENWDKPFLEKFPYFDTHSSPKFEIAFCCQFVTIFIIAVLIILSDLLINEVNAHLGAQLRILQHNFRSIKSRSISKSINGDRVYSTLVESIEQHLRIIDIQNEIENAFNIPVLVVFMGNVAIMCFVMYSATVVSIISFEFMFYFFYLSFVVAQLYIYCMWGNDIYVESQKISNAAFESDWIGESLNVQKALLLVIARTKRPCKITAGNFMALSMEGFMKIIKGSVSYFVALKQMRAKMG
818	Priacma serrata	PserOR80PSE	Mitchell, R.F., et al., 2019	MEKLENTYIRLLMNGLSYAGINVINTTENYCYNCHTIVVFIFCYIFIIFEAWGAYACMNDTDLFINIFSYTICNTFGMMRATVIFYNRRSIHHLINKLFNMNKEGSNEAGIDNIVKWVKWQNIIYLSGLPLATIIAGIWGLKVRYTIPEKWGVAFLIPIPVLDIHSSPYFEIALCYSVLMIPYVASIILFGDLLISGIMSYTTAHFKIVQNTFRKMKSESMETVALSSHKLHKSLGNCIEHHLQIIAVVDEMEKLFNIPIWTTFISNVVVMCFSLYTVSMAPVSSPNFISGILLMEITVSL
819	Priacma serrata	PserOR81CTE	Mitchell, R.F., et al., 2019	MEKLEDSYIRLLFCSIFLFQINGLRYFGINITNKTENSYYKCYKIVIFIFCYTFLFFDAWSVYAYRNDRDVFITMFGYALCHTLGMMRATVIYRNRRSMHNLLKKLFEMTKEGSNAAGIDNIVKWVKWQNIIYLSAVPMSLLIGGFFGLKVRYTEPPEKWDVAYLIPFPALDTHSSPNFEIVFCYLSTSLTCLASITVCGDLLISCTMSYTTAHFKIVQNAFRQMNSEPMETEALSKHKLYKSLNNCIEHHLQIIVVVDEMEKLFNIPLWITFISNVGVICFCLYTISMAQVSTSDFIASMVVTGFTVSQ
820	Priacma serrata	PserOR82NTE	Mitchell, R.F., et al., 2019	KMKSEHIETEALSSHKLRKSLGNCIEYHLQIIVAVDEMEKLFNIPIWITFISNVLVMCFSLYTVSMVPVSNSNFTVNLLVIGFTVSQLFMFCWWGNEIIVQSEAVAQEVVESEWIGKNLRFQKALVMIVARAHRPCRLTAGKFSDLSLGLFTSILKATMSYYVVLKNLRNT
821	Priacma serrata	PserOR83PSE	Mitchell, R.F., et al., 2019	MEKLEVNYIRVLVNGLKYVGIKAKVHFTKSIRY*CFSIVICIFLFLKIWCVYSFRNNSDLFITGISYLLCHSLGMMRATTIFYNRKSIYSLITKLYSMNKEGSETAGVDGIVKLASWQNIIYLSAWPVGTVVTAILSLKVRITEPPEKWDVPFVIPFPALDTHSSPNFEIAFFLSIMAYTTAHFKICRTAKSTPVSTEALADRGKLHISLTNSIKHHLQIIEVTEKIDNLFNIPIWMQIFGYDFMVNMFLVGYVVSQLFMFCWWGNAI
822	Priacma serrata	PserOR84NC	Mitchell, R.F., et al., 2019	TTRLKLLGIDVTQEKVNLRYKLYSAFMFLTCYICVFSTAWSTYSFGTNNDLSLVATAYGLQHFFGMMKATPILYYRKDIHRVLNKLHEGTFKANRNRGGIEEIEEMEKLVKWTTWQNKTYINLILLAVVDGVLMGARLRLAEPPDKWDTPYIVPFAVFGIHRSPHYEIAFCYLFISVNIIAFLIAYCDLLVNTIAAHVSTHFKILQNALRKIKNKDESNDEFYVYLVDAINYHLEIIEVVDEVETIFNIPLLFTFISNIAVLCFSLYTISISNFPSTNFFLNIFLATFVVSQ
823	Priacma serrata	PserOR85INT	Mitchell, R.F., et al., 2019	MNEIATDNYFGILTYKLRLLGLNVIDESVTVIYNCYTVFIFILAYSCLFNIVWTLKSISIEDELFMQSVAYTLIIAFGLLRITVVTYNRQNIYRLLKKMRSHTFQPKLLRGSVEEKAEMTKVIKITNLQAKFLNDGFVTCATLIEYVVIQLFMYCYWGNELIVQSEAVGQAAAEFDWLQQSRQVRGALLLIMARASRPLHLTAGKFSDISLELFGKIMRASFAYLTILRKVKA
824	Priacma serrata	PserOR86NTE	Mitchell, R.F., et al., 2019	MMRATVITYNRQSIYHLLKKMQGRTIQPNWLQGNEEGNTETAKIIKITNFQNKASFRFIILAVCAGILLSIHTRFTKTPDKWDTVYFVPFTIFDIHSSPNYEIAFCYLFVSLTMVGLFILLYDLLINTITAHAGAHLRILQHALRKANLASYKNEHTYKDNAYRYLVDLIKYHLEIIEIVDQIERIFNISVLYTFTGNIAVLSFSLYIISAAEFLSANFLICALIIEYITGQLFVYCYWGNEVRVQSMAVCQAAAEFDWIQESLQVRRALVLIMARASRPLRLTAGKFSDISLGFFVNIMRASFTYLAIIRNVKA
825	Priacma serrata	PserOR87NTE	Mitchell, R.F., et al., 2019	TNTLKLLGVNVMEEEVSFPYKCYTALIFSLGYSFLVSGLWAIYCLGASNDSFITITAYILSLAFGLMRVTVITYNRKNICRILNKLQEQTIVPDGILKSAKVTEETNKLFKITNWMNRKGLNFVALALFAHTLLSAKLRFIEPSEKWDKPFLVAFCVFDTHSSPYFEIAFCYQLTSASAMGYLVVVCDLLVNNIAAHVVTHLKILQQELRNSELTNLMVEMPISQTNPHLVNVINYHLHIIEVADEIEETFNIPICCTFIGSIFILCFSLYTMSDSSFLSSNFITCAFNGFFSMFVLLIFCYSGNEMLVQSQAIAEAAAEFDWINENLDVQKALILIIARAQKPLRLTAGKFSNLSLELFVNILRLSYSYLMMLRNFKET
826	Priacma serrata	PserOR88CTE	Mitchell, R.F., et al., 2019	MVELLDNHFGILTRVLQLAGYNLIYEKVSLTYKCYSAFALFLTYTCILSCIWALFSKGIEDELFITYTAYTLVITFGLMRVTVLMFYRKKVYYLLKRMQNQTIQPERLRGSSQAESEMKNIVKITNLQNKTFLKFLLISLVIGVLMSMWTRFMTPPDKWESPFFVPFTVLQVHSSPNYEIAFFYLFTSITILAHLFMSCDLLVNTLTAHVSAHLKILQQALRKINLERYSEGNVYLYVMDIVCYHLGITEIVDEIEAICHIPVLCTFVGFIAILSVSLYTLSF
827	Priacma serrata	PserOR89NTE	Mitchell, R.F., et al., 2019	TSVMRLMGLNVVEENVSFKYKCYSALIFILSYSCILSNAWTLNSIKEIELFISNTAFALFLFFAMVRATVVWYYRKNIYHLLNRLRYREIQPERLRGSNEGNIEMKKLMRVTIWQVKIGLTFAIVSIILGVVMSCWFRFTQPSQKWDTPFLVQFTVFDVHSSPNYEFAFCYLFISLGIVGVVLILSDLIVFTLMANVTAHLKILQQLLRKRDLNGYKDLTNNEIYLYLIDLVEYHLGVIQIVDEVEEIFNIPVFCTFTGNIVVLSLSLYILSLSKFGSTNFIPCILLTVYVIFQIFVYCYWGNEMTVQSEVIVQAAAEFDWLDESIQARKVLVLIMIRALKPLRLTSGKFSDLSLQCFVGILKASVSYTMMIKNLKDI
828	Priacma serrata	PserOR90NTE	Mitchell, R.F., et al., 2019	TTLLRWIGINLVDKELTFRYKCYSTLTIGVCICSITTMTWTTYKLRNSNLYFLSTLGYTFVHVFGTMRSIVILYNRKNIQHVLGRLQEGNFKPNRNRGGKEEIEEVERIIKWTAFQNKAYLLFFAMAVSSCALMGLRVRLLEKPEKWDVPFGTPFAVFDVHSSPNFEIAFCYLFIIINITSAFQCFCDLLINTLLGHMVAHLKILQNALRKIKYRDVFQEQHSQDLVLKEHFYHCVVELVSYHLEIIEIVDKIEELFYIPMWCSFTGNIATLCFSMYTVSIIEFQSTDVGVPLIASSYILLQLSMFCFWGDELFVQSQAVADAALEADWIGENLQAQKALILVAVRAQRPLCLTAGKLSVVSLNTFANIIKASLSYMMILRNIKKT
829	Priacma serrata	PserOR91NTE	Mitchell, R.F., et al., 2019	NTAYLVFLAGGIVSCTLLSIRLRLVEKPENWDVPYATPFAVFDVHSSPNYEIAFCWLFICINVTGVLQVLCDLLINTLMGHIVAHLKILQNALRKIRCRDVFLEQHIQDHLFKDHFYDCVVELASYHVEVIEIVDKIEEIFHIPIWCSCTSNIGVLCFSMYTLTIVEFGSSESFAPFISGLYVLVQLFVFCFWGNEIFVRSQAVADAALEAEWIGENLQAQKALMLIIQRAQRPLCLTAGKISILSLEFFTNILKAAVSYAMVVININKKA
830	Priacma serrata	PserOR92NTE	Mitchell, R.F., et al., 2019	TTLLRWIGINLVDKEVTFLYKCYSALTLGVCVCSITTLSWTTYMLRNSNHYFLSTLSYAFLHFVGTMRTIVILYYRKNILRVLGRLQEGNFKPNRNRGGMKEIEEMKRIIKWTAIQNKAYLYFSVMGILSLTLMSVWLRLVEEQEKWDIPYVIPFPVFDVHSSPNFEISFCYLFITLNISALLQILCDLLVNTLMGHVVAHLRILQNALRKIKSRGAFLKQHSHDHLFKDPFYNYVTELANYHIEVIAIVDEIEEIFNIPIWCSFTSNIAALCFSMYAVNIMELGNFDLLMPLLSCVYVIQQMLMFCFWGNELFIQSQGVADASFEAEWVGENLQSQDALILIAMRAQRPLCLTAGKISILSLNFFANILKASVSYLMVLINLKKV
831	Priacma serrata	PserOR93NTE	Mitchell, R.F., et al., 2019	TTWLRWLGINLVDKELTFQYKCHSAITLAVCVCSITTMSWTTYMLRNNNMYFLSALSYTFLLAFGTMRSIVILYNRKNIQRVLGRLQEGNFKPNRNRGGMKEIEEMKNIIKWTTFQNKAYLLFTVTAILSGTVMSVRLRLVEEPEKWDIPYITPFAVFDVHSSPNFEISFSYLFISLNLTGFFQVLCDLLVNTLMGHVVAHLKILQNALRKIKYRDAFLEQHSQEQLFKDHFYDSVVELASYHLEVIGIVDEIEEIFNIPIWCSFTSNIAVLCFSMYTVTITEFQNADSWLPLLSCFYVIQQLFIFCFWGNELFIQSQGVADAAFEAEWVGENLKVQDALILIAVRAQRPLRLTAGKISILSLNFFANILKASASYFMVLLNLKKA
832	Priacma serrata	PserOR94PSE	Mitchell, R.F., et al., 2019	TTLLRWIGINLIDKEVNIKYKCYTTFTFSVCFCSITTMCWTTYIFRNNNLYFLSTLAYTLLHFFGTVRSIVILYHRKNIQHVLGRLQEGNFKLNRNRGGMEEIEEMKRIVKWTTFNKACLYFLVGAILSCTLLSIKLRLVEEPWKWNVPYGTPFAILDVHSSPNFEISFCYLFISLNLTASFQVFCDLLNTLMGHVVAHLKILQNALRKIKYRNAFLGQHSPGHLLNKHFYNCVTELASYHLEVIEIVDEIEKIFNIPIWCSFTSNIAALCFSMYTATITEFDSLDSYIPLLSYFYILLQLFMFCFWGNELFIESQAVADAAFEAEWVGENLQVQDALILVAVRAQRPLCLTAGKISKLSLDFFANILKASVSYLMVLRNLKKA
833	Priacma serrata	PserOR95NTE	Mitchell, R.F., et al., 2019	TTLLRWLGINLIDKDVTFLYKCYATFTFSLSVCSITTMFCTTYMLRNNNQYFLSTLNCAFIHFFGLMRAIVILCNRKNIQHVLGRLQEGNFLPNRNRGGMKEIEEMEKIIKWTTYQNKALLAFVVMGMLSSTLMDVVFRLVEEPEKWDVPYAIPFTVFDVHSSPNFEIAFCYLLITLCLNGLFQICCDLLVNTLIGHLAAHLKILQSALRKIKYSNAFLKQHSQDHLIKDHFYDCVAELASYHLEVIEIVDEIENIFNIPVWCTFTGNIASLCFSMYTIAEFRSLDSYIPFLSSLYVILQLFMFCFWGNELFTQSQAVADATFEAEWVGENLKVQKALILITVRAQRPLCLTAGKISKLSLNFFANILKASVSYLMVLINLKKT
834	Priacma serrata	PserOR96NTE	Mitchell, R.F., et al., 2019	TTLLRWLGINLVDKEVSFLYKCYSTFTLGLFCTTCTIRNNDLYFLSTLGYTFVHGFGWMRSLVILYNRKNIQRVLGRLQEGNFKPNRNRGGMEEIEEIKKIIKWTTIQSKAYLVFMVIAMLSSALMGVVFRLVEEPEKWNVPYGTPFTVFDVHSSPNFEIAFCYLFITLNLNIAFQVGSDLLVNTLIGHLVAHLKILQNALRKIKNSNAFLKQHSEGHLIKDHFYNCVAELACYHLEVIEIVDEIEKIFNIPIWCTFTSNIASLCFSMYTMVEWRSLDSYVPLLSCFYLTQQLFMFCFWGNQLFIQSQAVADAAFEAEWVGENPKVQKALILIAVRAQRPLCLTAGKISMLSLDLFAKILKASVSYMMVLINLKKT
835	Priacma serrata	PserOR97NTE	Mitchell, R.F., et al., 2019	MIRSLVLLYYRQNIHHLLNKLKEGPSKLHPNIEGTEEMKRIVKWTGLQNKTYVNLSIVGIIVSFLISVKLRISANPEKWDTPYVVSFAVFDVHSSPNFEIAFCYLFISINYIGFFIVLCDLLTNTITGHVVARLKILQNILRNRNFRSSLASENDHKEVYDFIVEATVYHLEIIKIVDEIEEIFNIPIWCSFTSNIAVLCFFMYTVTITDFPSMDFVMYVLTCIFIMCQLFMFCFWGNELSIHSQGVAQAALEAQWVGEDLRVQKALLLIVTRAQRPLCLTAGKFSDLTLGFFVNIVKASVSYSIVLRNMNKT
836	Priacma serrata	PserOR98NTE	Mitchell, R.F., et al., 2019	MIRGLVILYNRQNIYHLLNKLKEGPSKLNRTKAGIEEMKRIVKWTSLQNKMYINIFIVGAIQAVITSAKVRIFDIPEKWDTPYIVPFAVFDVHSSPNFEIAFCFLFVSINYIGFFIVLCDCLTFTITAHVVAHLKILQNALREANHEAAFENENGHEDVYKYTVEAMVYHLEIIKIVDEIENIFNMPILCNFTSNIAVLCFFMYSVSVTEFPSMDFFLFATYPIFILSQLFMFCFWGNELFLQSEAVAEAALEADWIGEDLQVQKALLLIVIRAQRPLCLTSGKFAKLTLDFFVNIVKASVSYLIVLKNLNKT
837	Priacma serrata	PserOR99	Mitchell, R.F., et al., 2019	MTELQEQYFFFLTSRLRLIGINLAEANVSFKYKCYTTFTFCISFSGVFCLAWTSYKIRNKNQLFLTTLASFLLYLFAMIRALVILYNRQNIHHLLNKLKEGPSKLNHTKAGMEEMKRIVKWTSLQNKIYINIFIVGAIQAVVISAKIRISDIPEKWDTPYIVPFAVFDVHSTPNFEIAFCYLFVSINYIGFFLVLCDCLTFTIAGHVVAHLKILQKALREAKRGAAFENENGHKDLYNYVVEATVYHLEIIKIVDEIENIFNMPVLCNFTSNIAVLCFYMYTVSVTEFPSMDFFLFAMYPIFILCQLFLFCFWGNELFLQSEAVAEAALEADWVGKNLQVQKALLFIVIRAQRPLCLTSGKFAKLTLDFFVKIVKASVSYLIVLRNLNKA
838	Priacma serrata	PserOR100NTE	Mitchell, R.F., et al., 2019	SKTYLYIVGFGIVSTVFISIRLRFSKPPEEWDVAYLMPFSILDTHSSPNFEIVFCYLFVAINLLAFFLAFCDLLTNTLIAHVYIHLKILQNAFRQLEARTAVQNGGDNFYLHVMDTVNYHSGIIEIADEIEDIFNIPICCTFISNIATLCFSTYHISTVNFLSTEFLTGTTVAMFIIAQLFMFCWWGNEVTVQSLAVARAVEETGWTDESLQSQKALVLVMARSQRALRLTAGKFSDLSLSLFVNILRASFSYFMVLRNMKNVST
839	Priacma serrata	PserOR101	Mitchell, R.F., et al., 2019	MEELPGNYFSILIIGLRLIGIEVVHKQVNLRYKFYSFFTFSICYFCVFSSSLAIYANRNNSELVLTGSGYVLAHFFAMVRATVLLYYRENISCLLNKLHGGVFKPDVNRGGVKEMEEMRKIVNWTGLQNKIYLYIVGFGMVSTLYISIRFRFSKPPEEWDIAYLMPFSILDTHSSPHFEIVFCYLFVAINLLALFLAFCDLLINTLIAHVYIHLKILQNAFRQLKARTAVQNTGDNFYLHVVDTVNYHLGIIEIADEIEDIFNIPVCCTFISNIATLCFTTYHISTVNFLSAEFLTGMTVAVFIIAQLFMFCWWGNEVIVQSLAAARAVEETGWTDESLRSQKALILVMARSQRALRLTAGKFSDLSLSLFVNILRASFSYFMVLRNMKNVST
840	Priacma serrata	PserOR102NTE	Mitchell, R.F., et al., 2019	CKVYIYVTICGMISGGAMGLINRFTQPPEKWDVPYAVPLKIIDTHKSPNFEIAFVYLYIFYNLKAFAFIFCDLLIISVIGHLSTQLKILQNALRIIKFKANEIRNFGRESKDEYYSLLKSSIEHHLQIIKLIEEVEELFNIPVLFSFIANVVILCFNMFVISQLVVPSNDFTLAIFTIMFIVVQLFLYCWWGNKIIVESNAVAVASSEANWTEESCHSKKALILIMARAQRPLRLTAGKFFDLSLEVFVSILRSSVSYYVILMNIRKN
841	Priacma serrata	PserOR103NI	Mitchell, R.F., et al., 2019	YSCYTILAFMFYYLYAFIEGWAAYANRENGDVFIGVLGYTIEHFCGLMRALVMQRNRKQIAQILKRLHEGVFKLDKNRGGDQEVEEMRYVVEWTNLQNKVYMGIGGMSATSAGIMCLLVRFTQPPEKWVSFVIPFPAFDIHSSPKFEMAFFYLFSSIAAMASVFMSCDLLVNAVIAHLSAHLKILQNALRKTKSSATEGDDFSIRVKNSVIHHLRIIEIVDEIENVFNIPVWLTVISNVLVLCFSMYTVAMMKIPSVEFIVCTFNVAFISWQIFMYCWWGVGENLSVQKSLVLIMARAKRPLCLTAGKFAKLSLDLFLKILKASFSYFVVLRNVHKAQAL
842	Priacma serrata	PserOR104CTE	Mitchell, R.F., et al., 2019	MGILPKNYFRLKTNVFKIMGVDLLNEEETRLYQIYSKFSFIVGVLSCCVVESIVTFENIRNPEKFIELLMFYLIRVLGLLRVVVLYWNRKKIGVIVKRLHEGLFKPDSTRGGNFEEKELISIIKKTNIQSAFQVLAYLSAVSTSTFEAIRNLITKSKEERNMPYMLPLPSVINLRTSPNFELAFLYQYYALNVSGLYIVLTDLLITGVTAHISAQLRILQNAFRKIKERSTNKPNQNLKSIVIESIMHHQQLIDVRNQVENLFNVINLISLLGSTGVLCFCFYRSSQQQPMSPQFFQTLSIVAFTVIELLMYCWWGDQVTIESQEVAKAASESDWVGENLDVQKSLMFVMVRAQKPLRMTGGKVAFLSLETFMA
843	Priacma serrata	PserOR105NC	Mitchell, R.F., et al., 2019	IAKTTVLYYNRKEIGIVMKALHTGLLRPNLQRGGELEEKLLRRTVFLTDAQIIVYNVLLMGIHLAGDIGSVISRLTKPPEEWYFAYVPFSLWDVTRGSAFDLVSLYQIVYVWVFAIIIVFIDLVATAVMAHLSAQLKILQNAFRNIKHRAILRKTEFESYGTEISYEESLSEVLKETVQQHLEIISFVEKVEEVFNKVVLMVFIGSLIILCSIVYRLST
844	Priacma serrata	PserOR106CTE	Mitchell, R.F., et al., 2019	MLKDIYSRDYYGFNLKIARIFGLWPNPKQKFNFFYAIYSVSLITIFIFLFIVSEIVEICLTFDNFYETIKNIGAICFHLVVIYRVLHWMANVKRIQECIDLLQRKSFQFKHFHDIKHFDMRASLEDDLEKILRKIENKQKPTGRERVPKEKIMNGIKRLCFNWLIFLIIATNITIFFSYLGSLISKPVCTYKAKTHFSYCIKRLPYNNYFPLDRTELPNFFLAFFYQYLSVLYTTISFLCTYFSVDVTFISVLIHMEGQVQVIGEAFKQITAPQSGSNTRVMEAQFSKCVREIQNVI
845	Priacma serrata	PserOR107NTE	Mitchell, R.F., et al., 2019	GYFYPNITILKISALWVPNKTPKRHFLFAMLYNIVFVVYTLLFTPTEIIILRETWGHLRSVIKNIGMTISHIIAAFKVAIWFIRRQEIINIMQELESDEHVYEDAEDFSPKLILENAKEMNRKLVYSFFFICCMVPGSSYFTAGYNFIFDKSSFYSVDDGGNLTFCKTLPYYSWIPFDHSQNLSCVISLIYQAFPLAYYAFMIASLDMVFVSLLLFVNSHFKILEGAFKTLTNRIENIETGDVDIQIQAELNKCIKHLQKMFRVCDKIENIYTFVALGQFFESLFVLCTCLFLISTTPITSKAFWVEVVYASVIQAQTFLYCWFGNEIIISSAKLSYALYEGDWLTASSSFKKSMLISMIRLKKPIILTVGKFSPLTLNTLVIVYRGSYSFFAVLKNAN…
846	Priacma serrata	PserOR108	Mitchell, R.F., et al., 2019	MLKTKYFYLTANLMMILGLSHPEVKSFALKFLLKCYTIFVASILLLLLIALETMGLFSTISDMAASSRIIAYDLPHAVAFYKATVLFLDRKAFQEIISKLESDDEFHNSTSFGKTITDETSKLARRLTWAFIILGTMIPINGSLPALFAPPKASFLEECNCTINEWRLPYDIWMPRIAHTYPYYPFAFLYEYLGVMASSCVIFTSDTFFASLMLYISSKFKILGEAVKNIDMKWERDNISAEVKERKLQAIRHAITRCTIHHQNIIQISDKLDEITRNVILAQFLSTSILLCCCLIMTSSKDMASGDFFIEFVFLGTSIYEIFLYCWFGNGIEEESIRVQLALYNSDWIYAPPDVKKNIHIMMMRTKKSTKLSLGGFAPVTNQTFVTVLRAGYSYFAVL…
847	Priacma serrata	PserOR109	Mitchell, R.F., et al., 2019	MELDLNPEEEVLLEINFKFLALYGLWEIPKCRISWLNFLHKIYGKTLFFWIIIFTLTQYIEWYFVWGNFEEWCANAGVCLLYTVAIAKGYAVLYRKDEIQTLFERMRNFGYSVLKGEDEESRAIYRKTVIQMKWMTKTFYFMCFCTLMAFFFVPRILNSYVDLPPILEPDGNFSGVYKKFYIFSSWFPFNKHKHYEWAYGLQVISGIIGGSYCAILDPLLAAFMMHGVVINRLLQRRFRSLKEAANKLRHQNEKMTENEACYIVLVQHIREHCSAITYVQDLDNLINKINFLDFTIISINFGTVGFQATVGGFLQKIFSFEYFLAILSQLIILYWYANEIRIQSSLISEAVWESNWYEYDPKLQRTLLMVMQRAQKPSSITVGSFFPMSISVALSVLRT…
848	Priacma serrata	PserOR110	Mitchell, R.F., et al., 2019	MNSNPLLRRNLKGLACMGLSPLPKLQHPILSKLHRYYGIFLFLFFVVFTVSQYVELFFIWGNYEEVTDNASISLLYAIGIAKIYILIYRRKDVENLITRIANQERNLLNKCSSEVKVIMEKYIERNWFITRNFWILTAFTMLCCFVIPQLEYAIVNGPQHIRLPNETLVPTPKKPLVFSSWFPFNKHEAPYYQVAYAYQTISGTIGASFLSLWDTFVVGLIIYPISQLHILQHHLRGLDKSNNGNEKQMYQYLVKCIHLHRHIIEYCKDLDNLINKVMFLDFVICSIMLCAIGFKATLLELNLKLFFVVVYLISTLIRLFMFYWHANELMQESLNVSNAVWESNWMTCSIRTKKILILIIQRSQRPITLSIGKFRTMSLQTYLLILRASYSYLALLRQM…
849	Priacma serrata	PserOR111CTE	Mitchell, R.F., et al., 2019	MNSNPLLRHNLKGLACVGLSPLRKLQYPILNKLHHYYGIFLFLFFVVFTVSQYVEIFFIWGNYEEVTNNASVSLLYTIGIAKIYILIYRKKEVENLITRIRNREQSLLSKCSSEVKAIMEKYIERNWFITRNFWMLTAFTILGCFVIPLLEYAVVNGPQHFLFPNETSIATSKKPLVFSSWFPFNKHESPYYQVAYAYQTISGIIGASFLSLWDTLIVGLIIYPIGQLKILQHHLRGLGKSCKNNDKQMYRYLVKCIHLHNHVIGYCKDLDNLTNKVMFLDFVICSIMLCAIGFKATLLEVSIKLFFVAEYLISMLIRLFMIYWHANELMQE
850	Priacma serrata	PserOR112CTE	Mitchell, R.F., et al., 2019	MESNPLLGRNLKALMLIGLSPLPKLRYPILNSIHHCYGMFLFWFFALFTFSQFVEMHFIWGNFEEMTNNAGVSLVYAVGISKIYVLIYRKNEVENLVARIRNRELGLLRNCTTEVKAIMDEYIERNWLVTRKFWLLTFLTIWGFFAIPQLEFNIRGPQQIRLPNGTLAINFKKPLVFSSWFPFNKYESPFYDVVYAYQILCGSIGSIFLALWDTFICGLIIYAIGQLQILQHYLRNLGQFNNDLHGDDRKLHHYLVQCIRLHNHVIEYCNDLDDLTNKVMFLDFVICSVMLCAIGFQVTLLGFSLKLLFVVEYLIAMLIQLFMFYWYANELMVESLNVSDAVWESDWLDSSVSTKRILHIIIHRSQKPITLTIGKFNAMSLQTFLL
851	Priacma serrata	PserOR113	Mitchell, R.F., et al., 2019	MSSVWLKDNIKFLSVVGILSSEHNKKFTFFFIIIIYLTILFILDAIWNCTNTDEYIEVLTCIIPGTGTILILTLFIPNRKKMIKIIEQLRHFEPHEFSKEAEITNKKLIKLSTWACYFVFCVYVLYGLQNYFKAVPGKRHDSKASGLILRMWSPLDLSFQPWFYITLSLELLAIIIILCTTLPVLLFLGGILLHLRAQLKHLQSSLNKVFTLETNLCKQELKKCIILHQKLIRFTDQIQDAFQTILVFQNYVPSMVLGAAAYKGSQSNFFNVEFLPYLAQICYILGEALICCYFGQAVIDESLRIGDIVYENEWFDNRYSGISNDLKLIILRSQRPLKLNLFGSVSSSFEAYYMTIKTGYSYSIFLANFG
852	Priacma serrata	PserOR114	Mitchell, R.F., et al., 2019	MTMEENTEFLELIFTILKFLNLWPKMGLKAKEKCVTLKHFTVIITILPVLISITADTVLQFSGDTDDVKVAIQLFVIIMGACTAIYLTLCYSMNYNTIKQLVCMFKELQKFEMPVKIFKNAEKRTKIYTTGFIIYYFMGNTLYFSLNFIDIDSCKAKTYKVKYGHACPCGMIFSCRLPFSVSKHPRLEIFLIYELYFCVAITFLIMIQVMLVSGVLIHVTSQMKYLRSRVVKLLDADDFKKELEHCVQYHNALIKYSKYMKQAFSTQMSTHFTFSTILLGGVGAVMLMAPTLIDTIRYAMLMFGVFATTAIHCVLGQELLDESSGMADDLYNKIIWYNAPISVQKDLRMLLRMAQKLIVLPSYMSGAMCLETLVAMYNRSFSYFTLLFKLH
853	Priacma serrata	PserOR115	Mitchell, R.F., et al., 2019	MEKNSYKYFEFNIKLMQWLYLWPKNLKNIKPWAIKDFILFLSVLPGAIMMISQVLKQFIGGKQFVIIVENTMALSAFSGMTNMSVVFIANRETILRLVSAIQDFQKLGISKDVMKTAEQTSEKFTKWFVVYSLVGNFCYGAFPLVLILMSQCKREDSSSGCGLIFSQSFPSSVTNSYLFYLIYAQQLHFCVAVTTTNVAITMFSSGLLIHIVAQLEQIRKVLKALKEADVNGDEQNKIRSCVYIHSKIIAYSSDLNKIFQKVVVVHFPTTTFIVAALGVIMLEATAINKIRYMMALIGSVFVIGINCYYGQKLIDESECIAADAFDMPWFDYSIRTQKAIQFIIMKSQKPLTLTALSVSAMSLETFLNMLSSTYSYFTLLVKVR
854	Priacma serrata	PserOR116	Mitchell, R.F., et al., 2019	MKYRATYFEFNVTIMQWLGLWPADGKKKPWRNIKDFALIFSLLPVGIHCFLEITIQFRGDNDFMITIENTMVLIMFCGSLIMMIGFISNRGTLYKVIAKLEHFLKIGIPAEILEGTEQQSKKNTKWFALYCVFGNLCYMSVPLVGINACKAKSASLGCGLIITKTLPPWVKDTYWFYVLFSHQLYVCFMVTMIDIANTMFMSGVLLHSINILKMIEDKLNHLKDMHSLEEVKKELGFCIFIHTEVIEYSEQIKSAFNEILTVHITLTTFLCGTLGAIMISANPGEAVRYVLALTGAMFVLATSCTFGQRLIDQSTKLAETAYDVPWYSYPAAVRRDVLLLLLRSQHPLTINATSVSYMSYETFLNMVSTAYSYFTVLLNSR
855	Priacma serrata	PserOR117	Mitchell, R.F., et al., 2019	MRYFEFNVKIMKWLCLWPINGNERPRREVKDFIVVLSVVPVRKHCFVEIYIQLAGDGDFMVTIENAMVLIMFSGSLIMTVGFISNRRSLYEIVAKLQSFRKMGIPEEVLQDTEQQSERNTKWFMMYCLLGNICYLCVPLVGIESCKAKSADLGCGLIITKTLPGCIRNTYWFYILFVHQLYVSFVIPMIDIANTMFMSGLLLHAISILKYIQTVAPSWTLRPCIQKQLYLLKDMQNIDEIQKEIRYSVSIHTEVIQYCEQIRSAFNEILTVHTTLTTFLCGTLGAIVISVSPTEAVRYFLALTGAMSVLAVSCIYGQKLIDESTGIAEAAYDVPWFAYPPSVQKDVLLIILRAQCPLTINATSVSRMSLGTFLNMLSTAYSYLTVLLNCH
856	Priacma serrata	PserOR118a	Mitchell, R.F., et al., 2019	MNILAYNVYVLQKLSIWPAENKLTKFHVFKCILIVLSTWVSASASAISLIVRLNRKTPDMTIIVDNIIGLADTVGMMYIYSCFLYNFNVIKNLLNESKIFLKFASEKSVMETEQTVVKYTKGILIYAFIGNVCYALVPLLQSFHCTSPTLEDSKHDPCGLIVHCWVPVDVSQPYRFYVLFFVQFYTCVLVTLPVLCITMLLLGLLIHTTAQLKNCRKHLRNVCVDLSSCQQRLTFCIEYHIAIIGYSKNIEKAFSSMMLVHVTLTSFIVSVLGFEILMVNTLTDSLRFGMHLGGWLVLLLLTCYYGQKLIDESTALAHDAYSTPWYNSPASTQKDIKFIIMRAQKPLTLSAASLGVMSLETFLKVMSSAYSYFTLLWKIKSNN
857	Priacma serrata	PserOR118b	Mitchell, R.F., et al., 2019	MNFSMADSLLLLEYNVKVLRLLNLWPKQEKEFGNDHWRLIKDSSIIFSLMPTAVPILSDLIRQMAGKSDDITDIIENFIALVPITGMIYMTICFIQNRKIIQILVTKLQNFKEFGNIPVVLKTDRKSANYTKWFLLYGIFGNICYAGLPFLGISQCEKKRANSGYSKHVPCGLITRVWLPFAFDKSPVFDLVLLHIFYTCVMVSVVILSLTMLLCGILMHVTAQTKFLKSRLLKMCNITDPKLLSEEVHYCIRYHTAIIDYSKNIEKAFSSMMLVHVTLTSFIVSVLGFEILMVNTLTDSLRFGMHLGGWLVLLLLTCYYGQKLIDESTALAHDAYSTPWYNSPASTQKDIKFIIMRAQKPLTLSAASLGVMSLETFLKVMSSAYSYFTLLWKIKSNN
858	Priacma serrata	PserOR119NC	Mitchell, R.F., et al., 2019	VDLPFIISSILSWMYWSGCDPRRQSWISRVVWAYTLLMNVTWIVLMILNIVMDFHEVSSSAKLFPYVFSVAVKLIIFRWQNTKLSKLLNMATEKFWPIDHLGKDVEKENKKPFRVLYICITSYLIFSAINSTVIWLVDLISGGRTHVLEVYVPVYNSYIKQTPYFEIIYGLEISSTYLNVMTIVYSFPSLFYALLGGAIVQISMLKHCLKNMGEVRNETGEERNTRIHEEMKKYVEHHNLVLKFLEDANNIFSVILLLQVVCAVITNCFLAFLTGARQLNCILLAIYYMTELLFSCMIGEIVQSESKSVSDVIYETKWYELESDTLCKDLKLIMQRSQKEVKINSAGVITYTLGTYTQ
859	Priacma serrata	PserOR120NTE	Mitchell, R.F., et al., 2019	VLRYFTIILTAGFTFSELISLILFIKAGDVLKTTDCGATLLLECLCLFTMLIITIRHKHFGELIILAEKMYHVRDKVAVAELKRNSRKVKLMSYVFYAMAVFGVFYYISIPIVTQYVKNSKTLVFNVWYPYNELVSPFYEFSYSLEIYRAIIIPHLIVGHDSLFIAGIVITCGQFAILDENLRNMFAAAEKNIKYRNGTNLGVYEDQMRNEMRKLLKKYIEHHQMILKLCEKQQVVFGPSVFYHLVFQSICMCLIAYQISYAIDNSMYFDLPKYILYVVSAIIELYLYAYLGSQLIYSSSAIHNACFACQWYGLLDVRLKRMLVLMIQRAQRPSMITALGFSVISLETFITVLRSAGSYFTLLQSLKDN
860	Priacma serrata	PserOR121NTE	Mitchell, R.F., et al., 2019	LNVTTFFPKVLRWFVIFLTTIYTISEVIFLVLHTKAGDVLKASDCGGTLAVVLLTLVTMLVINFRYKRFAELILLLKKVYEDCDKISKAELKRSSKKSKMISTVFYVSAMCAIFYYMSLPVVINWTKNSRTLVFNAWYPYDELMSPYYEFSYLMEVLRGIAMGHLIAGHDSLLILAVVSICGQFEILEEKLRCIFTTAEENIKKRSKENYSSYDSELRKEMCILLKSCIKRHQIILKLCDTQQEVFGPSFFYHMIVQSIAMCLVGYQVSYALNNSMYAELPKYLLYLAAVVMQLYIYTYLGSQLIHKSLKIHNACYSCYWYDLLDGNFRRMLVMMIQRSQKPSVITALGFSVLNFETFTAIVKSAGSYFTLLQSLREE
861	Tribolium castaneum	TcasORco	Mitchell, R.F., et al., 2019	MMKFKVTGLVADLMPNIRLIQASGHFMLNYHADNSGALHTLRLGYCCMHLVFVLVQYGCNFVNLVLERGDVNDLAANTITVLFFTHCVTKFVYFAVRSKLFYRTLGIWNQPNSHPLFVESNNRYHGIALKKMRRLLYIIIIWTSFSAIAWTGITFVGDSVHNIKDPENENLTITEPIPRLLVKAWYPWDAMSGMPYYITLVFQIYYVFFSLAHANLLDSLFCSWLIFACEQLQHLKEIMKPLMELSATLDTYVPKSADLFRAPSATSQDQLIENDYNEKNEDLKGVYSTRQELGGHFRGGALQNFGSGGVGPNGLTKKQELMVRSAIKYWVERHKHVVRLVTAIGDAYGVALLLHMLTSTIMLTLLAYQATKITGVDKYAATVLGYLLFALAQVFHFCI…
862	Tribolium castaneum	TcasOR2PSE	Mitchell, R.F., et al., 2019	FDWSTTIGINLFLLKCVGLWPEAEFYKPNFYTFYAIFNAIFIIGGHNLSQLILTYFVYSDLEALANTIFVLTTNIMAAAKMYFFVRNLKMIKQMLAVLNTPQFLPKSDTQVDLVKPSLKLWKLSYTVFSVIVAMNVFLWSIAPFFNPEQRFPFVAWYPFQTSTTLNYCIVYLYQVVCIWVITIANMNLDTVTMALMVYIGTQCDILCDDLSNLYGNSDYFHKHLISCIKHHKKIVSYARKSNNIFNMIILGQFATSTMVLALTMFQLSLVNPLSGIAAIHLNYILGITTEILLYCYYGNEVEVKSSRMSYSIYKSDWYEQPINIRRTILILCERCKRPIKFTAINLFALSLSTFMTIIRSAYSYFALLYNVNNRZ
863	Tribolium castaneum	TcasOR3	Mitchell, R.F., et al., 2019	MKLSSVTTCLFSSDFHTRMNFDWKDTIKLNFLMMKIVGLWPKEKYKINFYTLYTLISVNLFICGHVIFHTVAVFVVGRDLKHLIGALYMSLTETLLLVKICYFIKNSRLVKSLLTSLDGDIFQPKNEKQLELTNPSLIFWKKVHKSFAILVANTVFLFVSLPILSKSTKLYRLPLEAWYPYNTQKSPNYEITYLYQFISTLFRGMASVSMDTFIAALNMYIGVQCDILCDNLRNLNETNFMENLSLCIKHHKAIVSFARECNKFYNGIVLGQFFSTSIALGLAMFLLSLVTPLSTESNTLLFYLGATTSEIFLYCWFGNEVDVKSSKIPYSAFESDWTGAPIEAKKNLLIFILRTQKPIKMSAINLFSLSLETFTTILRTSWSYFAVLRQVNGQAZ
864	Tribolium castaneum	TcasOR4PAR	Mitchell, R.F., et al., 2019	MYSENKFDFVLTIKPNILFLKIVGLWPVDNNDVYRIYTLIVTVFFMGVFDFTRIMNIFFVYTDLKVLTATIYLTVTDITVLVKTCLFMSNIKTLKRLIVTINCDVFQPKTDHQKQLVQSGLKAWKVSYMVFWSLVFCCLVMWTVSPIIQATPAGRKPLPLPAWYPYNTDITPFYEITYVCQVISMWFLATANMNMDSLIAALMIYVGAQCDILSDNLKKMKTFSKIKEEQAKFNQTLIDRIEHHKKILQFAYDCNASYNFIILAQFFTSSLAIALSMFQLTLVDPLSMESFPLLSYAFGMALQIFLYCWFGNEVEAK
865	Tribolium castaneum	TcasOR5PAR	Mitchell, R.F., et al., 2019	MIFFAWKSVIKTNLVILKFMGLWPRETKYRRNFYSLYAVLLTVMVASDNLFQTINLVLIHTNFSSLMGTVFVLCTNWCASIKSFCFIYKVNLIKILLQDLDCEEFQPKNDTQMNLSRSILHLWKIVFYAMTSGVTATVLALAVTPLLTGDLAQYELPFWAWYPYKTRTSPLFEIMYLYQVICVFCIAIISLNIDLLNMALMMYVGIQCDLLCYDLKKLNNSKKDFNINLIKCIKHHKKIDSFAKHSNVFFNEILLTQFLTSTASLGLALFQLSLVDPLSLDGYTIVFYVLCIITEIFLYCFSGNEVECK
866	Tribolium castaneum	TcasOR6	Mitchell, R.F., et al., 2019	MNSFNWQESIKTNLKALRLVGLWPKSDFYKFDLYTFCTSLTVVVIVCGHNLSQIVYILQVYSDLKALTATIFVASINFLGAVKMYFFIKHIKTVKILFKMLKTYQFKPKNIHQTQLIKPFLNLWKILYVGYSINVYLIVAMWSLLPVLNGWTWQKKLPFPARYPLDVTKSPYYELAYVYQFICIWYITVANLNLDTIIIALMMYTSCQCDLLCDDLKNLTETRFFDKKLIECIKHHKAILVFAEKSNSLFNMIVLGQIATSTVVLALTMFQLSMVSPLSSEGLNHLFYIGGIIMQILLYCWFGNEVEAKSSNILYAIYESTWSEASKNSKKNLIIFSIRCQRPIKATAVKLFALSLRTFITIVRSGWSYFAVLYNVGSEZ
867	Tribolium castaneum	TcasOR7	Mitchell, R.F., et al., 2019	MNKLQKFDWKATIRPNIAFLHYLGIWPEGEEYYKLNFYTLKTILYIIILVISTIVFQVINIFFTLDDLTSLTANIYVLLTEILYFIKLCFLVKNMPALKLLMKTLDHKLFQPKANQIVIIQPLLNFWKLIFLAFVITCSFTVLFWAIFPILDSSEEEKRLPLLAWYPYDTKISPNYELTYLHQVASYIYICYSHLNIDTFITALNTYIQCQFDILCDNLKNIKSDTKNVDTKLAKCIKHHLLILMFANTSNEFFSWIIFFQFTSSAAITGMTLFQLTVVKPFTTEFYNFMAYVTAEVVQIFMYCWFGNEVQVKSSNIPYAAFGSDWTEFSPNKQKSLLFLITRSQKSVKMSAFNVFDLTTDSFILKSAWSYFALLNQVNSZ
868	Tribolium castaneum	TcasOR8PAR	Mitchell, R.F., et al., 2019	MRSFDWKKTIKINIITLQAVGFWPKGDDSFKFNLYGLWTAISFTCIIFCHNFFQAVSIYFILNDLKAVTAVIFLNLSELLGILKSYYLIKNMPKLKQLMITLNKPLFQPKNERQIKLIEPNLKFWKQMYNLYWVMSSGALFFWATFPIFDNSIKDHRLPFIAWFPFDTTVSPFYEIAYVHQVVGIIFVAISTVGVDTLIAALSMYIGAQIDLLCDNLRHLTGPNFNNELLNCIHHHKTILRFANNSNEFFNWIAFFQFFISATSIGITLFQMTVVTPFTSEYFSLISFELAIVVEIFMYCWFGNEIEEKSKNIPYAAFESNWLEASKESKKNMIIFMIRCQ
869	Tribolium castaneum	TcasOR9	Mitchell, R.F., et al., 2019	MSNFSWKAAVETNITTLKILGLWPKGDETYKLNFYTLYAVFGVIGLLCAHSFVQIFNIYFIVDDLEAFTSSIFVTLSCLGTVAKTYYLLQNMQMLKELFISINKDIFQPKNNKQILLVEPSIKFWQRFYLIFRVLCYCTTFFWSSYPILDKWTKDHRLPFLAWYPYDSTKSPFYELTYIHQVVSIWYLVSASLNIDMLIAALNMFVGAQCDLLCDNLRNIGQNSKEIGKNLVKCIEHHREILRFAVQSNVFFNLIVLLQFFTSAVSVGFTMFLLTIVAPFSSQFYSFICYGSSIITEMFIYCWFGNEVEIKSNAIPYAPFESEWIGVPIEVQKNLIIFTIRAQRPLKMSALNLFYLSLDTFKAILKTSWSYFTLLNQANSNZ
870	Tribolium castaneum	TcasOR10	Mitchell, R.F., et al., 2019	MEDFSWEATLSQNINFLKVCGLWPPGDEAYKFNLYGIYAGFCVLGFLCVHTGTQTFNVYFILDDLEAFTSSIFVTFSCVACVFKTYYLLKNMKLLKVLFININKEIFQPKNKEQQLLIQPSILFWKRFYLVFRILCYNTCFFWCAYPILDKRIKQHKLPFLAWYPFDSSVSPLYEITYFYQAVAIWYIVIISFNIDMLIGALNMFVGAQCDILCDNLRNLGKSDINELNPDLIKCIQHHKAILSFVSKLNIFFNWIVLLQFFSSAVSVGFTMFELTLVAPFSGQFYSFICYGSAITTEMFIYCWFGNEIEIKSSKIPYAAFECNWVGTPLGVQKSLIIFTIRTQRPMQVSALNLFYLSLDTFKTVLRTSWSYFTVLNQVHSZ
871	Tribolium castaneum	TcasOR11	Mitchell, R.F., et al., 2019	MEKYDWMQAIKTNILILKIVGLWPDSEDYKFDFYALHASVWLSTLLVASTFFQGINIIFILDDVKALTGTAYVLLTEILAVIKTYFVVKNMKMLKHLMQSLNNNKLFQPRSHEQIKLIQPSLKFWKLLYNLFHSLVGGATLFWILFPIVDKKEKRLPFLGWYIVDTKVSPYYEIVYGFQFCSCCYMSALIINIDTLIAALNVYIGNQIDILCNNLRNLKAGCSIERDLITCIKHHQEILNFVQYANKFYRWIILLQFFVSAVSIGITMFQLTIVVPLSSEFYSFLFYANSIISQIFMYCWFGNEVQTKSNKIPQAIFESGWTDFPLKTKKDLVFLLMKTREPIKVSAFNLFSLSLDTFMRILRTSWSYFALLNQVTZ
872	Tribolium castaneum	TcasOR12	Mitchell, R.F., et al., 2019	MQKFDWRSMIKMNIVVLRCVGLWPSGEESYKPGVYTIYASTVLTLFLLGHIFFQAVNVYFIRNNLSAVTGTIYILLIEILLVFKVYYLVKNMTVLKQLLKMLETEMFQPRNSTQINEIQADMKFWQMLIRFLWVSVMCSNLFWAIYPLVDNAGKEKRFPFLAWYPYDAQKSPYYEITYVYQTISVNYMSSIHVSVDALAGALNVYNGNQFDILCDNLRNLHRLTKNGTIDAGRNFRYCLKHHKHILDFAKKCNNYLNWILFMQFFVSTISIGITMFQLTVVRPFSNEFYSLFTYISAIIGQIFMYCWYGNEVEVKSSKIFYATFESDWIEFSEEVKKELIFFVMRTQKPVKLSALNLFYLNLDSFMRILKTSWSYFALLHQISNRNSZ
873	Tribolium castaneum	TcasOR13	Mitchell, R.F., et al., 2019	MDYYDWKSTIKSNLFMLRLIGLWPKGEEGYKVDFYMLYASFLLLTFVLTHIFFQTINIYFIRTNLAAVTGTIYVLLVEMLLLSKVYYLITNMTILKQLLHILDTEMFQPKNSAQILEIESNIWAWKLIYKSFTYSCFGVNMFWAMYPLFDETDRRLPFIAWYPYNTRITPFYEITYAHQIISVSFITIIHVNVDALAAALNVFNGSQFDILEDNLRNLHKLKKNGVVDVRQNLTYCVRHHKHILSFADKCNNYLNWILFLQFFISGVAIGMTMFQLTLVVSFSTEFYAFLTYGIAITMQVFMYTWFGNEVKFKSSKVSYALFECEWIDFSQKVKKDLIFFTIRLQKPVKLSAFNLFYLSLQTFMKILKTSWSYFALLHQVNTRZ
874	Tribolium castaneum	TcasOR14	Mitchell, R.F., et al., 2019	MLLKWSSVIEFNLFLLKWIGLWPGEDYQLNMYSFYGFSVIILILCGHTLSTGLTLILDSGDIDTFTETMFILNIEFMTAWKALNFALNRKKFMQLLDAIDKTTFQPRNGKQVTLVLRNIDGWKVMFKMFGISLGLSFIFTGLLPIFSKTYKDRKLPMEAWYPFDSTKSPFYQLCYVYQMAAVAVAVMVILNVDTLVAAMNICIGLQCDLLCDNLRNLHTNTSKSMNQKLIECIKHHQNIISFAEKFRQAFNWSIFLQFFVSTTSLGIVMFKITRFSLYVSEYYRFISYACSVLVQVFIYCWFGNEVIVKSSKIPYALFESDWTQDSLEMKKNMIVFILRTQKTLKITVCHVFDLSLPTFLTILKTGWSYFAFMNRVTSPHZ
875	Tribolium castaneum	TcasOR15	Mitchell, R.F., et al., 2019	MLVKWSSVIKINIFLLKWVGLWPGEKYQLNVYSFYAFTVIILILCGQTLSTGLTLILGSGDVDTFTETLFVVNIEFMTAWKALNFALNRKKFIQLLNAIDKPMFQPRNDKQVTLVLRNIDGWRVMFKMFAISLALSLIFTGLLPIFTKTYKQRKFPYEAWYPFDSSKFPIYQLCYMYQMASASTLVVVILNVDTLVAAMNICIGLQCDLLCDNLRNLHFDTSKSMNQKLIECIKHHKSIIRFAEKFRQAFNWSIFLQFFISSTSLAIVMFKISRTTNYGSEYYRFISFACSVLVQVFIYCWFGNEVIVKSEKIPYALFECDWTPEPLEVKRSMIIFIIRTQRILKITVSYMFDLSLPTFLSILKTGWSYFAFMNQVTEVNTSKZ
876	Tribolium castaneum	TcasOR16	Mitchell, R.F., et al., 2019	MDKYDWRSHIKINILVLRFLGLWPKNTYHGFYIFHLIFMMGTFLLGHLFFQAANIYFIRTNLEAVTGTIYVLLVESLVVFKVYHLVKNMAMFKQLLEILDTEMFQPKNKKQIVAIDETIHVWKTIYKSFLYTCFGTNAFWAIYPLLDKSEGGKRLPFLAWYPYNTTITPLYEITYVYQIVSVSFITTVHVNVDVLVAALNIFNGSQFEILCDNLKNLHNGPVKENLIECIKHHKEILKFAERCNNFLNWILLVQFFIFAVSIGITMFQLTLVIPFSTEFYSLLTYGMAIILQIYMYCWFGNEVEIKSNKIPYAAFECNWVDFSPEVKKNLIFFIMRAQKPVKLSALNLFYLTLDTFMMIIKTSWSYFALLHQVSSRKZ
877	Tribolium castaneum	TcasOR17	Mitchell, R.F., et al., 2019	MDDFNWISTVKTNLLLLHIGGIWPRGDGTHKLNLYTIYAIFITFTFTTYHCFSQIINFFFVDDLQALTESIFISLIQSMALVKAFYILKNMRILKNILKNLETNKMLQPRNLKQIKMVQPSLTQWRLLSQMFWISAVFAMCLFGAFPIVESTYKEFRLPYLAWYPFDTKSSPFYEIMYLHQFVSSYTIAIVDIGADTLIAALNVFVATQCEILCDNIRNINGSVEEMDSKWKECFTHHKEILKVARHCQKFFNWIVLMQFCASVICIGLTMFQLTLVVSFSSEFFSSLFYFGAITVQIFMYCWFGNEVELKSSKILYATFEANWVEAPHQVKKNILIFAIRCQNPIKMSSLNVFYLTLETFMAIFRTSWSYFAVLRQIQNRISEEZ
878	Tribolium castaneum	TcasOR18PSE	Mitchell, R.F., et al., 2019	MEEFDWISTIETNLLLLHVGGMWPKGEGTHKFNLYSIYAIVVTLTFTFYHCFAQVLNLFFVQXILQAFYILMNMRALKGTLNNLQKNEMFQPKNLKQIKMVQPSLNEWTTLFRMFWFSGFAAMFLLSLFPLVDGTYKEFRLPFLAWYPYDTKSSPFYELMYLHQVISTYTVGVVDISADTLIAALNMYVGTQCDILCDNIRDIDGPVQEMDAKWKKCFTHHKEILKFAEHCQKFFNWIVLTQFCASVISIGLSMFQLTLVVPLSSEFFMFIFYLGAITVEIFMYCWFGNEVELKSSNILYATFEVNWVDAPQEVKKSILIFAIRCQNPIKMSSLNLFYLTLETFKAILRTSWSYFAVLRQVNAREZ
879	Tribolium castaneum	TcasOR20	Mitchell, R.F., et al., 2019	MNSFNWQESIKTNLKALRLVGLWPKSDFYKFDLYTFCTSLTVGVIVCGHNLSQIVYILQVYSDLKALTATIFVASINFLGAVKMYFFIKHIKTVKILFKMLKTYQFKPKNIHQTQLIKPFLNLWKILYVGYSINVYLIVAMWSLLPVLNGWTWQKKLPFPARYPFDVTKSPYYELAYVYQFICIWYITVANLNLDTINIALMMYTSCQCDLLCDDLKNLTETRFFHKKLIECIKHHKAILVFAEKSNGLFNMIVLSQIATSTVVLALTMFQLSMVSPLSSEGLNHLFYIGGIIMQILLYCWFGNEVEAKSSNILYAIYESTWFEASKNSKKNLLIFSIRCQRPIKATAVKLFALSLRTFITIVRSGWSYFAVLYNVGSKZ
880	Tribolium castaneum	TcasOR21PAR	Mitchell, R.F., et al., 2019	MTDFKLTIKTNVNFLKWLGLWPKNNYNCSLYTFYSFILNAIIASDNIGQTANLFCIYVDFGSLMGTIFVLSTNWCASIKAFCFIRNTRYIKTLMKNIDCAKFQPKNCHQMKIVLSTLKFWKMVYYGFQILVGVTIMLITTYPIIDGSIRKLELPFWAWYPYNIREAPLFQIVYMYQFFCVWCIAFLSMNIDMSNTSLMMFVKVQCQLLCNNLRNLKNYDNCFNAKLIECIKHHQQILSFSNIANSFANKILLTQFFTSTASLGLALFQLSLVEPLTVDSYIIVFYIIAIIDEIFLYCWFGNEVEVT
881	Tribolium castaneum	TcasOR22PSE	Mitchell, R.F., et al., 2019	MIFFAWKSVIKTNLVILKFMGLWPRETKYRRNFYSLYAILLTVMVASDNLFQTINLFLIHTNFSSLMGTVFVLCTNWCASIKSFCFIYKVNLIKILLQDLDCEEFQPKNDTQMNLSRSILHLWKIVFYAMTSGVTATVLALAVTPLLTGDLAQYELPFWAWYPYKTRTSPLFEIMYLYQVICVFCIAIISINIDLLNMAXQCDLLCYDLKKLNNSKKDFNINLIKCIRHHKKIDSFAKHSNVFFNEILLTQFLTSTASLGLALFQLSLVDPFSLDGYTIVFYVLCIITEIFLYCFSGNEVEYK
882	Tribolium castaneum	TcasOR23	Mitchell, R.F., et al., 2019	MANFNWTKIIETNFVVLKVIGLWPEKTFFACKLYNIYTHFMVTCLLVIHLLLQTIQLALIIDEFQLFLTALPLLLQQYHLLIKLFYFMVKFPILRYILHSLNNHQVFQPQNQDQKIQMEDRLSFMKKIYFSFYSMAGVAISFLVAFPILDILNGGERQILFVCWFPYDYMTSPFYEFTYFYQSASIIYAGVIVLQIDTLVTLLMTYLGFQCDLLCENLTQVGYNNSKENNTELEFVKCIKHHQELIKLKNHCVDFSSGLIFVQVATSSIAIGLTLFQMTLNVSTFNVIFLVLYGLSVTFQMFQYCWFGSEVIHKSDKIAYSAFEMNFVDAPLSVKENLVIFMACTQKPIKMPVLKVTHLSLQTFTKVLRTAWSYFALLVQVSKZ
883	Tribolium castaneum	TcasOR24	Mitchell, R.F., et al., 2019	MEEDFDFLSSLQTTLFCLRCVGTWPSNTYKLDAYTLYATASITICLFGHNFFQTVNIFFIFNDLNTLTGVIFVALTCLVAILKSLLFIFNMRRLKKLLLVDIRQKLFKPRNRQQVVMVQSRVNFWKKIYFMFTGMGVATMFFWALFPIMDGTVKEHRLPFLAWYPFSVNKSPFYEITYIYQIVSVFFIVIVNMNSDMLLVALMNILGVQCDLLCDNLKNIQFRERINEEFLRCVNHHMQILSYASDCNKFFNTIVLAQFFTTVVSLGLTMYQLTIVTPFTSEFYSFIVYGGAVLMEIFLYCWFGNEVEFKSLNIPFASFGFDWTIGSVGLQKNLIIFIAKSQRPIRMSALNLFHLSLETFVKILRTAYSYFALLNNVNSLNZ
884	Tribolium castaneum	TcasOR25	Mitchell, R.F., et al., 2019	MEKFDWRCPIRINLLLLRSVGLWPRGYGVYKRNYYLFYSIFTTITIVGGHNLSQVINIFYVYSDLEALTGTIFVATTNILALVKRYVFVRNLPLIKEILQTLNTYQFHPKTRQQLKIIQAPLRRWKLAYLCFSIIVYFNVAMWTLEPLLDKMIKNRRLPFEAWYPFNSKQSPNYEIAYCYQFICIWNITIANLNLDTLIFAFMMFISAQCEILCDDLRSLDVGFGPKLIQCIKHHKEILRLAKVTNNIFNFIILGQIATSTAALALTMFQLSLISSINTTALTHFAYMMGMLSEILLYCWFGNEIEVKSYLIPNAAYESQWMHQDRSVAKNLLILGCRCRKPIKITAINLFTLSLPTFIAILRSAWSYFALLSTINGKZ
885	Tribolium castaneum	TcasOR26	Mitchell, R.F., et al., 2019	MEGIVRNSFTLNLTIMKLMGIYPLENHSRLYKVFGYALYIFSIIPGSVLGFLQLFFKGDITGVGYKDLSSVVVIFLSPKLCSMVFAADNVKKCIDYLDEGYFTIKNQNQEQIVTECVQICRRNSVIFLGGCTVSFITWSGTLLYRDDIKQLPLIAWLPFNSQDYSLLHYVLYCSHGFGVAYVAFAAGTVDPLIPGLICHASGQVQILKDNLQHLDDYIDRSDLVYEKIKECIDHYGAIINFVFKYERSFSVVILCQLLESAIVIGICCLQISKLEAYDINLIIMGNYLVFLLIQVYFYCYYGTALVEENNSLINAIYMNRWYEYKKESQKALIILMECSKKPLLITAGRVVDLSLETFTLILKRSYSLLAVLKNYZ
886	Tribolium castaneum	TcasOR27	Mitchell, R.F., et al., 2019	MLETKQIVFHSFKLNVTVLSLIGLYPPKNYSILYKIYAVILFLAVHTPQLVLGLLHYFLMGDFTSIDYSDFVTVGMMFYAFKLLPFVTSVTKIQKCINYFDTLGYKILKSEEKIIEDCVGSCRRNTNVFFVGCCLSWMGFVAQVFLRDEPQQLPLKVWFPYSRDESPVLFYCIYILLIFGPGYSVLACGTIDPMIGGLAYHAAAQLQRLKRNLQYLDEYIKEKNVGKSKENKRGVIYEEIISCVQRYQEIATFVDLFKDSFSQVVFSQFMGSVFLIGLCCFQIITATEVDINFVITANYIWVILFQIFFYCYYGTMLIEENYTLTNAIYLSNWYEYSIPEQKALFMLMERSKKPMIVTAGKILDLSLDTFTMILRRSYSLLCCLKZ
887	Tribolium castaneum	TcasOR28	Mitchell, R.F., et al., 2019	MHSFFNIKVHNKMPVTVTDCFGVNLTVMGLFGMYHRSGNPTIFEKVIAYCMFFFFTIPIPILGSLYFFFQENVDLEELHNNGFLIAEMVCNLAKYLSFIKNGHRIRKCIHYLELPIFATRRENQERIINASGWICKRNSRVFFVSVLAANVFWAGRPFMENKQKFPIEIWLPFDAKANAMAFYLIYLFLVIAVAYASIACAVIDPLIAGLASLASGQVEVLKDNLENLSKYTREQMLEKGIICNKFDEVFYANVRKCVDHHNAILHFIKEYEECFSSSVFSQFLGSILVICFCCLELTKIEPLSFNFYSMTFFATCFSAQIYMYCYYGTVLYDESNSIASAIYMGTWYEYDVKSRKALINLMERSKKPIHLRAGKVLEMSVETFTMILRRSYSLLAVLK…
888	Tribolium castaneum	TcasOR29	Mitchell, R.F., et al., 2019	MFNHPNYYTMSNLIEDSFGISLRVLEICFLYTQRKPKFLHRVVSYLLCSNVTFTVPVFGLLYIFLETNITMKRMADDAFVVAGMWCYGPKLWPLLTKRTQIEKCIRYFENPQFVTLRENQTEIIKTHSEICKRNSKAFAIFMTTAVLIWATKPFLFGENNFPVDVWLPFDPKTDLKKYYLLYVFVASGVVYGCVANGAMDPLIAGLVCLAAGHFKVLKDNLQYLYKYTREDLEKQRIKIPTNQIFKCKLFHQKLKDCIRHHIAILQFVKMYETNFSFIVFNQFLFSILILGFLIFQLSILEPLSYEFLQAIIYMVCVVVQIYFYCYYGTILYEESNSLNDAVYMGNWYKYDIKSRKTLLILMERSKKPCIVTAGKVLDLSLVTFTTILRRSYSLLAVLK…
889	Tribolium castaneum	TcasOR30	Mitchell, R.F., et al., 2019	MSSLVQESLHINLRVLELLWLYTPGDQTNFQKVRSCILFFVIMFHVPVLGGLHFIFGKNNNPTKLADNAFAVTAMWCYAVKLWPLIGNRSKINDCINYLDKPIVALRENQKVILQTCSKICRRNSSIFLFYMTIAVIGFVTKPFLFEERGFPVDVWFPISLTDRLDVYWGFYIYVAIGVAYPVIASGVLDPLIPSLLCLATGHLKVLNDNLKHLDEYSNEANGSKDNNLYKNIQKCIKHHTEILNFVEFHQNCFSYMVFSQFVSSSLVLCFTCWNVSILQPFSFEWFQSLGYFLILLVQLYFYCYYGTNLSEECDKITTSVYMGKWYKYDVKSRKALILLMERSKKPTIVSAGKILDLSVETFTTILRRSYSLLALLKNQNZ
890	Tribolium castaneum	TcasOR31FIX	Mitchell, R.F., et al., 2019	MTSLVQESLHINLRVLELLWLYNPKEQSKFHKLRSYIVYFVFMVHVPVLGGINLIFGKNDNPSKLVDNVFGVAGLSCYALKLWPLIVNRSKIKDCINYLDKPIIELRENQKIILQTCSKICRRNSKIFLYYMIISVIGFVTRPFLFEEKGFPVDIWLPNVLRDRLDIYWGFYIYVAIGVAHPVIASGALDPLIPSLLCLATGHLKILNDNLKYLDEYSKEASKSKNYVLYKNIRKCIKHHIEIMNFVENHQTCFSSLVFSQFMGSPLILCFCCWNMSILQPFTFKWFESFAYFLILLVQLYFYCYYGANLSEECANITTSVYMGKWYKYDVKSRKALILLMERSKKPTIVTAGKILDLSLETFTNILKRSYSLLAVLKTKKLIIZ
891	Tribolium castaneum	TcasOR32	Mitchell, R.F., et al., 2019	MCLSTSEQSFSINLKIMKLCRLFPPTEGKKFYKIQAYLLQFLLLLPIPILGNLHLLLDENLDMEKVNYNAVFLAQVTCFVIKLMAIIANSEKIKKCITELDSPKFAAVRENHKIILQHCIKVCKRNTLIFVVFVICGASSWATKPLFWSRRNLPLDVWFPLDTTSTPVYCSLYIYLLIGVYFTSFANMVIDPLIAGLAYHATSQIKILKDNLQHLNNVYANEEITSSKNKIIYMKIKRCVQHYDDILSFVKEFEECFSLAIFSQISASVFVICFSCLQLSKIKTFGYYFIQLVFYFGVILAQIYFYCFYGSTLFEESSSIINAVYSSKWYDFDVPCRKALLILMERAQTPITVAAGKIMDLSLVTFATILRRSYSLVAVLNNYQZ
892	Tribolium castaneum	TcasOR33	Mitchell, R.F., et al., 2019	MSDIIGQSFGPNLLIMQILRLYPSQRYTRLHQLQACIMYVFFIILVPTLTIYNYIIQENFDILQFNYTATFLAETVSWIAKLLPFITNANRMKKCITYFGTRYFEEMLQRYTSAKIMKECISVCRRNSTVFLYGVICGMTSFITKPLFWKGYQLPLDMWLPFDATSGPGIYYTTYSFLAIAISYCAFAGTLIDPLIGGLACHATGQLKVLKVNLQHLKEYTETEVKQSDETSDQIMYEKIRQCIDHHNAILIFVKEFENCFSLVVLSQFTGSMVAICFCCLQLSMVDLVSMSALSSTIYIFIILGQFFFYCYYGSRLFEENNSLTNGIYMGQWYEYNIKLKKALIILMERSKVPMLITAGKILPLNLETFTLLLKRTYSLLAVLKNYQQZ
893	Tribolium castaneum	TcasOR34	Mitchell, R.F., et al., 2019	MSSLIQESLHINLRVLELLWLYTPKEQSNFHKMRSCILFFLLMFHVPVLGGIHLIFGINDNPTKLADNALTIAGVSCYALKLWPLIGNRSKIKDCINYLDKPIVELRENQKVIFQSCSKICRRNSKIFQIYMITALIGFVIKPFFFEDKSFPVDIWLPKALRDRLDVYWSFYFYVSLGVAYPVIASGALDPLIPSLLCLATGHLKVLNDNLEHLDEYSNEISESKNCVLYKNVQTCIKHHIEIMNFVENHQKCFSSMVFCQFLGSPLILCFTCWNMSILQPFTFKWFESLAYFLILLVQLYFYCYYGTNLSDECANVTTSIYMGKWYKYDVKSRKALILLMERSKKPTIVTAAKILDLSLETFTIILKRSYSLLAVLKNQNZ
894	Tribolium castaneum	TcasOR35	Mitchell, R.F., et al., 2019	MEGTHSIKPNSLSSFSLLMVMEGLVKKSFRVNLLVMQILGFYPPQKYKILYKTYAYVVYCAFTILIPVLAALNLLLGEDVDLEQISDNAFLVCQTGCFIIKFLPFVNNVAKIRNSLFMIECPLFHIYTKSQEYIIDECVATCRRNCRLFLTFCIITLINWSISPFFLPGNALPVEIWSPFEHKASRKFYFWSFVYVVAGVGNGAISSGVIDPLLAGLISHATSQLKLLKNNLQFLDEHAEEKIASLNISFTERGTVKADFIYQQIKLCVNHHIAITEFVNVYENTYSSVAFIQFAASVVVICISCLRLSMVEPFTFTFFAMVLFLCTMLSEIFLYSYYGTILYEENQTLTNAVYMGKWYNYDTKSRKALVILMERSKRPMLVTAGKILDLSLETFTTVL…
895	Tribolium castaneum	TcasOR36	Mitchell, R.F., et al., 2019	MKGLVEKSFRVNLLVMQVMGFYPPQKYKSLYKIYTYVVYCAFTTLIPVLATLELFLAENINLEQISDNAFIVCEAGCFIIKYLPFVRNADKIKKSLFLIERPMFHIYTKRQEHIIEECVAICRRNCRLFLTFCTITVINWSITPFFLPGNNLPVEIWSPFEHKASRKFYFLSFVYIVAGVGNAAVSSGVIDPLLAGLISHATSQLKVLKNNLQFLDEHAEERIASRNISFIERKRFKADFIYQQIKLCVNHHIAITEFIDVYEDTYSSSVFIQFAASVVVICISCLRLSMVEPFTFTFFVMALFLWTMLCEIFLYCYYGTILYEENHSLTNAIYMGKWYNYDIKSMKALVILMERSKRPMIVTAGKILDLSLETFTTILRRAYSLLLVLKNYESTPTEZ
896	Tribolium castaneum	TcasOR37	Mitchell, R.F., et al., 2019	MKANFRIKMDNDPIYKLDLRDLVKINVKSIEFFGYLSPDFHSFLAKILYFIYASTFVGFMFVLYTTSEVINMILVFGDIEKMTGASFLLLTHLVQISKLYVLIFHKSKVRRLINSINREEFQPKNQEQYNFLINDIRTSKTVTILFLLAGFATCALWAIFPFLDKTEKTVKLPLSGWFPFDTTKSPVFECAFVYQTVGALVNGLGNISIDTFLSGIIMVVSGQLKILNNSLQTMKPNCKANDTERRQKLIDIIIHHRSIIQFAQEMTWLFTTCIMSQFVVSVIIICITMFQMSLVSPLSLQFLSMALYQACMITEIFLWCYYGNEVILQSGKLTQSAYMSQWLSSSKKFKHDLMFFMTRSQNPLKLYAGGYFTLSLETFMAIVKSSWSYFAVLNRVHTT…
897	Tribolium castaneum	TcasOR38	Mitchell, R.F., et al., 2019	MAHNLDVDLTEFVRFNIKCIQFFGYFSPDFRNNSQRKLLFRIYAALFVGFAFILSLLSQIANMVDAFGDIEKMTEASFLLFTNLVQCFKIYTFANHGKKVWNLVYSMNRSDFKPNNLAQYWIVVNEIKTSKIISKLFLLACTLTCVSWAISPLLDKRGSDELRLPLSGWYPFSTEKSPAFEFAYTYQIFTTWVGGLGDISMDTFMSGTIMVISTQLSLLKDGLENVARNIKHDKSSVNKNLIQCACHYRSIIQFAAEVTNLFTTCITAQFVVGVIIVCMSMFQMSLVSVLSFQFAAMLLYQICVLMEIYLWCFYGNEVMLKSDQLTQAAYMSEWLDGTEEFKQNLLFLMTRTQFPLKLYASGYFTLSLETFKAIVKSSWSYFAVLNRVHSEEKAQQZ
898	Tribolium castaneum	TcasOR39	Mitchell, R.F., et al., 2019	MSNQHEIDLTEFVKLNIKNMHFFGYFFPRFGHNKTRKTLYTMYSTLFVGSTFVLTALSQIANMINSFGDMERMTEASFILFTNVVQCFKIYSFLTYGPRVWNLIDGLNRNIFKPINTDQHRILVNDIYMSKKISKIFLLACTLTCMSWAISPFFDKRGDVLRLPLSGWYPFNTDKSPAFELVYIYQILTTWIGGMGNISMDTFISGIIMAISSQLSILNNALKNITKNNELVRCVFHYRIIIKFSDEVIYLFNTCLTTQFIVGVIIVCISMFQMSLVPVLSFQFVAMLLYQMCILLEIFLWCFYGNEVMLKSDQLTQAAYMSDWTKSPNHFKQNLLFFMTRTQFPLKLYASGYFTLSLETFKAIVKSSWSYFAVLNQVHSRQTQZ
899	Tribolium castaneum	TcasOR40	Mitchell, R.F., et al., 2019	MSSLIQESLHINLRVLEFFLLYTPGEPTNFQKLRSSILFFALMFHVPVLSGINLIVGKHDNPMKLVDNSFGFVGLSCYIAKLWPLIGNRSKIKVCINYLDKPIVELRENQKGILQACSKICRRNSNIFLYYMIISVTGFVTKPFLFEERGFPVDVWLPTSLKDRLDVYWGFYIYVSIGVAYPVIASGVLDPLIPSLLCLATGHLKVLNDNLEHLDEYSSEENGSKDSNLYKNIQKCIKHHIEILNFVYNHQKCFSLMVFSQFLGSPMILCFTCWNVSMREPFSLEWFQSLAYFLGLLLQLFFYCYYGTRLSEEFEHVTTAVYMGKWYKYDVKSRKALIILMERSKKPTIVTAGKILDLSLETFTIILKRSYSLLAVLKNQNZ
900	Tribolium castaneum	TcasOR41	Mitchell, R.F., et al., 2019	MDNTLDIDLTEFVRFNVNSIHFFGYFLPEFGKHPKKKIIYVIYAVIFVGTTFGLSLVSEIANMINAFGDIEKMTDASFLLLTNLVQCFKMYSFLTHGPRVWKLIHSMNNSDFKPKNLEQRNILVEEIKMSKRISKTFFMACTIVCSLWGISPFIDRGNSEKLRLPLSGWYPYSTDTSPGYEITYAHQTLTTWIDGLADVGMDTFLSGVIMVIAAQLSLLNNSLKNLTKNCKNDGKKANTNLIECVIHYRTIISFADEVTYLFTSCITAQFIIGVIIVCVSLFQMTLVSLRSFQFFSMFLYQGCVLMEIFLWCYYGNEIILKSDELTRSAYMCEWIEESREFKKNLIFFMTRTQFPLKLYASRYFTLSLETFTAVVKSSWSYFAVLNQVHTKZ
901	Tribolium castaneum	TcasOR42	Mitchell, R.F., et al., 2019	MPNSEDLDLREFVTLNLNCIHFFGYFFPRFKKPSKKKVFYYIYATTFVGFAFILSFLSQMAKMIESFGDMEKMTDASFLLLTNVVQSIKITVFNTYRSRVWQLVESMNREVFKPRNATQYNILVHEIKKSKFITISFFIACVLTCASWGISPLLDTTVTNRRRLPLSGWYPFKTEASPVFELTYAYQMFVTTVGGLGNISMDTFMSGCIMNLSAQISVLNNALENMEPKKLRTDEEINESLVRNVIHHRNILQFADEFTNLFTTCITGMFVVGVIIVCISMFQMSLVPVLSFRFLAMLLYQICVLIEMYLWCYYGNEVILKSNKLTESAYKCQWIDGSKKFKQHLLYFMTRTQIPLNLYASGYFVLSLETFKAIVKSSWSYFAVLNQVHSKQIEZ
902	Tribolium castaneum	TcasOR43	Mitchell, R.F., et al., 2019	MDDTPVKKFFKVNLTVMRLFGFYPPKKCNIVYKIYALIVYVCCTVTIPTLAALHLLVSENVDLAQVCENSFVIFEVGCFMFKLKPFIFNVEKIRQSIYMLNWPIFNNHSKQQEQIINECAWTCRRNTWLFLVFCIITFITWAATPFFTSVYKFPIDVWLPFEATADPKTFFSVYLFIVLGIGNTAISNGVIDPLISGMVYFAVNQLKVLKDNLEYLENNSETQLCFNLTVKHKTIYKKITMCIEHHNAILDFIKYYENVYSPVVFTQFTAAVLVICISCLQLSMVEPLTFTFFAMITFIVTMFLEIFLYCYFGAALYEESNTIIRAVYMGNWYTYDIKSRKALIVLMERAKRPIIITAGKILEVSLETFTMLIRRAYSLLAVLRNYQSZ
903	Tribolium castaneum	TcasOR44	Mitchell, R.F., et al., 2019	MKQIVKPSFRIHLTLMQILGFYPTRSYKKLYKLYAYFVYCFLTIPVPTLATVYLLVEDNIDLLQLSNSGFLICQIGCFIAKFVPFWKKPEKIKRSIYMLENQIFTNHAPEQCKIIDDCIRICNRDCWLNLALVLSALTSWAVTPIAKGISKLPVEMWLPYDVNKDDKTYYLTYLFVVTGTANGAIASGVIDPLIAGLACQATGQLRILKNNLQYLWENVDKEISDSEKDNALREKIMYDKIRSCILHHNSILNYVELFEDTYSSVVFTQFTASVLVICNACLQISMVEPFTFAFFAMISFIVTMLAEIFLYSYYGTLLYDESNSLTNAIYMGRWYEYDIKSKKALIVIMERSKKPMIVTAGKILDLSLVTFTTILRRAYSLLAVLKNYZ
904	Tribolium castaneum	TcasOR45	Mitchell, R.F., et al., 2019	MNNHVQKSFGVHLRLLHILGMFPSRRISKIYNIYTYFMYCIMITPIPILVIINLFLEKHVDIVKISNNAFLTCQMACLSVKLIPFLGNIESVWTTLDMLEKPPFTTYTKRQEKLVDECITTCKRNCWLFLVFCIFSLISWASKPMGLEGRNLPLEIWVPVDFTENTELYCFAYIYVVLGVAAGALSNGVIDPLIAGLASHATTQLKILKNNLQFLSEDADQVIAQQLTKARIIQDKIRFCIIHHNAILDFVDYYENVYSGIVFSQFIASVFVICLACFYLSIVEPFSVIFFAMVIFLVTVLSQIFLYSYYGTLLFEENNTLTNAVYMGQWYTYDVTSRKALIILMERSKRPMTVRAGKVLDLSLETFTTILRRAYSLLAVLKNYZ
905	Tribolium castaneum	TcasOR46	Mitchell, R.F., et al., 2019	MSKSEKIHTLATYFDSNIAFLKLTAFWIYDDETTRRKKYLQHAYNIFWIFYLFVAYQPAELLYVYYSFNDLSVFLRALRDIGNHVSLAYKAFNYFIMRRDILKLMETLQHGNYHYEDCGDFQPKLIVDEEKKEALKWTKYFLNFCNAICLSMFANGVFTFIFLSDKQYVERNGQRVYHQEQPVNTVSPFGSGTKLRFFVTFIYTMIALTFYAWTIVALDSLFITIMSCISSHLKILQGAFKTVRARFIKLCASLSKLLISVSGKLESIYSTQTFVQTFISLGEMCFSLYLLSETADQNIGNEITYLIATGFELLMYCWFGNRITEASLKISYALYESDWFPTSLSFKKQIIFTMTRMQKPINVTIGKITPLAFSTFLTIARGAYSFFTFLKQRHGINHZ
906	Tribolium castaneum	TcasOR47	Mitchell, R.F., et al., 2019	MYLDLNKGIADNTVLFRIMGHWPFGNPKLYRVYTHFVLINMYLYNLTSLINMLKNLDDTEEVTATIYNLLSTVAVIIKANIFHYHFNHVKTIVTMFESEAFQPKNKQQEKILKNGIFWARFIFYYFFLTADLTLVMWILFPIMDGERRFPSNAWFPYDYLSGRNYTLTYIWQSIFIIYHALSNVCMDTFFAMLMVQTGAQCDVLNNQVSLLGKESVDSDTVRGELGKCIHHHKLILKLAETIGLVFRNIVLVQFATSVSVLCETMFLLSLVKTLNATFVMLLFYQVAIFTQIFLYCWFGNEVVLKSAKLYYSAYESRWYECPQSFKKDLLFFMQRTQKPIVLFVGKMFPITVITFTSILRSSWAYFMALRKVHDKSZ
907	Tribolium castaneum	TcasOR48	Mitchell, R.F., et al., 2019	MPHATLSKMVVQKIDLLEPFDNVTRLLKILGLWYSPNETIVYKIYKNFVMATCFLYTLTCTVYGFKFMSFETLEIAFGAVEGVLKSLMFRLKFQKIAESWQQIRQQEFQPRNEHQRTVLKWYIEVTKSLFLVYFFGVYIGCISALTVSSWLRHKDFPTDHWFPFNYRRPFLYQYIYVHITVGFYLTAFLNCASDSCFYLSLLHITAQCEILADTLKNVHDLHKLNAAKKNSGQKGEDEVMNQILIECMKHYNLIKKYTSLVADCFKEIITLQFVPTIVMICIAMYKISTLEPSNTQFWFFAFTELGAITQIFIYCFVGNLVTSTSQKLFYATFESQWYNASQKFKKNLITVMMAVQRPVIFYGWNIFAINYATFKSIVQTSWSMCVAFRSTQDLZ
908	Tribolium castaneum	TcasOR49	Mitchell, R.F., et al., 2019	MVVEKINLREPFENVTRLLKILGCWYFPNESLVYKMYKNFALITCCMYTVTSIIYSFKYMSIDYDKAYESLEIGVGTAEGVLKGIIFRMKFQKITESWQQIQQPEFQPRNEKQKMLLRRYIYVTKFLFKVYFFVVYIVCVTGLIVSSLLRHKDLPTDHWLPFDYRKPFLHQYIYLHLTAGLYLNSLTNCAVDSCFYLSLLHITAQCDVLADTLKNIHDLDKLNAKNAPERENKDQVMNKILVECMKHFNLIKKFTNQITDCFKEILTLQFVPTVAMICMGMYKISTLQASSSQFWFFVCTDLGATTQIFIYCFVGNLVTTTSEKLFYATFKSQWYNASQKFKKNLLTFMMAVQHPIIFYGWDVFAINYETFKSIMRTSWSICVALKSTQDLZ
909	Tribolium castaneum	TcasOR50	Mitchell, R.F., et al., 2019	MVVEKINLLEPFENVTRLLKILGCWYSPNETAVYKIYKNFIIATCFIYTVTCNIYVFQKMFTDSDKAYETLEIAVGSAEGVLKGIIFRTKFQKITESWQQIQQPEFQPRNEKQKSVLRRYIEVTKTFFKVYFSLVYVGCVTGIVVSSWLRHKDLPTDHWLPFDFRRPFLYPYVYVHVTVGLYLNSFTNCVLDSCFYLSLLHITAQCDVLADTLKNIHDLDKLNGKNVPERENVDEVMNKILTECMKHFKLIQKFTNVITDSFKEILTLQFVPTIAMICISMYKISTLHPSNTQFWFFIFTDIGATTQIFIYCFVGNLVTTTSEKLFYAAFESQWYNASQKFKKNVITVMMAVQQPIIFYGWNVFAINYETFKSIMRTSWSICVALKSTQDLZ
910	Tribolium castaneum	TcasOR51	Mitchell, R.F., et al., 2019	MSVKINLLEVFDNVKFLLKFLGCWTFPEENALYKIHKYFIIITCFLYATTCNIYGLKHAFIDPNKAYETLPIAVGTTEGVLKSYLFRRNFAKVTESWNQIQQQEFQPRNEEQKTLLKNYIAMTKFLFKIYVVGVYICCVSAIVISSWMRHNELPTDHWIPFDYHRPFLYQYIYVHLTVGLYLCSFLNCALDSCFYLSLMHITAQCDMLANTLRNIHDLEKLNAAHRVTHCKNKNQVMNEILTECMEHYSLIKKYTNLVTDCFSGILTFQFIPSVGMICICMYKISTLDISSSLFFQFIFVEAGSITQIFFFCFFGNLVTVTSEKLFYSTFESQWYNSSLKFKKNLITLMMTFQEPITFFGWNIFAINYETFKSIIRVSWSICVALKSTQDIZ
911	Tribolium castaneum	TcasOR52	Mitchell, R.F., et al., 2019	MSQIDLKEAFKQNIVLLKAMGLWFFQNERFYKLFKCFVQGSLVFDSTSLIIYVALNIRIKNVTDTIYSLPGSLEVVLQAILFRKNFHLIRKSLNNLKQKEFQPKNDTQEKILKDSIALSRRVFYSFFWLVFVMIGMWMVLPLTKKGKYLPTKYWIPFDYRLPVVYELLYVFECSCIIFHAFSNVALDTFFSIAMIQIGAQCDVLCDTIRNMDEQEKTNTMDRILIECVHHYRLIEDFAKSIATSFKEILMVQFVCSSLMLCVSMYELSLSEPMSGHFFQVLLFQISATNEIFLYCWFGNEVIIKSERLFYAMFESKWYDSAATHRKNLMIFAHQVQKPISLLVWNIFPVDLKTFGGLLQKCWSFFVAMKNIQEIQEZ
912	Tribolium castaneum	TcasOR53	Mitchell, R.F., et al., 2019	MGFNFQSRTNKILRRLRYVGTWFENDSYDLYFLYAVLLNIYYNLHNIAQTMNVFYHLDDIEEWSSSGLLTLTTLLTNFKAYCVLTNKKRILKLNQILTRSVFQPRSDHQVKMATDKFKIFDTMYSLHSSGPTLTVVFFSLYSLAELENRKLPFNAWYPYDFKKTPNFELTYLFQFTACMVQALIHVNTDSLAFNFIAILVIQLDFLADNLRNMCQKAESMEQSLLDCIRHHKEILACRNELYHILNVNLFGQFILSTTALCMTFLQMTVVNPTSTHFIAILVYGMALLVELLMFCWWGNELIIKSQLIPQAAFESNWMEGSIFFQKNLVFFICRAQKEMMLYAVGFFRISLNTFILIIKNSYSFYCVLSHTGASRVKLZ
913	Tribolium castaneum	TcasOR54	Mitchell, R.F., et al., 2019	MNLQKLDPLEGFKPTISMLKIFSVWNSSNMFYKIYKNVTTLSLAITYTCVMICVVVNFNVSEINENFYYIPALSTAPFKLVIFQKSFKKIQNLLFLLQSQYTKIRSEKQAKMVEDSVVLSKRVVKVFAVLVVPTCVGLFGMPLLKDEIKLPLIIWIPFDYHEPVVFGLVYFVISFSGSFTAYINIGTDTFFYNCLIQIETQCNILSDTLRNLHEFGRFEAEIHTILIECIEQYKTILKFTKILSKTYQGILSVQFICSLLSLCLTMYRMSLADPGSEEFLRYFVFQWGVLPEIFLYCYFGHRVLDSTKNLYYSTYELQWYNTSAKFKTNLLIFMGQIQNPIVIYVAGIFSLDLETFKKIMQKAWSFFTALRNIHEQZ
914	Tribolium castaneum	TcasOR55	Mitchell, R.F., et al., 2019	MKAFSFNIKLFQIFGQWCYENESFYKIYKYTATVLLFLDWLFTMIFVLVNFQESEVVDSLYISPSMTTSMLKYVIFRVNFSQVERMLKIVEEQYLKIDSRRVGFLVERGTKSSVFVIKACFYLVMATVVSLITQPLLQEDIDIPLVIWLPFDYHRSGIFELIYVYVSVSYLYFAYVNVATDCFFYISAIQIGVQCEIVGFMLENLNEIAKQEEENVRRLFLSCVTYYNNILECVKIISDCYREILIVQFFCSFVALCMTMYQLSIVEPFSDVFFKMCVFQSAVICEIFLYCFFGDLVLEKSGKLFYASFSFGWYNGSAKFQKELLIFMNQLQKPIIFHVGNVIPVTCETFKSIMQKSWSFFIALKNTQNRZ
915	Tribolium castaneum	TcasOR56	Mitchell, R.F., et al., 2019	MVSTPLTNPLFSVAKLNAFKNTTLLLKIVGMWKFKTESIFYKIYKHVMVLHASFACVLSFLYALKKYKDPEAIFFISYLPAIFTVPIKLVMFPINSGKIKQLLELLAAEKAIIRSAQQEEILENAMKLSRQIFNLFGGSFVAAAIVILVTPLSVRSHVMMYYEWFPVDYSKDSVYYGIFGGSLYFLLHLIAVNAAGDFFFYISAIQIEGRFDLIVDTFLNLDEISARDGNSTKYERMHEIVIECVQQYNIIIECSKLLIDCFKEILINQLICSCLSLMFSMYQLNAAEPLSLNFFRIIFYAIAMGSEIFLFCFFGNRLIVKGEILYYSTFASGWYDAPLKIQKDLLIFMQQLQKPVMINVGNIFPLNYDTFKGIMQKSWSFFVALKNTQDLRSKNZ
916	Tribolium castaneum	TcasOR57	Mitchell, R.F., et al., 2019	MSHSNPLEAFKLNTFFLKALTVWHVENPTYRLYKIFVVFSFAVTFFSAWICALVNYNVSEISENFYYLPAMSTGPLKYAIFQKNFTNIVNLTHLLETQYAKIRTENQKKIFDESVIFERKVMKNFAILIIPTCVAMFIVPYFQDRREMPLIVWFPFDYKQPVVFDLVYFILAFACISIAYTNVSTDAFFYTCLIQIETQCEIVSDTLRNLDKIVTNGFRNVAESRKIFIECIEQYNVILRYTKIVSDTYQGILVVQFFCSLVALCLTMYKLSLADPGSQDFIKYFVFKLGVISEIFMYCYFGHRVLEKTEDLYFAIYEMHWYDASKQIQNEVFIFMGQLEKPIVFYVANIFSLDLDTFKKIMQKAWSFFTALKNMHDIRNNZ
917	Tribolium castaneum	TcasOR58	Mitchell, R.F., et al., 2019	MPFTIKDYDLRNAFETERTLLTLSGFYPRRTKKYNFFYNTSALINLFIAYGQLFSMVVQMVIDRNELSKLSETLLFFMTHFTFLCKLTNFVYYKKKMFEIEDNLSRKIFYGFELWQIKPKIDSCKFIAKIFRILCILVVLFYTLVPYLDDKEDLSLPLPGWLPYNTKKYYYPTVIFQVMSVSVSAYNNSSIDVLTCMLITVASAEFNLLKGALKTIDFHPKGHNTKQLIEAKFENCVNHHKEIVKFAYQIETIFSKGIFLQFFASIIVICFTGFQMIVVPIPSMQFIFLIIYFSCMMCQVAMYCWYGHDIITTSDSIGQAFYMSNWYESDVKIRKNICIFLERTKKPVILTAGKFVTLSLTTFTTILRSSYSYFAVLQHLYKEDSZ
918	Tribolium castaneum	TcasOR59	Mitchell, R.F., et al., 2019	MDEEFLIGTFETEKKFLRYGSFYPCGKRIKFIFLGLFMFVYSWTEFLSMITVLFVERDNLTKLSETLLFCMTQAAFLFKLVNFLYHNKTMLRIESILKNPILNCLDQFEKNIIEKYMIRVKYLARLFRILCILTVSFYGLFPFIDEDPDHMLPLPGWFPFDVKTHQIELVIAQTCGIAIGAFLNSTLDILPTILITLGSAQFDILKIRLENITSVDTSKSWLVKKAIKKCVIYHTILLNYITQIEILFHKGIFVQFTASVVVICLTGFQMLVISVRSIQFILLMIYFSTMTCQIALYCWYGNELMYRSMGLSDACYMSEWNKCDTSVCKSLAIIMERGKRPVVLKAGNIFSLKLTTLMTVLKSSYSYFAVLQRLYATSE
919	Tribolium castaneum	TcasOR60	Mitchell, R.F., et al., 2019	MSEDYTFRNVFAREKKILTISGFYPLREYEKNYFHFFSGTIQWIISLGMLFSMIIQSVIKRNDLMVLSETLYFLTTHLTFVCKLANLEYHKKLLLDIEDMLKTTRFQKTLSLDLIEKTGMNEKIRKFNLVAKTFRIVCVWCVVLYVLVPYFDPGKSKTLPTPGWFPFNWTDKYYYGTYFFEVAGISITAHMDSSIDILSWLLVTIASFQCDILKENLKNIYYNYDKEHDIRETFKDCIRHHEEIIKFTTKVEQSFSQGILLQFLCSALVICFTGFLMLVVPVLTFQFANTIMYFCCMMIQLGMYCWYGHEIMTTSDEIGQYFYLANWYDSSLTLRKDFAIFLERAKRPITLTAGGFVVLSLNTFTRILRSSYSYFAVLKHLYNKSZ
920	Tribolium castaneum	TcasOR61	Mitchell, R.F., et al., 2019	MGDYDFRAAFAFEKAIFSLSGYYQRQAGFSSLIICAIASLITIAQFLSMVMQIIVAGNDLTVLSETLLFFMTHFTYMCKLVNLLFYKSKLLHIEDLLSRPRFYGFSQNELTIIKDGIEATNTVANLFRIFCVLACIAYGLVPYLDHTKAMALPLPGWLPYDTTKYYYPTYFFQMVAVSITASVNSTIDILTWKLITIASVQFDILKRKLKDLDYKLETTSLQIQFKTCVKHHKEIVNYVKNVEKTFSKGIFIQFFASVIVICFAGFLIIITPVLSMQFLYLTLYFMCMISQVAIYCWYGHYVMTTSDEIGQDFYMSNWYESDVAFRKDIIIFMERVKKPVTFTAGNFITLSLVTLTRILRSSYSYVAVLQHLYNEVZ
921	Tribolium castaneum	TcasOR62PSE	Mitchell, R.F., et al., 2019	MIVTIKDFDLRTAFNTERKILSFPGYYPKRDTEKMAFXTIVTSVTTTMISFGQLLSMIMQIFVARHDLSKLSETLLYFMTHVTYMCKLANFGYHRSKMLHIEDLLTRSRFYGFASNELKQVTQKVASTKMVGTTFRLLCVVCVFAWGMVPYIDHTKAQALPLPGWLPYNTTKYYYPTFVFQMVALSITACINSTIDILTWMLITIASAQFDILKEKLKSIDYRHELVTIEFEFKACVKHHKEIVNFVHKIEHTFSKGIFLQFFASVIVICFTGFSIMIVPLFSMQFGYLLFYFLCMMTQVGMYCWYGHDVMTTSNEIGQYFHMSNWYESDLRARRDLAIFLERIKRPVTLTAGGFITLSLTTLTRILRSSYSYFAVLQHLYKNSZ
922	Tribolium castaneum	TcasOR63	Mitchell, R.F., et al., 2019	MGFMIQDYDLRNAFSLERKLMLVVGFYPKRDNKHEILYWLSAFFNLLISYGQLTTMIIQMVFDRSDLSKLTESLLYFFTHFTFLCKLLNFQYYSKDLIEIENFLTDPIFYGYSFEQLDIIKAKIRSCAFISNAFRICCTFTCSFYCLVPFIDESRKKILPLPGWFPYDTTNYYYSTFFVQSLSLFISAYCNTAIDILTWKLITLASAQFEILKENLTKIDYEGGFNETKGALVRCITHHAKIVNYTERVEAIFSKGIFLQLFGSVIVICTTGFQLIVVPIPSVQFAVLGTYLCGMTTQVATYCYYGHEVMTTSDAIGMSLYLSNWYASHVKIRKIVMIFLEKTKKPTIVKAGNFITLSLATLTQILRSAYSYFAVLQRLYKDSZ
923	Tribolium castaneum	TcasOR64	Mitchell, R.F., et al., 2019	MMSDEYVKDVFIANRWMLRCAGLWTPSTRSKLVQIPYKIYAIVVFLFVNVYFTSTEFLSLFYTHKNLYNFIKNVNFFLTHFMGAVKVIFWFFKGHVLRDLMRTLESPEFHYEPCEGFQPGLIWRKYRRIGFKYSLGFLALAHMTLSSSYIPPLLTKLPYFSWMPFSYSTPRSYLLALGYQAGPMFSYAYSIVGMDTLFMNIMNFIAAHLVILQGAFASSKMRVLDPGQMNNEMKRNCRHLQTILRVSEDLERVHRYLTLGQLTATLFILCTSLYLISTTPASSKQFYAELVYMVAMGFQLYLYCWFGNEVTLMASEIPVNVWKADWYDCDQSFKKSMIFTMTRMQKPIYMTVGKFAPLTLQTFVYILRTSYSIFAVIKNTSIZ
924	Tribolium castaneum	TcasOR65	Mitchell, R.F., et al., 2019	MTATKSLKEIPPIYLRVHLTVLQILGIDILPVESVPQNLFYTYTALIISTMCLFTIAEFLDMVLNYEDIYRLTFGLCYCVTHVLGTVKMFLMLYLRKKLWGNLTTLEEGIFKPNPTRGGPEELQIVNDAITMCNRQGYVFYTLVFLIIGARLLYASLANWPYDKHNYFDGNVTVIVNTKEMPYTTWMPFDYNDSPLYETIFAFQIFSTTVYGFYIGAADAVICGFMMLIKAQFLIVKRELETLIERAQKAAIAENPDNEDNFGREIERIELLDKRTQDYVAKYANECVYHHQELIALCDHAEEDFCYLMLLQFISSLLIVCFQLFQVSTLSPDSVEFFSMVCYLLLMLFQLLCYCWHGNEVQIVSGELSRYAFGINWIIMRESPKKTLLLLMMRAQRPC…
925	Tribolium castaneum	TcasOR66	Mitchell, R.F., et al., 2019	MSKNLKEIPPVYLKVHLTVLQILGIDILPNERIPQTLFYTYSVLLIATMVVFTTAECLDLVLNYEDIYKLTFGLCCCVTHVLGAAKMFLMLYLRKKLWGYFTTLENGIFKPNPCRGGAEEFEIVTSAINMCKRQGYVFYVLTVGVTGGQGLYAALANLPYDKHNYFDGNVTVVVNTKQMPYATWTPFDYNDSPLYEIMFAFQIFSTTLYGFYIGAADAVICGFLMLIKAQFLIVKRELETLVERAQRAGNPDRGDFGGGINRIEMLDDGTQVFVEKCANECVYHHQELIALCEHAEEDFCYLMLLQFISSLLIVCFQLFQLSTLSPGTFEFFSMACFLLFILFQLLCYCWHGNEVQFVSGELSRYAFSINWIIMRESPKKTLLLLMMRAQRPCYFTAGK…
926	Tribolium castaneum	TcasOR67	Mitchell, R.F., et al., 2019	MDFTIRDFDLRNSFSLERKLLLVLGFYPIRDKEKHRILHQLSAFLNLLLYYGQLLTIIIQMVIDRNDLSKLTDSTLYFLTLFTFLCKLFNFQYYGKDLIEVEKSLTDPIFYGYSFHKLQIIKAKVRSCTLVCLAFRISCTCSCFIYSVVPFIDRSGQKTLSIPGWFPYDTAKHFYITFFLQSLSLFISAHCNSATDTLPCKLISLATAQFELLKDNLRTIDYENSFEETKHALVKCITHHRKIVNYTKRVETIFSKGIFLQLFASVLVICTTGFQLVIVPFGSLKFAIHGIYLCAMTAQIAIYCYYGHDVMITSDEIGTSLYMSNWYASHIKIRKIMVIFLEKTKKPTIVLAGNFITLSLVTLTQILRSAYSYFAVLRRLYADDZ
927	Tribolium castaneum	TcasOR68	Mitchell, R.F., et al., 2019	MPSLIEQSFKINFRILKITAFYPPTKNKRLNQMLAFVLYMLFVVSVPILEVLNLVLQEKITFKQIIDNAFMIAELGCLIPKYWPFVRNNDRLVKCIHYFDSPAFQPTKKKHREILQNCVKVCRAITIFFVAAVSSGYVSWSSRPISWKNHIFPTDLWLPYDPKVAPKLYNFLVYTYLIKILKDNLQHLGEDTEAEFNQQSVINRLPKSEIMYRKIVKCVEHHNLILEFVKEFQYCFAQCAFSQIAGSVVVLCVSCLQLTIVDLLSFDCLAMILFLVSMLSEVYFFCHFGTLLYEESSTISDAIYMGSWYDYDKKSKQALTILMERTKRPVIVIAGKLVQLSLITFSMILRRSYSLLAVLENYNIEINZ
928	Tribolium castaneum	TcasOR69	Mitchell, R.F., et al., 2019	MPSIIDISFKFNLKVLRISGLYLPEKFKSLYQIYSYLAYFLLVIPVPILECTNLLVQEKITFRQIADSAFLIAELGCFIPKNWPFVRHADRLKRCIHYFSAPIFKTKRKEHEEILQDCIKVCHRSTAFYFASVTVGFFSWAIRPISWKNHIFPTDIWLPFDPHTASKVQVAGVYFYLVLGKGFSSKVLKFWFNFSCGIKILKNNLQFLGEYVDEELATQMHSLSPSEKTQLTYQKIRQCVIHHKHILAFVKEYEECFSQVAFSQFIGSVVIFCVSCLQLTIVDVVSLDFLAMMMYLIATLSEVYLYCHFGTVLYHESNTISEAIYLSKWYEFDIKSKKALSILMERLKRPMIIKCGKILDMSFITFTMILRRSYSLLAVMENYNIELNZ
929	Tribolium castaneum	TcasOR70	Mitchell, R.F., et al., 2019	MPSIIDISFKININVLCLAGLYLPDKFKSLYRVYTYLVYVFIVIPVPTLGCVYLLAQEKITFRQIADNLFLIAELGCFIPKYWPLVRHAERIKRCIHYFSAPIFKTDRKEHQEILDDCIKVCHQWSAFYFASVTAGFVSWSIRPISWENHILPTDIWLPFDPHTASSAKVASVYFYLVLGKGFGLGIKILKNNLQHLGEYVDEELASLEPCRKAQLTYQKIRQCVIHHEHILAFVEEYEECFSQVALSQFVGAVVIFCVSCLQLTIVEVVSLDFLAMMMYFIAMLCQVYLYCHFGTILYDESDTISDAIYLSKWYEFDKRSKKALCILMERLKRPMTVTCGKIFTMSLVTFTMILRRAYSLLAVLENYNIELNZ
[truncated: 302 more rows]

## Sheet: Sheet 2-IRs
Number	Species	Protein name	Accession number/Reference	Protein sequence
[truncated: 106 more rows]

## Sheet: Sheet 3-GRs
Number	Species	Protein name	Accession number/Reference	Protein sequence
1	Basilepta melanopus	BmelGR1	Zhou et al. 2019	MAIRLLAIFSVSLVWICLTESAPTAVVKARQFLYAKPGYVPVYIWDGDTPLEDINPDLAEAFNSYAQKHGRITYGRQIGLKFADKDKDKVKESKLDDSSVESNSVTDGREPQHIQKIPRT
[truncated: 216 more rows]

## Sheet: Sheet 4-SNMPs
Number	Species	Protein name	Accession number/Reference	Protein sequence
[truncated: 37 more rows]

[truncated: 2 more sheets: Sheet 5-OBPs, Sheet 6-CSPs]
