# Supplementary material for: Identification and Expression Profile of Chemosensory Genes in the Small Hive Beetle Aethina tumida
Source: Insects. 2021 Jul 21;12(8):661. doi: 10.3390/insects12080661 (PMC8396569; doi:10.3390/insects12080661)
Supplement: Supplementary file 1 [file insects-12-00661-s001.zip › Supplemental information/Table S4.xlsx]

## Sheet: Sheet 1-ORs
Unigene ID	Gene name	FA1	FA2	FA3	MA1	MA2	MA3	FL1	FL2	FL3	ML1	ML2	ML3
Cluster-14298.3762	AtumOR1	41.23	42.59	40.51	42.6	40.55	32.69	0	0.06	0.03	0	0.03	0.02
Cluster-14298.15090	AtumOR2	2.03	2.32	2.2	2.08	2.19	2.34	0.07	0.03	0.05	0.04	0.05	0.09
Cluster-9109.0	AtumOR3	9.37	12.1	11.55	10.05	12.1	12.39	0	0	0	0	0	0
Cluster-1735.0	AtumOR4	2.29	2.31	2.05	2.38	2.18	2.15	0	0	0	0	0	0
Cluster-2638.0	AtumOR5	1.84	1.76	1.69	1.79	1.66	1.81	0	0	0	0	0	0
Cluster-12898.0	AtumOR6	2.62	2.65	2.82	2.13	2.49	2.75	0	0	0	0	0	0
Cluster-818.0	AtumOR7	1.19	1.25	1.05	1.57	1.34	1.41	0	0	0	0	0	0
Cluster-13936.1	AtumOR8	2.17	2.37	2.23	1.56	2.08	2.31	0	0	0	0	0	0
Cluster-9890.0	AtumOR9	2.25	2.11	2.45	2.17	2.41	2.11	0	0	0	0	0	0
Cluster-11883.0	AtumOR10	2.09	2.19	2.54	2.03	2.26	2.56	0	0	0	0	0	0
Cluster-13972.0	AtumOR11	3.08	5.11	5.46	5.04	4.56	4.32	0	0	0	0	0	0
Cluster-13691.0	AtumOR12	1.54	1.26	0.96	1.16	1.25	1.39	0	0	0	0	0	0
Cluster-16294.0	AtumOR13	4.37	5.86	6.61	6.37	4.37	5.12	0	0	0	0	0	0
Cluster-13106.0	AtumOR14	1.96	1.99	1.87	1.79	1.89	1.74	0	0	0	0	0	0
Cluster-14298.12388	AtumOR15	1.23	1.21	1.29	1.13	1.22	1.36	0	0	0	0	0	0
Cluster-13218.0	AtumOR16	3.22	3.65	3.76	3.4	3.12	3.23	0	0	0	0	0	0
Cluster-14298.10281	AtumOR17	2.18	2.02	2.12	2.16	2.28	2.35	0	0	0	0	0	0
Cluster-1402.1	AtumOR18	2.35	1.84	2.58	1.98	2.17	2.11	0	0	0	0	0	0
Cluster-11203.0	AtumOR19	2.16	2.35	2.84	2.58	2.07	2.08	0	0	0	0	0	0
Cluster-11894.0	AtumOR20	3.18	3.11	3.47	3.16	3.22	3.29	0	0	0	0	0	0
Cluster-14298.14372	AtumOR21	3.45	3.65	3.2	3.76	2.81	3.41	0	0	0	0	0	0
Cluster-4164.0	AtumOR22	1.27	1.33	1.48	1.26	1.2	1.67	0	0	0	0	0	0
Cluster-12378.0	AtumOR23	2.27	1.93	2.33	2.02	1.95	2.15	0	0	0	0	0	0
Cluster-14298.11908	AtumOR24	10.85	12.59	11.6	10.33	11.66	12.8	0	0	0.04	0	0	0
Cluster-10184.0	AtumOR25	2.01	2.12	2.46	2.33	2.05	2.29	0	0	0	0	0	0
Cluster-417.0	AtumOR26	0.67	0.82	0.78	0.84	0.9	0.94	0	0	0	0	0	0
Cluster-11152.0	AtumOR27	2.44	2.32	2.32	2.42	2.14	2.15	0	0	0	0	0	0
Cluster-12655.0	AtumOR28	1.15	1.21	1.43	1.09	1.14	1.03	0.05	0.1	0.05	0	0.23	0.11
Cluster-12693.0	AtumOR29	3.78	3.74	4.86	3.8	2.77	4.82	0	0	0	0	0	0
Cluster-2129.0	AtumOR30	1.56	1.26	1.36	1.14	1.27	1.59	0	0	0	0	0	0
Cluster-14298.1879	AtumOR31	3.84	4.1	4.29	4.27	3.93	3.85	0	0	0	0	0	0
Cluster-14306.0	AtumOR32	1.55	1.79	1.62	1.67	1.47	1.73	0	0	0	0	0	0
Cluster-14298.1821	AtumOR33	7.14	8.96	7.22	8.06	9.11	8.33	0.23	0.42	0.34	0.14	0.3	0.24
Cluster-16492.0	AtumOR34	1.44	1.29	1.27	1.25	1.3	1.33	0	0	0	0	0	0
Cluster-14298.13434	AtumOR35	3.75	3.09	3.43	3.45	3.62	3.37	0	0	0	0	0	0
Cluster-9949.0	AtumOR36	4.04	3.61	3.24	3.66	3.41	3.38	0	0	0	0	0	0
Cluster-9319.0	AtumOR37	1.2	1.19	1.4	1.24	1.16	1.22	0	0	0	0	0	0
Cluster-16259.0	AtumOR38	3.16	4.02	5.32	4.15	4.15	4.47	0	0	0	0	0	0

## Sheet: Sheet 2-IRs
Unigene ID	Gene name	FA1	FA2	FA3	MA1	MA2	MA3	FL1	FL2	FL3	ML1	ML2	ML3
Cluster-14298.13343	AtumIR76b	120.72	113.59	108.7	111.17	110.61	112.5	2.56	2.89	3.08	3.2	3.32	2.92
Cluster-14298.2857	AtumIR8a	41.59	42.57	43.44	43.53	42.63	41.56	3.19	3.5	3.45	3.27	3.27	3.27
Cluster-14298.1846	AtumIR25a	23.09	23.12	23.5	23.12	23.61	23.68	3.55	3.45	3.28	3.09	3.51	3.35
Cluster-14298.10232	AtumIR21a	8.12	8.48	7.16	8.61	7.55	8.9	0.13	0.31	0.13	0.09	0.13	0.07
Cluster-14298.10791	AtumIR41a	27.9	24.22	25.41	28.1	26.35	25.03	17.34	17.96	17.95	17.56	15.14	19.24
Cluster-16779.0	AtumIR60a	8.2	10.33	9.23	10.08	8.24	10.23	0.55	0.57	0.13	0.42	0.6	0.21
Cluster-13681.0	AtumIR68a	12.05	10.25	12.23	11.38	10.13	13.18	0.04	0	0.05	0	0	0
Cluster-14298.13161	AtumIR75c	8.34	7.33	8.28	6.32	8.45	9.23	0	0	0.12	0.11	0.13	0
Cluster-14298.13163	AtumIR75q1	1.29	1.11	1.58	0.89	1.09	1.43	0.03	0.16	0	0	0	0.03
Cluster-2428.0	AtumIR75q2	1.14	1.2	1.13	1.05	1.22	1.15	0	0.31	0	0	0	0.8
Cluster-8367.0	AtumIR75q3	1.02	1.28	1.01	1.29	0.92	1.32	0	0	0	0	0	0
Cluster-14298.8249	AtumIR75s	76.75	60.4	74.99	58.97	63.27	61.05	45.15	45.45	42.51	38.84	43.46	46.87
Cluster-14298.2650	AtumIR93a	8.22	9.04	10.12	10.05	8.05	9.15	0.38	0.25	0.05	0.05	0.63	0.1
Cluster-14298.1358	AtumGluR1	3.27	3.62	3.51	3.23	3.09	4.16	4.52	6.51	5.79	5.7	6.64	5.88
Cluster-14298.7635	AtumGluR2	18.97	17.12	17.28	19.47	17.36	18.17	31.23	36.8	36.77	33.99	33.98	31.35
Cluster-16498.0	AtumGluR3	1.4	1.27	1.17	1.42	1.23	1.83	1.28	1.69	1.98	1.9	1.55	1.97
Cluster-14298.11000	AtumGluR4	3.45	3.47	3.2	3.72	3.21	3.48	0.23	0.59	0.26	0.16	0.27	0.35
Cluster-14298.7308	AtumGluR5	13.56	16.45	17.55	14.15	14.56	15.36	24.58	29.54	30.1	31.88	33.17	36.3
Cluster-14298.2754	AtumGluR6	11.57	13.75	14.36	12.18	14.74	10.7	1.28	1.64	1.48	1.29	1.37	1.69
Cluster-14298.8409	AtumGluR7	40.55	40.1	37.21	42.08	40.61	29.3	30.61	37.56	41.29	44.28	37.38	40.64
Cluster-14298.11892	AtumCG11155	1.34	1.79	1.92	1.62	1.88	1.69	0.19	0.04	0.1	0.04	0.01	0.14
Cluster-14298.8800	AtumNmdar1	5.21	5.02	12.92	7.84	5.68	7.38	1.59	1.49	1.73	1.99	1.26	1.94
Cluster-14298.2693	AtumNmdar2.1	1.51	1.48	1.43	1.33	1.63	1.85	0.32	0.48	0.16	0.19	0.3	0.26
Cluster-14298.6581	AtumNmdar2.2	3.08	3.05	3.3	3.55	3.13	3.75	0.28	0.18	0.32	0.13	0.33	0.42

## Sheet: Sheet 3-GRs
Unigene ID	Gene name	FA1	FA2	FA3	MA1	MA2	MA3	FL1	FL2	FL3	ML1	ML2	ML3
Cluster-13294.0	AtumGR1	0.35	0.27	0.28	0.32	0.31	0.42	0	0	0	0	0	0
Cluster-13624.0	AtumGR2	0.76	0.59	0.69	0.48	0.74	0.6	0	0	0	0	0	0
Cluster-3813.0	AtumGR3	0.32	0.44	0.23	0.27	0.25	0.33	0	0	0	0	0	0
Cluster-6619.0	AtumGR4	1.65	1.34	1.23	1.43	1.45	1.47	0	0	0	0	0	0
Cluster-13463.0	AtumGR5	0.22	0.18	0.16	0.21	0.19	0.25	0	0	0	0.05	0	0
Cluster-15761.0	AtumGR6	0.28	0.29	0.23	0.29	0.19	0.37	0.07	0.06	0	0.07	0.08	0.07
Cluster-14298.2316	AtumGR7	1.47	1.54	1.83	1.54	1.86	1.51	0.49	0.66	0.23	0.16	0.25	0.34
Cluster-14330.0	AtumGR8	0.22	0.18	0.13	0.14	0.19	0.41	0	0	0.06	0.01	0.06	0.06
Cluster-14298.11868	AtumGR9	0.36	0.23	0.41	0.31	0.29	0.49	0	0	0	0	0	0
Cluster-14298.14280	AtumGR10	0.59	0.48	0.74	0.78	0.59	0.68	4.85	4.01	4.56	4.59	5.27	4.67
Cluster-8019.0	AtumGR11	0	0	0	0	0	0	0.46	0.71	0.5	0.74	0.54	0.55
Cluster-14298.13536	AtumGR12	0.29	0.31	0.52	0.13	0.16	0.5	0	0	0.09	0	0.05	0
Cluster-14298.1093	AtumGR13	0.35	0.32	0.33	0.28	0.39	0.22	2.5	2.87	2.14	2.49	2.92	2.35
Cluster-14298.5328	AtumGR14	8.99	9.97	10.11	9.54	10.23	8.45	4.86	5.01	6.28	3.83	4.48	5.54

## Sheet: Sheet 4-SNMPs
Unigene ID	Gene name	FA1	FA2	FA3	MA1	MA2	MA3	FL1	FL2	FL3	ML1	ML2	ML3
Cluster-14298.3385	AtumSNMP1	35.15	34.38	36.63	32.7	35.33	34.29	2.28	2.58	2.19	2.56	2.22	2.56
Cluster-14298.1418	AtumSNMP2a	28.02	24.02	29.11	20.33	20.08	25.03	35.55	26.9	30.3	29.09	36.29	38.26
Cluster-1997.0	AtumSNMP2b	0	0	0	0	0	0	0.22	0.35	0.24	0.69	0.53	0.24

## Sheet: Sheet 5-OBPs
Unigene ID	Gene name	FA1	FA2	FA3	MA1	MA2	MA3	FL1	FL2	FL3	ML1	ML2	ML3
Cluster-14298.10346	AtumOBP1	6.33	6.21	5.83	5.64	7.14	6.7	0	0.17	0.31	0.42	0.12	0.58
Cluster-14298.3440	AtumOBP2	12.95	16.13	14.64	12.45	14.61	16.65	1.01	0.97	1.07	1.13	0.97	1.24
Cluster-11086.0	AtumOBP3	1.43	1.34	1.66	1.04	1.49	1.13	0	0.32	0	0	0	0
Cluster-9730.0	AtumOBP4	0.34	0.62	0.36	0.41	0.52	0.83	0	0	0	0	0	0
Cluster-14298.5002	AtumOBP5	3.18	2.29	2.93	3.27	2.63	3.58	94.77	85.83	71.11	90.77	83.69	77.51
Cluster-14298.13422	AtumOBP6	22.09	19.54	19.65	20.24	23.39	19.97	0	0	0	0	0	0
Cluster-14298.1797	AtumOBP7	27.04	31.58	26.14	24.75	27.93	28.06	0	0	0	0	0	0
Cluster-13295.0	AtumOBP8	58.16	59.25	65.03	57.53	47.38	55.34	0.21	0	0	0	0.51	0
Cluster-14298.2633	AtumOBP9	73.68	65.8	61.8	66.13	52.24	56.91	0	0	0	0	0	0.05
Cluster-14298.8334	AtumOBP10	252.68	233.11	210.14	233.92	229.28	216.17	0.74	0	0	0	0	0.2
Cluster-14298.4153	AtumOBP11	154.35	134.58	110.4	129.38	151.54	127.21	0.82	0	0.57	0.21	0	0.45
Cluster-14298.13731	AtumOBP12	5.28	6.39	5.86	5.12	5.52	7.46	11.24	14.86	12.88	14.64	21.63	14.11
Cluster-2127.0	AtumOBP13	0.28	0.34	0.3	0.27	0.26	0.29	0	0	0	0	0	0
Cluster-14298.3207	AtumOBP14	199.89	192.96	187.19	209.72	185.3	203.01	214.76	217.85	212.06	189.46	221.88	190.2
Cluster-14298.8226	AtumOBP15	1382.32	1118.68	1369.83	1240	1324.79	1144.08	140.72	114.14	128.41	129.93	118.26	111.46
Cluster-10446.0	AtumOBP16	0.55	0.51	0.45	0.5	0.6	0.43	0	0	0	0	0	0
Cluster-14298.2593	AtumOBP17	4.24	4.31	4.2	4.19	4.41	4.46	11.88	10.81	11.96	13.89	12.33	13.88
Cluster-14298.644	AtumOBP18	1.15	1.08	1.82	1.14	1.47	1.74	0	0	0	0	0	0.31
Cluster-14298.11801	AtumOBP19	11.46	13.61	15.35	15.86	14.48	11.23	0.16	0	0.35	0.7	0	0.34
Cluster-15911.0	AtumOBP20	1.73	1.55	1.79	1.56	1.52	1.6	1.32	1.21	1.2	1.27	1.15	1.19
Cluster-14298.13643	AtumOBP21	7.82	7.86	7.9	8.18	7.16	8.27	1002.03	1084.02	1117.94	1185.2	1250.29	1148.11
Cluster-14298.12014	AtumOBP22	3.86	3.36	3.21	3.17	3.85	3.63	2.92	2.21	2.85	2.71	2.31	2.62
Cluster-14298.6422	AtumOBP23	30.93	38.07	36.65	42.32	40.86	37.74	5.18	5.22	4.92	5.64	5.97	6.07
Cluster-14298.5014	AtumOBP24	235.73	284.03	279.67	339.42	307.46	331.12	15.52	13.7	14.47	14.91	12.28	12.12
Cluster-14298.9242	AtumOBP25	125.87	80.23	90.34	91.6	80.32	111.38	7.33	6.04	7.69	8.1	8.44	6.43
Cluster-14298.11207	AtumOBP26	11.73	14.73	11.46	11.19	8.98	9.93	0	0	0	0.63	0.25	0
Cluster-14298.11817	AtumOBP27	143.23	127.9	160.71	142.51	136.93	146.18	23.78	22.43	21.14	33.42	24.82	35.73
Cluster-14298.9521	AtumOBP28	4.78	6.68	5.81	5.5	4.58	5.8	0	0.2	0	0	0	0
Cluster-14298.8077	AtumOBP29	40.32	47.86	45.7	30.57	36.28	34.96	4.54	4.32	5.34	10.28	10.98	19.17

## Sheet: Sheet 6-CSPs
Unigene ID	Gene name	FA1	FA2	FA3	MA1	MA2	MA3	FL1	FL2	FL3	ML1	ML2	ML3
Cluster-14298.8947	AtumCSP1	46.8	43.87	42.43	49.36	47.92	44.62	112.9	122.73	137.08	148.28	122.8	126.69
Cluster-14298.12459	AtumCSP2	38.99	36.85	43.88	39.65	38.35	41.86	96.46	101.58	90.78	103.93	114.7	116.88
Cluster-14298.11656	AtumCSP3	4.86	6.21	5.59	10.36	9.73	8.43	21.32	22.4	19.49	22.29	19.98	17.11
Cluster-10722.0	AtumCSP4	0.35	0.98	0.3	0.17	0.12	0.18	0.34	0.36	0.94	0.68	0	0.38
Cluster-14298.7830	AtumCSP5	32.95	27.76	24.73	43.13	34.19	54.03	10.57	11.65	12.96	10.95	7.52	9.99
Cluster-14298.13419	AtumCSP6	61.52	58.51	63.51	54.93	56.44	65.2	0	0	0	0	0	0
Cluster-12698.0	AtumCSP7	0.63	0.47	0.55	0.47	0.43	0.56	0	0	0	0	0	0
Cluster-14298.9976	AtumCSP8	6.14	7.46	8.6	4.13	7.65	6.42	0	0	0.1	0	0	0.28
Cluster-14298.6916	AtumCSP9	1833.28	1683.53	1559.03	1616.36	1758.19	1878.45	368.43	313.6	315.16	353.96	452.46	325.32
Cluster-6880.0	AtumCSP10	2.02	2.29	1.92	2.46	2.52	2.57	0.27	0	0.28	0	0	0.29
Cluster-14298.7816	AtumCSP11	1142.27	1277.28	1054.36	1007.33	1271.52	994.12	1145.47	1229.76	1444.98	1416.14	1576.86	1290.54
Cluster-14298.8847	AtumCSP12	2797.02	2798.55	3224.5	3485.98	2988.15	3657.25	12075.3	11441.8	12436.6	12412.3	13712.4	13336.6
Cluster-9716.0	AtumCSP13	1.41	1.52	1.13	1.82	1.68	1.73	3.44	2.17	2.72	3.69	2.53	2.37
Cluster-14789.0	AtumCSP14	0.57	0.62	0.46	0.6	0.76	0.68	0.23	0.25	0.29	0.23	0.31	0.14
Cluster-11962.0	AtumCSP15	0	0	0	0	0	0	1.25	1.45	1.85	2.54	1.84	1.54
Cluster-14298.13193	AtumCSP16	1.65	1.92	2.02	1.59	1.95	1.78	0.96	1.05	1.08	1.14	1.27	1.23
Cluster-14298.13849	AtumCSP17	0.85	0.8	0.94	0.81	0.98	0.78	0.34	0.24	0.55	0.33	0.2	0.37
Cluster-14298.10424	AtumCSP18	75.97	81.3	69.31	78.14	83.48	91.23	106.61	103.5	103.95	144.4	141.51	134.54
Cluster-14298.11827	AtumCSP19	6.54	6.97	6.11	7.21	8.15	8.54	4.92	5.65	4.78	4.18	5.11	4.65
Cluster-14298.3760	AtumCSP20	0.33	0.52	0.48	0.41	0.42	0.56	6.9	7.53	5.54	6.44	7.38	7.9
Cluster-14298.12540	AtumCSP21	32.61	39.94	38.18	35.43	34.97	27.61	139.76	119.42	145.13	135.53	130.96	115.47
Cluster-14298.8235	AtumCSP22	141.97	153.21	136.09	128.21	145.4	147.44	3.68	3.97	3.38	3.13	4.79	3.06
Cluster-12698.1	AtumCSP23	16.86	15.11	14.74	14.25	15.85	12.88	0.16	0.36	0.18	0.32	0	0
Cluster-10373.0	AtumCSP24	0.45	0.82	0.68	0.25	0.21	0.34	1.52	1.61	1.7	1.43	1.31	1.54
