# Supplementary material for: Identification and Expression Profile of Chemosensory Genes in the Small Hive Beetle Aethina tumida
Source: Insects. 2021 Jul 21;12(8):661. doi: 10.3390/insects12080661 (PMC8396569; doi:10.3390/insects12080661)
Supplement: Supplementary file 1 [file insects-12-00661-s001.zip › Supplemental information/Table S5.xls]

## Sheet: Sheet1
Table S5. Primers used in RT-PCR.
Gene Name	Forward Primer (5'-3')	Reverse Primer (5'-3')	TM (℃)	Product size (bp)
GAPDH	GAAAACTGTCGACGGTCCCT	TGGGACACGGAAAGCCATAC	59	154
E-cadherin	GCCGAAAACTTCAGGGCTTT	CTCGTCCTGGAACTTGTTGC	59	162
AtumOBP1	AGGAAACCAACGCAACTGAC	TTTCAGAACTTTGGCGTGCA	59	206
AtumOBP2	AACTAACGCCAAACCTGACG	ATTTTCAATGCTCCCTGGCC	59	150
AtumOBP3	GTTTTGTCGGTGTGCAGTCT	GCCCCAATTCTGTTTGCTGT	59	229
AtumOBP4	GCCATCCAGAAGAAGCTCCT	CTCAACAACGTCGCTCTTGA	59	195
AtumOBP5	CGAATTGCTGGGTGTCTGTT	TCCTTCCTGTTCGATGGCTT	59	213
AtumOBP6	TGCTGAACAAGGACAACACG	AGTAAGTAGTTGGCGGGGTT	59	196
AtumOBP7	AAAGCTACACTCCACATGCG	CATCCACCACACCATCTTCG	59	158
AtumOBP8	GATGCAGCTAAACAGGGTCA	ACATTCATTCTCACATCTTCCGG	59	152
AtumOBP9	AAAGCTACACTCCACATGCG	CGTCCATCAGATCATCTTCGG	59	158
AtumOBP10	AACAAGGACCCGAAAATGATGG	ACATTGATTGAGTGCTGCCA	59	150
AtumOBP11	TGAAGACCGTTTCGTTCAGG	TGACTGTGCAATTCTTCGGA	59	157
AtumOBP12	ATCGTTGTTGCTGTGCTTGT	CGTCGTTGATGTAGCCTTGT	59	229
AtumOBP13	CAGCAACAACCAACACCTGA	TTTCTCGTTGATGAAGCCGG	59	195
AtumOBP14	CACAACGGAGGAGGAGAGAG	GTGTTTGGCCCACTTTCCTT	59	226
AtumOBP15	TCGAAGGCATTTTCACCGAA	GCTCCCAAGAAGTTTCCTCG	59	204
AtumOBP16	CCGTATGTGCCAAGAAGATCC	CACCGAATACACGTTCTTCCC	59	197
AtumOBP17	TCGGTGCCAGAAGAACAGAT	CGGCCCATTGTTTCCTCAAA	59	154
AtumOBP18	CAAAATTCCCGGCTCCCAC	TCGATAGCAACACTGGGGAG	59	195
AtumOBP19	TCATCAATGGAGGCACAACA	TCTCGTTGGATTGTTCTTTGCT	59	223
AtumOBP20	CGTTGCTCAAGGGTGACATC	AGCCATAATCTCGCCCATGT	59	150
AtumOBP21	GTCGTTGGGGTTTTGCTTCT	CCGTTCTCATCAAACAGGCC	59	224
AtumOBP22	GCCAACCTCCAGTACCAGAA	GAACCGCTTTCGTCCAAGAA	59	155
AtumOBP23	GCCCTGGACAAAATCGATCC	CATAGACCACCACCCATCGT	59	154
AtumOBP24	CGGCAAACTCAACGTCGAAT	AATGGAACCGACAGCCTCAT	59	157
AtumOBP25	GACAAGGCTGAGAAACACCG	CAACGATGCGAACCAGGATT	59	156
AtumOBP26	ATGTTGTCGTCGTTGGTGTT	TCAACTTTTGCCCCTTTCAGA	59	176
AtumOBP27	GATGGTGAAGAAGGTGTCGC	TTCCTCGTTAACCTTTGGCG	59	216
AtumOBP28	GAAGGATCAGGAGAAGATACACA	GGACCATCTCACTGCATTTCC	59	184
AtumOBP29	CGGTCGTTTGTGTTTGTTTCG	CCTGTGCCGTTTGATAGCC	59	234
AtumCSP1	ATTTCGACGTGGATGCTGTG	ATTTGGCGAGCAACTCATCC	59	234
AtumCSP2	CGGATCATTTGGTCGCATGT	GGCTGACGTTGTGGATTCTG	59	207
AtumCSP3	TCTGGACTGTGTGTTGGACA	GCCAGTTCGTCGTACCATTC	59	177
AtumCSP4	TGACAGGCTCCTCAACAACT	GCTTCGAGTTGGTTCCACAA	59	201
AtumCSP5	TTGGCTTGGTGTGTGGAAGA	CGGAAGAACACGTTTGAGCT	59	167
AtumCSP6	TTCTATTGCACATTCGCCGG	TTTGCTGCAGTCGGTTTCAA	59	225
AtumCSP7	TTGTTCGGTCTCCTTGCTCT	ATCGTTTTCAAGAGCGTCCG	59	192
AtumCSP8	GAACCCGCTCAGTTTCATTCA	TGACCTCCTTTACTGCGTCA	59	169
AtumCSP9	CCATTTCGGCAGTTCTCGTC	CGCCTTCCTTCTGTTTCTCG	59	228
AtumCSP10	AAGCTCTTGACAACGACTGC	CGTGCCTCTTTCTGTAGACG	59	150
AtumCSP11	GGACTCCATCTTCAAGAGCG	CATGTCCGGCTTGTTCTTCA	59	202
AtumCSP12	CGCGGGTGTAGTTTGTGAAA	ACGATCTTCTTGCTTCCCCT	59	222
AtumCSP13	TCGTGGTTTGTCTCATTGTCG	GGGCGTCTGGTAGAACTCTT	59	213
AtumCSP14	AGGAAAATGCACAGCCGAAG	GATCTGTAGACTCCCTCGGG	59	189
AtumCSP15	AGTAGTTGCAAGACCCGAAGA	GGGCAAAGAAGTTTTAAGGGC	59	160
AtumCSP16	TCCTTGTAGCCATCATCCCG	TCCCTCGTGCATTTTCCTCT	59	160
AtumCSP17	CCAATGCAGATGACCAGGTG	CACACCCGGTTTTGATTGCT	59	162
AtumCSP18	AGATGTGGGACCTTGTACGG	TTCGTCGAACCAGGCTTTAC	59	157
AtumCSP19	ACGGTCGTTTGCCAGAATAA	CACAACCCTTCAGTGCTTCC	59	175
AtumCSP20	CCCGAAAATGTGAACCCTGA	GCACAACACCTCCTGAATAGC	59	207
AtumCSP21	GAAGCCATCGAATCCACGC	TTTGTTTCACTTCCTGCGGA	59	166
AtumCSP22	AGTGCTCCAAGTGCTCAGAT	AAGTCCATCCGCCTTCAACT	59	161
AtumCSP23	AAATGCGACGAGGAAGACTT	CGTGCGAACAGTCTTCACAA	59	172
AtumCSP24	TTGTCGCCATCCACTCTCAG	GCGTTCCAAACTTGCGGATA	59	223
AtumSNMP1	TAACCATTCAGAAGCCGGGT	GCCCGTCCTGCAAAATCTTT	59	157
AtumSNMP2a	GTTGGAGACTTGGATGGGGT	TGCAAAAGCAGTCCTCCTCT	59	169
AtumSNMP2b	CGTCAAGATGATCTGCTCGC	CTCGCCAGCATCTTCTTTGG	59	166
