# Supplementary material for: Identification and Expression Profile of Chemosensory Genes in the Small Hive Beetle Aethina tumida
Source: Insects. 2021 Jul 21;12(8):661. doi: 10.3390/insects12080661 (PMC8396569; doi:10.3390/insects12080661)
Supplement: Supplementary file 1 [file insects-12-00661-s001.zip › Supplemental information/Table S6.xlsx]

## Sheet: Sheet1
	Number of Unigene	Percentage (%)
Annotated in NR	21775	63.05
Annotated in NT	15912	46.08
Annotated in KO	7705	22.31
Annotated in SwissProt	19365	56.08
Annotated in PFAM	19561	56.64
Annotated in GO	19561	56.64
Annotated in KOG	10247	29.67
Annotated in all Databases	3687	10.67
Annotated in at least one Database	26877	77.83
Total Unigenes	34531	100
